# Supplementary material for: AICD: an integrated anti-inflammatory compounds database for drug discovery
Source: Sci Rep. 2019 May 23;9:7737. doi: 10.1038/s41598-019-44227-x (PMC6533287; doi:10.1038/s41598-019-44227-x)
Supplement: Supplementary file 2 — Dataset 1 [file 41598_2019_44227_MOESM2_ESM.xlsx]

## Sheet: Sheet1
AICD ID	Name	UniProt ID	Ki (nM)	IC50 (nM)	Kd (nM)	EC50 (nM)
AICD00001	9-ethyl-9H-purin-6-amine	P29274	2200
AICD00001	9-ethyl-9H-purin-6-amine	P29275	>30000
AICD00002	2-ketoglutaric acid	Q9GZT9			1700
AICD00002	2-ketoglutaric acid	Q9GZT9			2200
AICD00002	2-ketoglutaric acid	Q9GZT9			900
AICD00002	2-ketoglutaric acid	Q9GZT9			1000
AICD00002	2-ketoglutaric acid	Q9GZT9			900
AICD00002	2-ketoglutaric acid	Q9GZT9			900
AICD00003	Cysteine sulfinic acid	P31390	>10000
AICD00003	Cysteine sulfinic acid	P35367	>10000
AICD00003	Cysteine sulfinic acid	Q9H3N8	>10000
AICD00004	4-HYDROXYBENZOIC ACID	P51580		1737800
AICD00005	benzene	P24557	2.1
AICD00006	Gallic acid	P52020		73000
AICD00007	bupropion	P31390	29
AICD00007	bupropion	P35367	>10000
AICD00008	3-chlorobenzoic acid	P51580		194984
AICD00009	dibenzofuran	P35869				1000000
AICD00010	DL-Cysteine	P31390	>10000
AICD00010	DL-Cysteine	P35367	>10000
AICD00010	DL-Cysteine	Q9H3N8	>10000
AICD00011	DL-CYSTINE	P31390	>10000
AICD00011	DL-CYSTINE	P31390	>10000
AICD00011	DL-CYSTINE	P35367	>10000
AICD00011	DL-CYSTINE	P35367	>10000
AICD00011	DL-CYSTINE	Q9H3N8	>10000
AICD00011	DL-CYSTINE	Q9H3N8	>10000
AICD00012	lindane	P15207		40738
AICD00013	histamine	P31389	100
AICD00013	histamine	P31389	3162.27
AICD00013	histamine	P31389	4600
AICD00013	histamine	P31389	4650
AICD00013	histamine	P31389	9900
AICD00013	histamine	P31389	>10000
AICD00013	histamine	P31389	>10000
AICD00013	histamine	P31389			0.776
AICD00013	histamine	P31389			0.851
AICD00013	histamine	P31389			1
AICD00013	histamine	P31389			1
AICD00013	histamine	P31389			10
AICD00013	histamine	P31389			0.851
AICD00013	histamine	P31389			0.776
AICD00013	histamine	P31390	>10000
AICD00013	histamine	P31390			10
AICD00013	histamine	P35367	190
AICD00013	histamine	P35367	1258.92
AICD00013	histamine	P35367	1258.92
AICD00013	histamine	P35367	1258.93
AICD00013	histamine	P35367	2060
AICD00013	histamine	P35367	7010
AICD00013	histamine	P35367	>10000
AICD00013	histamine	P35367	>10000
AICD00013	histamine	P35367	>10000
AICD00013	histamine	P35367	>10000
AICD00013	histamine	P35367	79432.8
AICD00013	histamine	P35367		158
AICD00013	histamine	P35367				190
AICD00013	histamine	P35367				45
AICD00013	histamine	P35367				13
AICD00013	histamine	P35367				190.55
AICD00013	histamine	P35367				190.55
AICD00013	histamine	P35367				191
AICD00013	histamine	P35367				190
AICD00013	histamine	Q91ZY2				94
AICD00013	histamine	Q91ZY3	0.14
AICD00013	histamine	Q91ZY3	104
AICD00013	histamine	Q9H3N8	39.8
AICD00013	histamine	Q9H3N8	60
AICD00013	histamine	Q9H3N8	2.5
AICD00013	histamine	Q9H3N8	3442.3
AICD00013	histamine	Q9H3N8				7.9
AICD00013	histamine	Q9H3N8				11
AICD00013	histamine	Q9H3N8				13
AICD00013	histamine	Q9H3N8				12
AICD00013	histamine	Q9H3N8				12.02
AICD00013	histamine	Q9H3N8				9.12
AICD00013	histamine	Q9H3N8				25.12
AICD00013	histamine	Q9H3N8				75
AICD00013	histamine	Q9H3N8				1800
AICD00013	histamine	Q9H3N8				11.6
AICD00013	histamine	Q9H3N8	8.1
AICD00013	histamine	Q9H3N8	9
AICD00013	histamine	Q9H3N8	12.02
AICD00013	histamine	Q9H3N8	12.02
AICD00013	histamine	Q9H3N8	13.4
AICD00013	histamine	Q9H3N8	15.85
AICD00013	histamine	Q9H3N8	16
AICD00013	histamine	Q9H3N8	17
AICD00014	DL-Homocysteine	P31390	>10000
AICD00014	DL-Homocysteine	P35367	>10000
AICD00014	DL-Homocysteine	Q9H3N8	>10000
AICD00015	hypoxanthine	X5DNB4	>10000
AICD00016	imidazole	P24557		670000
AICD00016	imidazole	Q16647		4000000
AICD00017	DL-Adrenaline	P51843		>67574
AICD00018	DL-METHIONINE	P31390	>10000
AICD00018	DL-METHIONINE	P31390	>10000
AICD00018	DL-METHIONINE	P35367	>10000
AICD00018	DL-METHIONINE	P35367	>10000
AICD00018	DL-METHIONINE	Q9H3N8	>10000
AICD00018	DL-METHIONINE	Q9H3N8	>10000
AICD00019	673-50-7	Q9H3N8	316
AICD00019	673-50-7	Q9H3N8	23
AICD00020	4-aminobenzoic acid	P51580		2.88403e+06
AICD00021	palmitic acid	P12104		1700
AICD00022	succinic acid	Q9GZT9		85300
AICD00022	succinic acid	Q9GZT9		>10000000
AICD00022	succinic acid	Q9GZT9			>100000
AICD00022	succinic acid	Q9GZT9			>100000
AICD00023	Uridine, trisodium salt	P56373	2610
AICD00024	vanillin	P15207		>426579.52
AICD00025	xanthine	P29274				>100000
AICD00025	xanthine	X5DNB4	>10000
AICD00026	Clorotepine	P35367	0.19
AICD00026	Clorotepine	Q9H3N8	>10000
AICD00027	23981-80-8	P23219		11000
AICD00028	1,10-phenanthroline	P32246		74000
AICD00028	1,10-phenanthroline	P32246		79432.8
AICD00028	1,10-phenanthroline	P32246				6309.57
AICD00028	1,10-phenanthroline	P32246				5900
AICD00029	1,3-Diethyl-8-phenylxanthine	P29275	62
AICD00029	1,3-Diethyl-8-phenylxanthine	P29275	12.3
AICD00029	1,3-Diethyl-8-phenylxanthine	X5DNB4	210
AICD00029	1,3-Diethyl-8-phenylxanthine	X5DNB4	863
AICD00029	1,3-Diethyl-8-phenylxanthine	X5DNB4	>10000
AICD00030	8-Cyclopentyl-1,3-dipropylxanthine	P29274		217
AICD00030	8-Cyclopentyl-1,3-dipropylxanthine	P29274		261
AICD00030	8-Cyclopentyl-1,3-dipropylxanthine	P29274			30
AICD00030	8-Cyclopentyl-1,3-dipropylxanthine	P29274	56
AICD00030	8-Cyclopentyl-1,3-dipropylxanthine	P29274	70
AICD00030	8-Cyclopentyl-1,3-dipropylxanthine	P29274	129
AICD00030	8-Cyclopentyl-1,3-dipropylxanthine	P29274	129
AICD00030	8-Cyclopentyl-1,3-dipropylxanthine	P29274	130
AICD00030	8-Cyclopentyl-1,3-dipropylxanthine	P29274	130
AICD00030	8-Cyclopentyl-1,3-dipropylxanthine	P29274	130
AICD00030	8-Cyclopentyl-1,3-dipropylxanthine	P29274	130
AICD00030	8-Cyclopentyl-1,3-dipropylxanthine	P29274	144
AICD00030	8-Cyclopentyl-1,3-dipropylxanthine	P29274	157
AICD00030	8-Cyclopentyl-1,3-dipropylxanthine	P29274	200
AICD00030	8-Cyclopentyl-1,3-dipropylxanthine	P29274	226
AICD00030	8-Cyclopentyl-1,3-dipropylxanthine	P29274	260
AICD00030	8-Cyclopentyl-1,3-dipropylxanthine	P29274	260
AICD00030	8-Cyclopentyl-1,3-dipropylxanthine	P29274	260
AICD00030	8-Cyclopentyl-1,3-dipropylxanthine	P29274	260
AICD00030	8-Cyclopentyl-1,3-dipropylxanthine	P29274	260
AICD00030	8-Cyclopentyl-1,3-dipropylxanthine	P29274	260
AICD00030	8-Cyclopentyl-1,3-dipropylxanthine	P29274	260
AICD00030	8-Cyclopentyl-1,3-dipropylxanthine	P29274	291
AICD00030	8-Cyclopentyl-1,3-dipropylxanthine	P29274	337
AICD00030	8-Cyclopentyl-1,3-dipropylxanthine	P29274	337
AICD00030	8-Cyclopentyl-1,3-dipropylxanthine	P29274	337
AICD00030	8-Cyclopentyl-1,3-dipropylxanthine	P29274	337
AICD00030	8-Cyclopentyl-1,3-dipropylxanthine	P29274	337
AICD00030	8-Cyclopentyl-1,3-dipropylxanthine	P29274	337
AICD00030	8-Cyclopentyl-1,3-dipropylxanthine	P29274	337
AICD00030	8-Cyclopentyl-1,3-dipropylxanthine	P29274	337
AICD00030	8-Cyclopentyl-1,3-dipropylxanthine	P29274	337
AICD00030	8-Cyclopentyl-1,3-dipropylxanthine	P29274	337
AICD00030	8-Cyclopentyl-1,3-dipropylxanthine	P29274	340
AICD00030	8-Cyclopentyl-1,3-dipropylxanthine	P29274	788
AICD00030	8-Cyclopentyl-1,3-dipropylxanthine	P29274	129
AICD00030	8-Cyclopentyl-1,3-dipropylxanthine	P29274	156
AICD00030	8-Cyclopentyl-1,3-dipropylxanthine	P29275	40
AICD00030	8-Cyclopentyl-1,3-dipropylxanthine	P29275	51
AICD00030	8-Cyclopentyl-1,3-dipropylxanthine	P29275	51
AICD00030	8-Cyclopentyl-1,3-dipropylxanthine	P29275	51
AICD00030	8-Cyclopentyl-1,3-dipropylxanthine	P29275	56
AICD00030	8-Cyclopentyl-1,3-dipropylxanthine	P29275	56
AICD00030	8-Cyclopentyl-1,3-dipropylxanthine	P29275	63.8
AICD00030	8-Cyclopentyl-1,3-dipropylxanthine	P29275	73
AICD00030	8-Cyclopentyl-1,3-dipropylxanthine	P29275	1000
AICD00030	8-Cyclopentyl-1,3-dipropylxanthine	X5DNB4	330
AICD00031	1,3-Dipropyl-8-p-sulfophenylxanthine	P29275	250
AICD00031	1,3-Dipropyl-8-p-sulfophenylxanthine	P29275	250
AICD00031	1,3-Dipropyl-8-p-sulfophenylxanthine	P29275	250
AICD00032	1-(3-Chlorophenyl)piperazine	P31389	449
AICD00033	8-Anilino-1-naphthalenesulfonic acid	P12104	31100
AICD00033	8-Anilino-1-naphthalenesulfonic acid	P12104			13300
AICD00034	C16H11BrF3N3O2S	P05979		13000
AICD00035	2,2'-BIPYRIDINE	P32246		125893
AICD00035	2,2'-BIPYRIDINE	P32246		126000
AICD00035	2,2'-BIPYRIDINE	P32246				31622.8
AICD00035	2,2'-BIPYRIDINE	P32246				34000
AICD00036	2,4,5-trichlorophenoxyacetic acid	P15207		457088
AICD00037	6-phenyl-5,6,7,8-tetrahydropteridine-2,4-diamine	Q28969		6000
AICD00038	2-(2-Hydroxy-Phenyl)-1h-Indole-5-Carboxamidine	P00750	9400
AICD00039	GW2433	P35396				410
AICD00039	GW2433	P37231				2500
AICD00039	GW2433	Q03181				190
AICD00039	GW2433	Q07869				170
AICD00040	BREQUINAR ANALOG	Q02127		7
AICD00041	AC1L1BPF	P29274	2270
AICD00042	MDMA	P35367	2138
AICD00043	3-methylcholanthrene	P35869				490
AICD00044	ENPROFYLLINE	P29274	32000
AICD00044	ENPROFYLLINE	P29274	81300
AICD00044	ENPROFYLLINE	P29274				7200
AICD00044	ENPROFYLLINE	P29274	>10000
AICD00044	ENPROFYLLINE	P29275	4730
AICD00044	ENPROFYLLINE	P29275	4730
AICD00044	ENPROFYLLINE	P29275	4730
AICD00044	ENPROFYLLINE	P29275	6300
AICD00044	ENPROFYLLINE	P29275	6400
AICD00044	ENPROFYLLINE	P29275	6400
AICD00044	ENPROFYLLINE	X5DNB4	>10000
AICD00044	ENPROFYLLINE	X5DNB4	>10000
AICD00045	4-iodobenzo[b]thiophene-2-carboxamidine	P00750	16800
AICD00046	4-nonylphenol	P15207		11481.5
AICD00047	5-(N,N-Hexamethylene)amiloride	P29274		5100
AICD00047	5-(N,N-Hexamethylene)amiloride	P31390	5600
AICD00048	7-(2-Chloroethyl)theophylline	P29275	1390
AICD00048	7-(2-Chloroethyl)theophylline	X5DNB4	>10000
AICD00049	ETOFYLLINE	P29275	17300
AICD00049	ETOFYLLINE	P29275	17300
AICD00049	ETOFYLLINE	X5DNB4	>10000
AICD00050	8-(p-Sulfophenyl)theophylline	P29275	1330
AICD00050	8-(p-Sulfophenyl)theophylline	P29275	1330
AICD00050	8-(p-Sulfophenyl)theophylline	P29275	1330
AICD00050	8-(p-Sulfophenyl)theophylline	X5DNB4	>10000
AICD00051	8-Cyclopentyl-1,3-dimethylxanthine	X5DNB4	1440
AICD00052	8-Phenyltheophylline	P29274		454
AICD00052	8-Phenyltheophylline	P29275	415
AICD00052	8-Phenyltheophylline	P29275	415
AICD00052	8-Phenyltheophylline	P29275		210
AICD00052	8-Phenyltheophylline	P29275		415
AICD00052	8-Phenyltheophylline	X5DNB4	848
AICD00052	8-Phenyltheophylline	X5DNB4	>10000
AICD00053	8-HYDROXYQUINOLINE	P07900		50000
AICD00054	1-(6-aminopurin-9-yl)propan-2-ol	P29274	3100
AICD00054	1-(6-aminopurin-9-yl)propan-2-ol	P29275	>30000
AICD00055	{4-[2-amino-6-(cyclopropylamino)-9H-purin-9-yl]cyclopent-2-en-1-yl}methanol	Q8NER1	2
AICD00056	abt-702	P25023	>10000
AICD00056	abt-702	P26684	>10000
AICD00056	abt-702	P31390	>10000
AICD00056	abt-702	P34978	>10000
AICD00057	ATP,Gamma S	P56373	40.3
AICD00058	adiphenine	P31390		16982.4
AICD00058	adiphenine	P35367		112202
AICD00059	aldrin	P15207		32359.4
AICD00060	alexidine	P04054		9510
AICD00060	alexidine	Q9NR96		6192
AICD00061	alrestatin	P07943		1500
AICD00061	alrestatin	P07943		1500
AICD00061	alrestatin	P15121	2000
AICD00061	alrestatin	P15121		6500
AICD00061	alrestatin	P15121		22000
AICD00061	alrestatin	P15121		34000
AICD00061	alrestatin	P15121		79000
AICD00061	alrestatin	P15121		140000
AICD00062	4-Aminoantipyrine	P05979		26000
AICD00063	theophylline	P27815		386000
AICD00063	theophylline	P29274	18500
AICD00063	theophylline	P29274	21000
AICD00063	theophylline	P29274	21000
AICD00063	theophylline	P29274	21000
AICD00063	theophylline	P29274	21000
AICD00063	theophylline	P29274	25000
AICD00063	theophylline	P29274				28200
AICD00063	theophylline	P29274	0.6
AICD00063	theophylline	P29274	4200
AICD00063	theophylline	P29274	6700
AICD00063	theophylline	P29274	6700
AICD00063	theophylline	P29274	7900
AICD00063	theophylline	P29274	7900
AICD00063	theophylline	P29274	7900
AICD00063	theophylline	P29274	7900
AICD00063	theophylline	P29274	7900
AICD00063	theophylline	P29274	>10000
AICD00063	theophylline	P29274	1710
AICD00063	theophylline	P29274	4200
AICD00063	theophylline	P29275	2700
AICD00063	theophylline	P29275	7059
AICD00063	theophylline	P29275	7850
AICD00063	theophylline	P29275	7850
AICD00063	theophylline	P29275	9070
AICD00063	theophylline	P29275	9070
AICD00063	theophylline	P29275	9070
AICD00063	theophylline	P29275	9070
AICD00063	theophylline	P29275	9070
AICD00063	theophylline	P29275	9070
AICD00063	theophylline	P29275	9200
AICD00063	theophylline	X5DNB4	2780
AICD00063	theophylline	X5DNB4	>10000
AICD00063	theophylline	X5DNB4	>10000
AICD00063	theophylline	X5DNB4	>10000
AICD00064	amiodarone	Q14534		12000
AICD00065	amisulpride	P31389	>10000
AICD00065	amisulpride	P35367	>10000
AICD00065	amisulpride	Q9H3N8	>10000
AICD00066	amitriptyline	P04629		60000
AICD00066	amitriptyline	P04629				86000
AICD00066	amitriptyline	P04629			2200000
AICD00066	amitriptyline	P04629			2100000
AICD00066	amitriptyline	P04629			2100000
AICD00066	amitriptyline	P04629			1800000
AICD00066	amitriptyline	P31389	0.17
AICD00066	amitriptyline	P31390		0.02
AICD00066	amitriptyline	P31390	4.1
AICD00066	amitriptyline	P31390	8.3
AICD00066	amitriptyline	P35367	0.67
AICD00066	amitriptyline	P35367	0.95
AICD00066	amitriptyline	P35367	1.12
AICD00066	amitriptyline	Q9H3N8	33.6
AICD00067	amoxapine	Q9H3N8	5012
AICD00068	antazoline	P31390	610
AICD00069	aphs	P05979		17000
AICD00070	aspirin	P05979		12500
AICD00070	aspirin	P05979		90000
AICD00070	aspirin	P05979		100000
AICD00070	aspirin	P23219		11400
AICD00070	aspirin	P23219		100000
AICD00071	astemizole	P31389	0.8
AICD00071	astemizole	P31389			3.8
AICD00071	astemizole	P35367	0.8
AICD00071	astemizole	P35367	2.09
AICD00071	astemizole	P35367	3
AICD00071	astemizole	Q9H3N8	7943.28
AICD00072	azelastine	P35367	1.2
AICD00072	azelastine	P35367	1.26
AICD00072	azelastine	P35367			0.2
AICD00072	azelastine	P35367			0.2
AICD00073	benzamidine	P00750	910000
AICD00073	benzamidine	P09871	630000
AICD00074	benzo[a]pyrene	P35869				5
AICD00074	benzo[a]pyrene	P35869				2700
AICD00075	Cogentinol	P35367	1.1
AICD00076	benzyl isothiocyanate	Q8NER1				223
AICD00077	beta-naphthoflavone	P35869				1400
AICD00077	beta-naphthoflavone	P35869				1400
AICD00078	bicalutamide	P06401		1819
AICD00078	bicalutamide	P10275	35
AICD00078	bicalutamide	P10275	35
AICD00078	bicalutamide	P10275	64
AICD00078	bicalutamide	P10275	64
AICD00078	bicalutamide	P10275	64
AICD00078	bicalutamide	P10275	64
AICD00078	bicalutamide	P10275	64
AICD00078	bicalutamide	P10275	65
AICD00078	bicalutamide	P10275	70	128
AICD00078	bicalutamide	P10275	82
AICD00078	bicalutamide	P10275	117
AICD00078	bicalutamide	P10275	117
AICD00078	bicalutamide	P10275	151	162
AICD00078	bicalutamide	P10275	151
AICD00078	bicalutamide	P10275	151
AICD00078	bicalutamide	P10275	2460	3690
AICD00078	bicalutamide	P10275		8.7
AICD00078	bicalutamide	P10275		>10
AICD00078	bicalutamide	P10275		54
AICD00078	bicalutamide	P10275		54
AICD00078	bicalutamide	P10275		54
AICD00078	bicalutamide	P10275		87
AICD00078	bicalutamide	P10275		117
AICD00078	bicalutamide	P10275		140
AICD00078	bicalutamide	P10275		140
AICD00078	bicalutamide	P10275		157
AICD00078	bicalutamide	P10275		157
AICD00078	bicalutamide	P10275		162
AICD00078	bicalutamide	P10275		162
AICD00078	bicalutamide	P10275		170
AICD00078	bicalutamide	P10275		173
AICD00078	bicalutamide	P10275		173
AICD00078	bicalutamide	P10275		173
AICD00078	bicalutamide	P10275		173
AICD00078	bicalutamide	P10275		173
AICD00078	bicalutamide	P10275		200
AICD00078	bicalutamide	P10275		200
AICD00078	bicalutamide	P10275		200
AICD00078	bicalutamide	P10275		200
AICD00078	bicalutamide	P10275		232
AICD00078	bicalutamide	P10275		330
AICD00078	bicalutamide	P10275		330
AICD00078	bicalutamide	P10275		330
AICD00078	bicalutamide	P10275		338
AICD00078	bicalutamide	P10275		400
AICD00078	bicalutamide	P10275		400
AICD00078	bicalutamide	P10275		400
AICD00078	bicalutamide	P10275		400
AICD00078	bicalutamide	P10275		550
AICD00078	bicalutamide	P10275		600
AICD00078	bicalutamide	P10275		725
AICD00078	bicalutamide	P10275		725
AICD00078	bicalutamide	P10275		889
AICD00078	bicalutamide	P10275		890
AICD00078	bicalutamide	P10275		12000
AICD00078	bicalutamide	P10275		>100000
AICD00078	bicalutamide	P10275				971
AICD00078	bicalutamide	P10275				4300
AICD00078	bicalutamide	P10275				>10000
AICD00078	bicalutamide	P10275				157
AICD00078	bicalutamide	P10275	19
AICD00078	bicalutamide	P10275				>10000
AICD00078	bicalutamide	P10275				>10000
AICD00078	bicalutamide	P10275				>10000
AICD00078	bicalutamide	P15207	330
AICD00078	bicalutamide	P15207		25
AICD00078	bicalutamide	P15207		54
AICD00078	bicalutamide	P15207		850
AICD00078	bicalutamide	P15207		1300
AICD00078	bicalutamide	P15207	14
AICD00079	bifonazole	P04054		8890
AICD00080	Ap5A	P56373	10.4
AICD00081	BML-190	P05979		>66000
AICD00082	bromodiphenhydramine	P31390	13
AICD00083	NCGC00167821-01	P31389	1380.38
AICD00084	caffeine	P27815		747000
AICD00084	caffeine	P29274	18100
AICD00084	caffeine	P29274	18100
AICD00084	caffeine	P29274	23400
AICD00084	caffeine	P29274	23400
AICD00084	caffeine	P29274	48000
AICD00084	caffeine	P29274	5011.87
AICD00084	caffeine	P29274	>10000
AICD00084	caffeine	P29275	10400
AICD00084	caffeine	P29275	10400
AICD00084	caffeine	P29275	10400
AICD00084	caffeine	P29275	20500
AICD00084	caffeine	P29275	20500
AICD00084	caffeine	P29275	33800
AICD00084	caffeine	P29275	33800
AICD00084	caffeine	P29275	33800
AICD00084	caffeine	P42345		400000
AICD00084	caffeine	X5DNB4	>10000
AICD00084	caffeine	X5DNB4	>10000
AICD00085	carbamazepine	O95342		>1000000
AICD00085	carbamazepine	P35367	>10000
AICD00085	carbamazepine	P35499	52000
AICD00086	carbinoxamine	P31390	2.3
AICD00087	carprofen	P05979		13000
AICD00087	carprofen	P05979		13200
AICD00087	carprofen	P05979		22300
AICD00087	carprofen	P23219		13200
AICD00087	carprofen	P23219		59000
AICD00088	celecoxib	O62664		21610
AICD00088	celecoxib	O78750		60
AICD00088	celecoxib	P05979		8100
AICD00088	celecoxib	P05979		8320
AICD00088	celecoxib	P05979		9400
AICD00088	celecoxib	P05979		9700
AICD00088	celecoxib	P05979		9700
AICD00088	celecoxib	P05979		10000
AICD00088	celecoxib	P05979		10700
AICD00088	celecoxib	P05979		10700
AICD00088	celecoxib	P05979		13000
AICD00088	celecoxib	P05979		14000
AICD00088	celecoxib	P05979		14400
AICD00088	celecoxib	P05979		14800
AICD00088	celecoxib	P05979		15000
AICD00088	celecoxib	P05979		15000
AICD00088	celecoxib	P05979		15000
AICD00088	celecoxib	P05979		15000
AICD00088	celecoxib	P05979		15000
AICD00088	celecoxib	P05979		15000
AICD00088	celecoxib	P05979		15330
AICD00088	celecoxib	P05979		19030
AICD00088	celecoxib	P05979		22900
AICD00088	celecoxib	P05979		23000
AICD00088	celecoxib	P05979		24300
AICD00088	celecoxib	P05979		24300
AICD00088	celecoxib	P05979		24300
AICD00088	celecoxib	P05979		24300
AICD00088	celecoxib	P05979		24300
AICD00088	celecoxib	P05979		24300
AICD00088	celecoxib	P05979		27250
AICD00088	celecoxib	P05979		30000
AICD00088	celecoxib	P05979		>30000
AICD00088	celecoxib	P05979		>30000
AICD00088	celecoxib	P05979		>3.0e+4
AICD00088	celecoxib	P05979		32000
AICD00088	celecoxib	P05979		33100
AICD00088	celecoxib	P05979		33100
AICD00088	celecoxib	P05979		33100
AICD00088	celecoxib	P05979		33100
AICD00088	celecoxib	P05979		33100
AICD00088	celecoxib	P05979		33100
AICD00088	celecoxib	P05979		33100
AICD00088	celecoxib	P05979		33100
AICD00088	celecoxib	P05979		33100
AICD00088	celecoxib	P05979		33100
AICD00088	celecoxib	P05979		33100
AICD00088	celecoxib	P05979		34500
AICD00088	celecoxib	P05979		>50000
AICD00088	celecoxib	P05979		>50000
AICD00088	celecoxib	P05979		>50000
AICD00088	celecoxib	P05979		>50000
AICD00088	celecoxib	P05979		58290
AICD00088	celecoxib	P05979		78400
AICD00088	celecoxib	P05979		78400
AICD00088	celecoxib	P05979		81700
AICD00088	celecoxib	P05979		>100000
AICD00088	celecoxib	P05979		>100000
AICD00088	celecoxib	P05979		>1.00e+5
AICD00088	celecoxib	P05979		>100000
AICD00088	celecoxib	P09917		6870
AICD00088	celecoxib	P09917		>10000
AICD00088	celecoxib	P23219		9730
AICD00088	celecoxib	P23219		10000
AICD00088	celecoxib	P23219		10194
AICD00088	celecoxib	P23219		10700
AICD00088	celecoxib	P23219		12470
AICD00088	celecoxib	P23219		12500
AICD00088	celecoxib	P23219		12500
AICD00088	celecoxib	P23219		13100
AICD00088	celecoxib	P23219		13500
AICD00088	celecoxib	P23219		14000
AICD00088	celecoxib	P23219		14000
AICD00088	celecoxib	P23219		14000
AICD00088	celecoxib	P23219		14000
AICD00088	celecoxib	P23219		14000
AICD00088	celecoxib	P23219		14000
AICD00088	celecoxib	P23219		14000
AICD00088	celecoxib	P23219		14200
AICD00088	celecoxib	P23219		15000
AICD00088	celecoxib	P23219		15000
AICD00088	celecoxib	P23219		15000
AICD00088	celecoxib	P23219		15000
AICD00088	celecoxib	P23219		15000
AICD00088	celecoxib	P23219		15030
AICD00088	celecoxib	P23219		15135.6
AICD00088	celecoxib	P23219		16000
AICD00088	celecoxib	P23219		20030
AICD00088	celecoxib	P23219		20400
AICD00088	celecoxib	P23219		22900
AICD00088	celecoxib	P23219		22900
AICD00088	celecoxib	P23219		22900
AICD00088	celecoxib	P23219		22900
AICD00088	celecoxib	P23219		23000
AICD00088	celecoxib	P23219		23470
AICD00088	celecoxib	P23219		24300
AICD00088	celecoxib	P23219		50
AICD00088	celecoxib	P23219		50
AICD00088	celecoxib	P23219		50
AICD00088	celecoxib	P23219		26400
AICD00088	celecoxib	P23219		26610
AICD00088	celecoxib	P23219		27000
AICD00088	celecoxib	P23219		27500
AICD00088	celecoxib	P23219		27500
AICD00088	celecoxib	P23219		32600
AICD00088	celecoxib	P23219		43370
AICD00088	celecoxib	P23219		50
AICD00088	celecoxib	P23219		>100
AICD00088	celecoxib	P23219		>100000
AICD00088	celecoxib	P35354		24300
AICD00088	celecoxib	P35354		>1.00e+5
AICD00088	celecoxib	Q63921		14200
AICD00088	celecoxib	Q63921		15000
AICD00089	cetirizine	P31389	12.58
AICD00089	cetirizine	P35367	14
AICD00089	cetirizine	P35367	14
AICD00089	cetirizine	P35367	14
AICD00089	cetirizine	P35367	50
AICD00089	cetirizine	P35367	50.12
AICD00089	cetirizine	P35367	3.16
AICD00089	cetirizine	P35367	5.89
AICD00089	cetirizine	Q9H3N8	>10000
AICD00090	CETYLPYRIDINIUM	P04054		8340
AICD00091	Cgs 15943	P29274	0.14
AICD00091	Cgs 15943	P29274		12
AICD00091	Cgs 15943	P29274	0.35
AICD00091	Cgs 15943	P29274	0.35
AICD00091	Cgs 15943	P29274	0.4
AICD00091	Cgs 15943	P29274	0.41
AICD00091	Cgs 15943	P29274	0.43
AICD00091	Cgs 15943	P29274	0.45
AICD00091	Cgs 15943	P29274	0.46
AICD00091	Cgs 15943	P29274	0.52
AICD00091	Cgs 15943	P29274	0.67
AICD00091	Cgs 15943	P29274	0.84
AICD00091	Cgs 15943	P29274	0.84
AICD00091	Cgs 15943	P29274	0.84
AICD00091	Cgs 15943	P29274	0.91
AICD00091	Cgs 15943	P29274	0.91
AICD00091	Cgs 15943	P29274	1
AICD00091	Cgs 15943	P29274	1.7
AICD00091	Cgs 15943	P29274	2.27
AICD00091	Cgs 15943	P29274	4.18
AICD00091	Cgs 15943	P29274	0.4
AICD00091	Cgs 15943	P29275	23
AICD00091	Cgs 15943	P29275	30
AICD00091	Cgs 15943	P29275	34.2
AICD00091	Cgs 15943	P29275	44
AICD00091	Cgs 15943	P29275	44
AICD00091	Cgs 15943	P29275		1200
AICD00091	Cgs 15943	P29275	9.8
AICD00091	Cgs 15943	P29275			10
AICD00091	Cgs 15943	P29275	16.4
AICD00092	AC1L1E8W	P29274	46.2
AICD00093	chelerythrine	P10415	171000
AICD00094	chlorcyclizine	P10415			60000
AICD00094	chlorcyclizine	P31390	9
AICD00095	chloroxine	P07900		50000
AICD00095	chloroxine	P07900		50000
AICD00095	chloroxine	P09917		3600
AICD00095	chloroxine	P13569				>50000
AICD00096	chlorpheniramine	P31389	0.44
AICD00096	chlorpheniramine	P31389	0.5
AICD00096	chlorpheniramine	P31389	0.69
AICD00096	chlorpheniramine	P31389		8.8
AICD00096	chlorpheniramine	P31389		12
AICD00096	chlorpheniramine	P31389	1.98
AICD00096	chlorpheniramine	P31390	2
AICD00096	chlorpheniramine	P31390	5.5
AICD00096	chlorpheniramine	P31390	5.5
AICD00096	chlorpheniramine	P31390	8
AICD00096	chlorpheniramine	P35367	15
AICD00096	chlorpheniramine	P35367	30
AICD00096	chlorpheniramine	P35367	0.92
AICD00096	chlorpheniramine	P35367		66
AICD00096	chlorpheniramine	P35367	2.51
AICD00096	chlorpheniramine	P35367	2.51
AICD00096	chlorpheniramine	P35367	2.67
AICD00096	chlorpheniramine	P35367	4.5
AICD00096	chlorpheniramine	P35367	4.81
AICD00096	chlorpheniramine	P35367	7
AICD00096	chlorpheniramine	Q9H3N8	2910
AICD00097	chlorpromazine	O95342		30900
AICD00097	chlorpromazine	O95342		33500
AICD00097	chlorpromazine	O95342		147600
AICD00097	chlorpromazine	P31390	26
AICD00097	chlorpromazine	P31390	36
AICD00097	chlorpromazine	P35367		12
AICD00097	chlorpromazine	P35367	3
AICD00097	chlorpromazine	P35367	4.25
AICD00097	chlorpromazine	P35367	6
AICD00097	chlorpromazine	P35367	9
AICD00097	chlorpromazine	P35367	9.09
AICD00097	chlorpromazine	Q9H3N8	50.2
AICD00098	cimetidine	P35367	>10000
AICD00098	cimetidine	Q9H3N8	>10000
AICD00098	cimetidine	Q9H3N8	>10000
AICD00098	cimetidine	Q9H3N8	>10000
AICD00099	citalopram	P31389	283
AICD00099	citalopram	P31389	1973
AICD00099	citalopram	P31390	350
AICD00099	citalopram	P31390	743
AICD00100	Clemizole	Q9H3N8	402.2
AICD00101	clioquinol	P07900		50000
AICD00102	clobenpropit	P35367	2754.23
AICD00102	clobenpropit	Q9H3N8	41.69
AICD00102	clobenpropit	Q9H3N8	4.3
AICD00102	clobenpropit	Q9H3N8	4.3
AICD00102	clobenpropit	Q9H3N8	5
AICD00102	clobenpropit	Q9H3N8	8
AICD00102	clobenpropit	Q9H3N8	10
AICD00102	clobenpropit	Q9H3N8	10
AICD00102	clobenpropit	Q9H3N8	12.8
AICD00103	clofibric acid	P12104	17700
AICD00103	clofibric acid	P37231				>300000
AICD00103	clofibric acid	P37231				309000
AICD00103	clofibric acid	Q07869				55000
AICD00103	clofibric acid	Q07869				55000
AICD00103	clofibric acid	Q07869				39600
AICD00103	clofibric acid	Q07869				55000
AICD00103	clofibric acid	Q07869				55000
AICD00103	clofibric acid	Q07869				50000
AICD00103	clofibric acid	Q07869				55000
AICD00103	clofibric acid	Q07869				55000
AICD00104	clomipramine	P31390		0.2
AICD00105	clozapine	O95342		126100
AICD00105	clozapine	P31389	12
AICD00105	clozapine	P31389	23
AICD00105	clozapine	P31389	1.23
AICD00105	clozapine	P31389	2.07
AICD00105	clozapine	P31389	2.1
AICD00105	clozapine	P31389	3.8
AICD00105	clozapine	P31389	6.8
AICD00105	clozapine	P31390	14
AICD00105	clozapine	P31390	17
AICD00105	clozapine	P31390	41
AICD00105	clozapine	P31390		9
AICD00105	clozapine	P31390		23
AICD00105	clozapine	P31390		23
AICD00105	clozapine	P31390	2.9
AICD00105	clozapine	P31390	5
AICD00105	clozapine	P31390	6
AICD00105	clozapine	P35367	0.23
AICD00105	clozapine	P35367	17
AICD00105	clozapine	P35367	1
AICD00105	clozapine	P35367	1.1
AICD00105	clozapine	P35367	1.2
AICD00105	clozapine	P35367	1.2
AICD00105	clozapine	P35367	1.54
AICD00105	clozapine	P35367	1.63
AICD00105	clozapine	P35367	1.8
AICD00105	clozapine	P35367	1.8
AICD00105	clozapine	P35367	2.1
AICD00105	clozapine	P35367	2.38
AICD00105	clozapine	P35367	2.77
AICD00105	clozapine	P35367	2.8
AICD00105	clozapine	P35367	3.1
AICD00105	clozapine	P35367			3.1
AICD00105	clozapine	Q9H3N8	200
AICD00105	clozapine	Q9H3N8	200
AICD00105	clozapine	Q9H3N8	510
AICD00105	clozapine	Q9H3N8	849.6
AICD00105	clozapine	Q9H3N8			20.9
AICD00105	clozapine	Q9H3N8			14.5
AICD00105	clozapine	Q9H3N8			11.9
AICD00105	clozapine	Q9H3N8			70.2
AICD00106	CYPROHEPTADINE	P31389	0.1
AICD00106	CYPROHEPTADINE	P31389			1
AICD00106	CYPROHEPTADINE	P31390	3.1
AICD00106	CYPROHEPTADINE	P35367	0.06
AICD00106	CYPROHEPTADINE	P35367			5400
AICD00106	CYPROHEPTADINE	Q9H3N8	201.5
AICD00106	CYPROHEPTADINE	Q9H3N8	>10000
AICD00107	desipramine	P31389	31
AICD00107	desipramine	P31390	124
AICD00107	desipramine	P31390	250
AICD00107	desipramine	P31390	880
AICD00107	desipramine	P31390		0.8
AICD00107	desipramine	P35367	60
AICD00107	desipramine	P35367	120
AICD00108	diclofenac	O60656	11000
AICD00108	diclofenac	P05979		67
AICD00108	diclofenac	P05979		70
AICD00108	diclofenac	P10145		8
AICD00108	diclofenac	P12104	86300
AICD00108	diclofenac	P23219		12
AICD00108	diclofenac	P23219		12
AICD00108	diclofenac	P23219		12
AICD00108	diclofenac	P23219		30
AICD00108	diclofenac	P23219		70
AICD00108	diclofenac	P23219		150
AICD00108	diclofenac	P25024		12
AICD00109	p,p'-DDE	P15207		15488.2
AICD00110	Clofenotane	P15207		18197
AICD00111	Dimaprit	P31390	>10000
AICD00111	Dimaprit	Q9H3N8	90
AICD00111	Dimaprit	Q9H3N8	316
AICD00111	Dimaprit	Q9H3N8	377
AICD00111	Dimaprit	Q9H3N8	>10000
AICD00112	diphenhydramine	P31389		1
AICD00112	diphenhydramine	P31389			11.75
AICD00112	diphenhydramine	P31389	9.2
AICD00112	diphenhydramine	P31389	9.57
AICD00112	diphenhydramine	P31390	17
AICD00112	diphenhydramine	P35367	11.7
AICD00112	diphenhydramine	P35367	13.5
AICD00112	diphenhydramine	P35367	14.08
AICD00112	diphenhydramine	P35367	14.79
AICD00112	diphenhydramine	P35367	62
AICD00112	diphenhydramine	P35367		84000
AICD00112	diphenhydramine	P35367		84000
AICD00112	diphenhydramine	Q9H3N8	>10000
AICD00112	diphenhydramine	Q9H3N8	11000
AICD00112	diphenhydramine	Q9H3N8	42657.9
AICD00112	diphenhydramine	Q9H3N8		11000
AICD00113	BENZOPHENONE	P15207		128825
AICD00114	diphenylpyraline	P31390	3.2
AICD00115	AC1L1F6H	P56373	9
AICD00116	dipyridamole	P07900		21068.2
AICD00117	dup-697	P05979		41.6
AICD00117	dup-697	P05979		38000
AICD00117	dup-697	P23219		7
AICD00117	dup-697	P23219		59
AICD00117	dup-697	P23219		59
AICD00117	dup-697	P23219		59
AICD00118	dyphylline	X5DNB4	>10000
AICD00119	ebastine	P31389		45
AICD00119	ebastine	Q9H3N8	>10000
AICD00120	9-(2-hydroxy-3-nonyl)adenine	P00813	37
AICD00121	emedastine	P31389		6.1
AICD00122	endosulfan	P14061		48250
AICD00122	endosulfan	P15207		23442.3
AICD00123	epinastine	P31389		1.58
AICD00124	ethosuximide	P35367	>10000
AICD00125	etodolac	P23219		10300
AICD00126	eugenol	P10275		19000
AICD00126	eugenol	P23219		11000
AICD00127	fenofibrate	P12104	6100
AICD00127	fenofibrate	P12104			4410
AICD00127	fenofibrate	P37231		>5000
AICD00127	fenofibrate	P37231				300000
AICD00127	fenofibrate	P37231				>5
AICD00127	fenofibrate	P37231				570
AICD00127	fenofibrate	P37231				300000
AICD00127	fenofibrate	P37231				41000
AICD00127	fenofibrate	Q07869		1
AICD00127	fenofibrate	Q07869				30000
AICD00127	fenofibrate	Q07869				3210
AICD00127	fenofibrate	Q07869				41000
AICD00127	fenofibrate	Q07869				50000
AICD00127	fenofibrate	Q07869				30000
AICD00127	fenofibrate	Q07869				2000
AICD00127	fenofibrate	Q07869				33500
AICD00127	fenofibrate	Q07869				33510
AICD00127	fenofibrate	Q07869				20000
AICD00128	fentanyl	P31390		19952.6
AICD00128	fentanyl	P35367		147911
AICD00129	fexofenadine	P35367	10
AICD00129	fexofenadine	P35367	27
AICD00129	fexofenadine	P35367		15
AICD00129	fexofenadine	P35367		78
AICD00129	fexofenadine	P35367		78
AICD00129	fexofenadine	P35367		78
AICD00129	fexofenadine	Q9H3N8	>10000
AICD00130	flufenamic acid	P05164		1800
AICD00130	flufenamic acid	P10275		>50000
AICD00130	flufenamic acid	P10275				67000
AICD00130	flufenamic acid	P12104	15500
AICD00130	flufenamic acid	P15121		100000
AICD00130	flufenamic acid	Q04828		980
AICD00130	flufenamic acid	Q04828		2640
AICD00130	flufenamic acid	Q04828		2640
AICD00131	FLUPHENAZINE	P15207	800
AICD00131	FLUPHENAZINE	P31390	67
AICD00131	FLUPHENAZINE	P35367	20.83
AICD00131	FLUPHENAZINE	P35367	21
AICD00131	FLUPHENAZINE	P35367	21
AICD00131	FLUPHENAZINE	P35367	40
AICD00132	flunitrazepam	P31390	>10000
AICD00133	fluoxetine	P31389	933
AICD00133	fluoxetine	P31389	1548
AICD00133	fluoxetine	P31390	3200
AICD00133	fluoxetine	P35367	1100
AICD00133	fluoxetine	P35367	5400
AICD00134	flurbiprofen	P05979		11
AICD00134	flurbiprofen	P05979		12
AICD00134	flurbiprofen	P05979		150
AICD00134	flurbiprofen	P12104	23200
AICD00134	flurbiprofen	P12104	26000
AICD00134	flurbiprofen	P23219		10
AICD00134	flurbiprofen	Q04828		>100000
AICD00135	Fluspirilene	P31389	540
AICD00135	Fluspirilene	P35367	12
AICD00136	flutamide	O95342		143200
AICD00136	flutamide	P10275	1300
AICD00136	flutamide	P10275	3700
AICD00136	flutamide	P10275		154
AICD00136	flutamide	P10275		154
AICD00136	flutamide	P10275		580
AICD00136	flutamide	P10275		1000
AICD00136	flutamide	P10275		4200
AICD00136	flutamide	P10275		110000
AICD00137	furosemide	O95342		>1000000
AICD00137	furosemide	P28845		3760
AICD00137	furosemide	P50172		3760
AICD00138	Vanoxerine	P31390	18
AICD00139	gossypol	P10415	170
AICD00139	gossypol	P10415	320
AICD00139	gossypol	P10415	320
AICD00139	gossypol	P10415	440
AICD00139	gossypol	P10415	558
AICD00139	gossypol	P10415	10100
AICD00139	gossypol	P10415		260
AICD00139	gossypol	P10415		260
AICD00139	gossypol	P10415		500
AICD00139	gossypol	P10415		2110
AICD00139	gossypol	P10415			4800
AICD00139	gossypol	P15121	500
AICD00140	N-(2-Guanidinoethyl)-5-isoquinolinesulfonamide	P28482			5000
AICD00141	Fasudil	P41597		35000
AICD00141	Fasudil	P41597		35000
AICD00142	haloperidol	O60656	344000
AICD00142	haloperidol	P31389	730
AICD00142	haloperidol	P31389	1800
AICD00142	haloperidol	P31390	384
AICD00142	haloperidol	P31390	384
AICD00142	haloperidol	P31390	730
AICD00142	haloperidol	P31390	2100
AICD00142	haloperidol	P31390	3300
AICD00142	haloperidol	P31390	3630
AICD00142	haloperidol	P31390	5020
AICD00142	haloperidol	P31390		>1000
AICD00142	haloperidol	P31390		>1000
AICD00142	haloperidol	P31390		>2000
AICD00142	haloperidol	P35367	260
AICD00142	haloperidol	P35367	440
AICD00142	haloperidol	P35367	440
AICD00142	haloperidol	P35367	440
AICD00142	haloperidol	P35367	730
AICD00142	haloperidol	P35367	790
AICD00142	haloperidol	P35367	1700
AICD00142	haloperidol	P35367	1800
AICD00142	haloperidol	P35367	1886.79
AICD00142	haloperidol	P35367	1900
AICD00143	heptachlor	P15207		13489.6
AICD00144	hydroxyzine	P35367	1
AICD00144	hydroxyzine	P35367	2
AICD00144	hydroxyzine	Q9H3N8	>10000
AICD00145	L-Hyoscyamine	P31390	2000
AICD00145	L-Hyoscyamine	P35367	1600
AICD00146	CHEBI:91576	P29274	2520
AICD00146	CHEBI:91576	P29275	>10000
AICD00147	ibudilast	P27815		1300
AICD00147	ibudilast	P27815				900
AICD00147	ibudilast	P27815		54
AICD00147	ibudilast	Q07343		65
AICD00147	ibudilast	Q07343		5000
AICD00148	ibuprofen	O62664		13000
AICD00148	ibuprofen	O62664		18000
AICD00148	ibuprofen	O95342		598600
AICD00148	ibuprofen	P05979		9000
AICD00148	ibuprofen	P05979		10100
AICD00148	ibuprofen	P05979		12000
AICD00148	ibuprofen	P05979		12000
AICD00148	ibuprofen	P05979		14400
AICD00148	ibuprofen	P05979		26000
AICD00148	ibuprofen	P09917		17000
AICD00148	ibuprofen	P12104	263500
AICD00148	ibuprofen	P23219		11100
AICD00148	ibuprofen	P23219		18000
AICD00148	ibuprofen	P23219		25000
AICD00149	imetit	Q9H3N8	1.6
AICD00149	imetit	Q9H3N8	2.7
AICD00149	imetit	Q9H3N8	3.6
AICD00149	imetit	Q9H3N8	3795.6
AICD00149	imetit	Q9H3N8				12.59
AICD00149	imetit	Q9H3N8				51
AICD00149	imetit	Q9H3N8	6
AICD00149	imetit	Q9H3N8	6.31
AICD00149	imetit	Q9H3N8	6.31
AICD00150	imipramine	P31390	26
AICD00150	imipramine	P31390	31
AICD00150	imipramine	P31390		0.06
AICD00150	imipramine	P31390	2
AICD00150	imipramine	P35367	16
AICD00150	imipramine	P35367	37
AICD00150	imipramine	P35367		27
AICD00151	[3-(1-Benzyl-3-Carbamoylmethyl-2-Methyl-1h-Indol-5-Yloxy)-Propyl-]-Phosphonic Acid	P04054		60
AICD00151	[3-(1-Benzyl-3-Carbamoylmethyl-2-Methyl-1h-Indol-5-Yloxy)-Propyl-]-Phosphonic Acid	P14555		27000
AICD00151	[3-(1-Benzyl-3-Carbamoylmethyl-2-Methyl-1h-Indol-5-Yloxy)-Propyl-]-Phosphonic Acid	P14555		67000
AICD00151	[3-(1-Benzyl-3-Carbamoylmethyl-2-Methyl-1h-Indol-5-Yloxy)-Propyl-]-Phosphonic Acid	P14555		57
AICD00152	indomethacin	P05979		9000
AICD00152	indomethacin	P05979		6
AICD00152	indomethacin	P05979		6
AICD00152	indomethacin	P05979		6.7
AICD00152	indomethacin	P05979		10
AICD00152	indomethacin	P05979		30
AICD00152	indomethacin	P05979		40
AICD00152	indomethacin	P05979		50
AICD00152	indomethacin	P05979		50
AICD00152	indomethacin	P05979		50
AICD00152	indomethacin	P05979		50
AICD00152	indomethacin	P05979		50
AICD00152	indomethacin	P05979		50
AICD00152	indomethacin	P05979		67
AICD00152	indomethacin	P05979		67
AICD00152	indomethacin	P05979		69
AICD00152	indomethacin	P05979		80
AICD00152	indomethacin	P05979		80
AICD00152	indomethacin	P05979		100
AICD00152	indomethacin	P05979		100
AICD00152	indomethacin	P05979		100
AICD00152	indomethacin	P05979		100
AICD00152	indomethacin	P05979		100
AICD00152	indomethacin	P05979		120
AICD00152	indomethacin	P05979		130
AICD00152	indomethacin	P05979		130
AICD00152	indomethacin	P05979		150
AICD00152	indomethacin	P09917		7000
AICD00152	indomethacin	P10145		50
AICD00152	indomethacin	P10275				0.14
AICD00152	indomethacin	P15121		6000
AICD00152	indomethacin	P23219		5
AICD00152	indomethacin	P23219		6
AICD00152	indomethacin	P23219		8.2
AICD00152	indomethacin	P23219		8.2
AICD00152	indomethacin	P23219		10
AICD00152	indomethacin	P23219		12400
AICD00152	indomethacin	P23219		12500
AICD00152	indomethacin	P23219		12
AICD00152	indomethacin	P23219		12
AICD00152	indomethacin	P23219		12
AICD00152	indomethacin	P23219		18
AICD00152	indomethacin	P23219		18
AICD00152	indomethacin	P23219		18
AICD00152	indomethacin	P23219		20
AICD00152	indomethacin	P23219		20
AICD00152	indomethacin	P23219		20
AICD00152	indomethacin	P23219		20
AICD00152	indomethacin	P23219		28
AICD00152	indomethacin	P23219		34
AICD00152	indomethacin	P23219		36
AICD00152	indomethacin	P23219		39
AICD00152	indomethacin	P23219		40
AICD00152	indomethacin	P23219		44
AICD00152	indomethacin	P23219		50
AICD00152	indomethacin	P23219		50
AICD00152	indomethacin	P23219		50
AICD00152	indomethacin	P23219		50
AICD00152	indomethacin	P23219		69
AICD00152	indomethacin	P23219		70
AICD00152	indomethacin	P23219		100
AICD00152	indomethacin	P23219		100
AICD00152	indomethacin	P23219		100
AICD00152	indomethacin	P23219		100
AICD00152	indomethacin	P23219		100
AICD00152	indomethacin	P23219		100
AICD00152	indomethacin	P23219		110
AICD00152	indomethacin	P23219		120
AICD00152	indomethacin	P23219		150
AICD00152	indomethacin	P23219		150
AICD00152	indomethacin	P24557		100
AICD00152	indomethacin	P24557		>100000
AICD00152	indomethacin	P37231				50000
AICD00152	indomethacin	Q04760	18100
AICD00152	indomethacin	Q04760	24000
AICD00152	indomethacin	Q04760	24400
AICD00152	indomethacin	Q04828	>100000
AICD00152	indomethacin	Q04828		>100000
AICD00152	indomethacin	Q04828		130000
AICD00152	indomethacin	Q63921		6
AICD00152	indomethacin	Q63921		6
AICD00152	indomethacin	Q9Y5Y4	50
AICD00152	indomethacin	Q9Y5Y4	8000
AICD00152	indomethacin	Q9Y5Y4				389
AICD00153	SB 203580, Iodo-	P28482	12882
AICD00153	SB 203580, Iodo-	P28482	12882.5
AICD00154	irbesartan	P25101	>0.000100
AICD00154	irbesartan	P25101	>10000
AICD00154	irbesartan	P25101	10000
AICD00155	3-Isobutyl-1-methylxanthine	X5DNB4	>10000
AICD00155	3-Isobutyl-1-methylxanthine	X5DNB4	>10000
AICD00156	ZM39923	P52333		79
AICD00157	ZM 449829	P52333		79
AICD00158	K-252c	P52333		61
AICD00158	K-252c	Q16584		49
AICD00159	kenpaullone	P27361		20000
AICD00159	kenpaullone	P28482		9000
AICD00159	kenpaullone	P51843		>833.52
AICD00160	Ketanserin	P31389			1.41
AICD00160	Ketanserin	P35367	2
AICD00161	ketoprofen	P12104	82400
AICD00161	ketoprofen	P15121		180000
AICD00161	ketoprofen	Q04760	414000
AICD00161	ketoprofen	Q04760	843000
AICD00161	ketoprofen	Q04760	843100
AICD00162	ketorolac	P12104	9400
AICD00162	ketorolac	P12104			56700
AICD00163	ketotifen	O95342		738400
AICD00163	ketotifen	P09917		>100000
AICD00163	ketotifen	P31389	0.31
AICD00163	ketotifen	P31389			0.316
AICD00163	ketotifen	P31389			0.316
AICD00163	ketotifen	P35367	0.158
AICD00163	ketotifen	P35367		1
AICD00163	ketotifen	P35367		1
AICD00163	ketotifen	P35367		2300
AICD00163	ketotifen	P35367		2300
AICD00163	ketotifen	Q9H3N8	21000
AICD00163	ketotifen	Q9H3N8		21000
AICD00164	KN 62	P56373	>10000
AICD00165	kynurenic acid	P35869				300
AICD00166	leflunomide	O95342		177400
AICD00166	leflunomide	Q02127		10000
AICD00166	leflunomide	Q02127		13000
AICD00167	LOFEPRAMINE	P31390	1000
AICD00167	LOFEPRAMINE	P35367	360
AICD00168	loratadine	P31390	350
AICD00168	loratadine	P35367	37
AICD00168	loratadine	P35367	311
AICD00168	loratadine	P35367	414
AICD00168	loratadine	P35367		290
AICD00168	loratadine	P35367		1500000
AICD00168	loratadine	P35367		1500000
AICD00168	loratadine	Q9H3N8	>10000
AICD00169	loxapine	P31390		1000
AICD00169	loxapine	P35367	4.9
AICD00169	loxapine	P35367	5
AICD00169	loxapine	P35367	7
AICD00169	loxapine	Q9H3N8	3981
AICD00170	Loxoprofen	P23219		>100000
AICD00171	m344	Q4QQW4		240
AICD00172	maprotiline	P35367	0.79
AICD00172	maprotiline	P35367	1.67
AICD00173	meclizine	P31390	250
AICD00174	meclofenamic acid	P05979		40
AICD00174	meclofenamic acid	P05979		50
AICD00174	meclofenamic acid	P12104	8900
AICD00174	meclofenamic acid	Q04828		3160
AICD00174	meclofenamic acid	Q04828		3160
AICD00175	AC1L1HA8	P15207	19
AICD00176	mefenamic acid	P23219		25000
AICD00176	mefenamic acid	Q04828	810
AICD00176	mefenamic acid	Q04828		3910
AICD00177	5-Aminosalicylic acid	Q9UPY5		>1000000
AICD00178	mesoridazine	P35367	1.8
AICD00178	mesoridazine	P35367	1.81
AICD00179	methapyrilene	O95342		>1000000
AICD00179	methapyrilene	P31390	4.5
AICD00180	methoxychlor	P15207		28183.8
AICD00181	nocodazole	P51843		>833.38
AICD00182	Methylene Blue cation	P09623		>1000000
AICD00183	metoclopramide	P31390	>10000
AICD00184	11-[4-(dimethylamino)phenyl]-17-hydroxy-17-(prop-1-yn-1-yl)estra-4,9-dien-3-one	P15207	0.65
AICD00185	mirtazapine	P31390	0.32
AICD00185	mirtazapine	P31390	0.5
AICD00185	mirtazapine	P31390	0.63
AICD00185	mirtazapine	P35367	1.6
AICD00186	n-(1-adamantyl)-n'-(4-guanidinobenzyl)urea	P00750	>1000000
AICD00187	N-(2-Phenylethyl)indomethacin Amide	P05979		>66000
AICD00187	N-(2-Phenylethyl)indomethacin Amide	P05979		>66000
AICD00187	N-(2-Phenylethyl)indomethacin Amide	P22437		56700
AICD00187	N-(2-Phenylethyl)indomethacin Amide	P23219		>66000
AICD00188	N-(4-CARBAMIMIDOYL-3-CHORO-PHENYL)-2-HYDROXY-3-IODO-5-METHYL-BENZAMIDE	P00750	210000
AICD00188	N-(4-CARBAMIMIDOYL-3-CHORO-PHENYL)-2-HYDROXY-3-IODO-5-METHYL-BENZAMIDE	P00750	256000
AICD00189	n-(4-carbamimidoyl-phenyl)-2-hydroxy-benzamide	P00750	10000
AICD00189	n-(4-carbamimidoyl-phenyl)-2-hydroxy-benzamide	P00750	12000
AICD00190	Nafoxidine	P15207		12882.5
AICD00191	nefazodone	O95342		4200
AICD00191	nefazodone	P31389	30
AICD00191	nefazodone	P31390	370
AICD00191	nefazodone	P35367	>10000
AICD00192	niclosamide	P28482		>100000
AICD00193	nilutamide	P10275		9
AICD00193	nilutamide	P10275		9
AICD00194	nimesulide	P05164		2100
AICD00194	nimesulide	P23219		10900
AICD00194	nimesulide	P23219		17400
AICD00194	nimesulide	P23219		22000
AICD00194	nimesulide	P23219		32200
AICD00194	nimesulide	P23219		50000
AICD00194	nimesulide	P23219		59000
AICD00195	nitrazepam	P35367	>10000
AICD00196	Nomifensine	O95342		>1000000
AICD00196	Nomifensine	P31390	35
AICD00196	Nomifensine	P31390	>10000
AICD00196	Nomifensine	P35367	2700
AICD00197	NORDIHYDROGUAIARETIC ACID	O62664		50000
AICD00197	NORDIHYDROGUAIARETIC ACID	P07900		2623.2
AICD00197	NORDIHYDROGUAIARETIC ACID	P07900		>30000
AICD00197	NORDIHYDROGUAIARETIC ACID	P09917		380
AICD00197	NORDIHYDROGUAIARETIC ACID	P09917		500
AICD00197	NORDIHYDROGUAIARETIC ACID	P09917		35000
AICD00198	nortriptyline	P31390	46
AICD00198	nortriptyline	P31390		0.05
AICD00198	nortriptyline	P35367	6.3
AICD00198	nortriptyline	P35367	8.4
AICD00199	NS-1619	P07900		3320
AICD00199	NS-1619	P07900		81000
AICD00200	ns-398	O62664		>100000
AICD00200	ns-398	P05979		14100
AICD00200	ns-398	P05979		37000
AICD00200	ns-398	P05979		>66000
AICD00200	ns-398	P09917		>10000
AICD00200	ns-398	P22437		63700
AICD00200	ns-398	P23219		>10000
AICD00200	ns-398	P23219		>20000
AICD00200	ns-398	P23219		>20000
AICD00200	ns-398	P23219		35680
AICD00200	ns-398	P23219		>100000
AICD00200	ns-398	P23219		>100000
AICD00200	ns-398	P23219		>100000
AICD00201	olanzapine	P31389	3.5
AICD00201	olanzapine	P31390	0.3
AICD00201	olanzapine	P31390		13
AICD00201	olanzapine	P31390	4.3
AICD00201	olanzapine	P31390	5.6
AICD00201	olanzapine	P31390	7
AICD00201	olanzapine	P31390	7
AICD00201	olanzapine	P35367	0.087
AICD00201	olanzapine	P35367	0.65
AICD00201	olanzapine	P35367	1.2
AICD00201	olanzapine	P35367	2
AICD00201	olanzapine	P35367	2
AICD00201	olanzapine	P35367	2.8
AICD00201	olanzapine	P35367			0.087
AICD00201	olanzapine	P35367	3.5
AICD00201	olanzapine	P35367	5.6
AICD00201	olanzapine	P35367	7
AICD00202	olomoucine	P27361		25000
AICD00202	olomoucine	P27361		30000
AICD00202	olomoucine	P28482		7000
AICD00203	ondansetron	P31390	>10000
AICD00204	orphenadrine	P31390		162.18
AICD00204	orphenadrine	P35367		97723.7
AICD00205	oxatomide	P31389		9
AICD00206	Palmitoylethanolamide	Q8NER1				>10000
AICD00207	paraxanthine	X5DNB4	>10000
AICD00208	PD168393	P52333		3140
AICD00208	PD168393	P52333		>10000
AICD00209	167869-21-8	P28482		2800
AICD00210	pentamidine	P04271		>100000
AICD00210	pentamidine	P04271			1000
AICD00211	pentobarbital	P35367	>10000
AICD00212	pentoxifylline	P01375		85000
AICD00212	pentoxifylline	P27815		168000
AICD00212	pentoxifylline	P29275	5180
AICD00212	pentoxifylline	X5DNB4	>10000
AICD00212	pentoxifylline	X5DNB4	>10000
AICD00213	periciazine	P15207	3000
AICD00214	perphenazine	P35367	8
AICD00214	perphenazine	P35367	8
AICD00214	perphenazine	P35367	8.33
AICD00215	pheniramine	Q9H3N8	4184
AICD00216	Pipamperone	P31389	5000
AICD00216	Pipamperone	P35367	2400
AICD00217	piribedil	P31389	>10000
AICD00218	N6-propyl-4,5,6,7-tetrahydro-1,3-benzothiazole-2,6-diamine	P31389	>10000
AICD00219	probenecid	O60656	2452000
AICD00219	probenecid	O95342		564800
AICD00220	prochlorperazine	P35367	18.86
AICD00220	prochlorperazine	P35367	19
AICD00221	procyclidine	P31390		6760.83
AICD00221	procyclidine	P35367		17782.8
AICD00222	promazine	P31390	30
AICD00222	promazine	P31390		1258.93
AICD00222	promazine	P35367	2
AICD00222	promazine	P35367	2
AICD00222	promazine	P35367		2454.71
AICD00223	promethazine	P31390	2.9
AICD00223	promethazine	P31390	4
AICD00223	promethazine	P35367		5.4
AICD00223	promethazine	Q9H3N8	150.2
AICD00224	propranolol	O95342		>1000000
AICD00224	propranolol	P35367	>10000
AICD00225	protriptyline	P31390	60
AICD00226	proxyphylline	X5DNB4	>10000
AICD00227	pyrilamine	P31389	0.57
AICD00227	pyrilamine	P31389	0.74
AICD00227	pyrilamine	P31389	1.25
AICD00227	pyrilamine	P31389		1.5
AICD00227	pyrilamine	P31389		34
AICD00227	pyrilamine	P31389			1
AICD00227	pyrilamine	P31389			0.851
AICD00227	pyrilamine	P31389			0.794
AICD00227	pyrilamine	P31389			0.38
AICD00227	pyrilamine	P31389			1.1
AICD00227	pyrilamine	P31389			0.851
AICD00227	pyrilamine	P31389			0.794
AICD00227	pyrilamine	P31390		5.75
AICD00227	pyrilamine	P31390	4.5
AICD00227	pyrilamine	P35367	0.95
AICD00227	pyrilamine	P35367	1.01
AICD00227	pyrilamine	P35367	1.18
AICD00227	pyrilamine	P35367		0.82
AICD00227	pyrilamine	P35367		1.4
AICD00227	pyrilamine	P35367		1.5
AICD00227	pyrilamine	P35367		3
AICD00227	pyrilamine	P35367		3.3
AICD00227	pyrilamine	P35367		10
AICD00227	pyrilamine	P35367		13
AICD00227	pyrilamine	P35367	1.6
AICD00227	pyrilamine	P35367	1.7
AICD00227	pyrilamine	P35367	1.7
AICD00227	pyrilamine	P35367	2.09
AICD00227	pyrilamine	P35367		46.77
AICD00227	pyrilamine	P35367	2.5
AICD00227	pyrilamine	P35367				2.6
AICD00227	pyrilamine	P35367	3.7
AICD00227	pyrilamine	P35367	3.98
AICD00227	pyrilamine	P35367	4
AICD00227	pyrilamine	P35367	4.47
AICD00227	pyrilamine	P35367	4.7
AICD00227	pyrilamine	Q9H3N8	>10000
AICD00228	quetiapine	P31389	19
AICD00228	quetiapine	P31390	11
AICD00228	quetiapine	P31390	21
AICD00228	quetiapine	P31390		40
AICD00228	quetiapine	P35367	11
AICD00228	quetiapine	P35367	19
AICD00228	quetiapine	P35367	19
AICD00228	quetiapine	P35367	21
AICD00228	quetiapine	P35367	2.2
AICD00228	quetiapine	P35367	8.7
AICD00229	(-)-N6-(2-PHENYLISOPROPYL)-ADENOSINE	P29274	859
AICD00229	(-)-N6-(2-PHENYLISOPROPYL)-ADENOSINE	P29274	7780
AICD00229	(-)-N6-(2-PHENYLISOPROPYL)-ADENOSINE	P29275	>10000
AICD00230	raloxifene	Q62986		3.4
AICD00230	raloxifene	Q62986		470
AICD00231	resorcinol	P05979		30800
AICD00232	risperidone	P31389	22
AICD00232	risperidone	P31389	23
AICD00232	risperidone	P31389	38
AICD00232	risperidone	P31389	2.6
AICD00232	risperidone	P31390	88
AICD00232	risperidone	P31390	155
AICD00232	risperidone	P31390		80
AICD00232	risperidone	P35367	15
AICD00232	risperidone	P35367	19
AICD00232	risperidone	P35367	27
AICD00232	risperidone	P35367	33
AICD00232	risperidone	P35367	88
AICD00232	risperidone	P35367		868
AICD00232	risperidone	P35367	2.6
AICD00232	risperidone	P35367	5.2
AICD00233	ritanserin	P31389	6
AICD00234	RO 20-1724	P01375		50000
AICD00234	RO 20-1724	P27815		4300
AICD00234	RO 20-1724	P27815				3300
AICD00234	RO 20-1724	Q07343	1930
AICD00235	rofecoxib	P05979		23500
AICD00235	rofecoxib	P05979		>25000
AICD00235	rofecoxib	P05979		40000
AICD00235	rofecoxib	P05979		>100000
AICD00235	rofecoxib	P05979		>100000
AICD00235	rofecoxib	P05979		>100000
AICD00235	rofecoxib	P05979		>100000
AICD00235	rofecoxib	P05979		>100000
AICD00235	rofecoxib	P05979		>100000
AICD00235	rofecoxib	P05979		>100000
AICD00235	rofecoxib	P05979		>100000
AICD00235	rofecoxib	P05979		>100000
AICD00235	rofecoxib	P05979		>100000
AICD00235	rofecoxib	P05979		>100000
AICD00235	rofecoxib	P05979		>100000
AICD00235	rofecoxib	P05979		>100000
AICD00235	rofecoxib	P05979		>100000
AICD00235	rofecoxib	P05979		>100000
AICD00235	rofecoxib	P09917		>10000
AICD00235	rofecoxib	P22437		>10000
AICD00235	rofecoxib	P23219		>10000
AICD00235	rofecoxib	P23219		>10000
AICD00235	rofecoxib	P23219		>10000
AICD00235	rofecoxib	P23219		11400
AICD00235	rofecoxib	P23219		11400
AICD00235	rofecoxib	P23219		>15000
AICD00235	rofecoxib	P23219		15500
AICD00235	rofecoxib	P23219		18300
AICD00235	rofecoxib	P23219		18800
AICD00235	rofecoxib	P23219		18800
AICD00235	rofecoxib	P23219		19000
AICD00235	rofecoxib	P23219		19000
AICD00235	rofecoxib	P23219		19000
AICD00235	rofecoxib	P23219		19000
AICD00235	rofecoxib	P23219		19000
AICD00235	rofecoxib	P23219		26000
AICD00235	rofecoxib	P23219		26000
AICD00235	rofecoxib	P23219		26000
AICD00235	rofecoxib	P23219		28700
AICD00235	rofecoxib	P23219		40000
AICD00235	rofecoxib	P23219		40000
AICD00235	rofecoxib	P23219		40000
AICD00235	rofecoxib	P23219		40000
AICD00235	rofecoxib	P23219		62000
AICD00235	rofecoxib	P23219		64000
AICD00235	rofecoxib	P23219		>100000
AICD00235	rofecoxib	P23219		>100000
AICD00235	rofecoxib	Q63921		11400
AICD00236	rolipram	P01375		12000
AICD00236	rolipram	P27815		162
AICD00236	rolipram	P27815		241
AICD00236	rolipram	P27815		830
AICD00236	rolipram	P27815		1400
AICD00236	rolipram	P27815		794328
AICD00236	rolipram	P27815				500
AICD00236	rolipram	P27815	7940
AICD00236	rolipram	P27815		4
AICD00236	rolipram	P27815		10.7
AICD00236	rolipram	P27815		11
AICD00236	rolipram	P27815	3.8
AICD00236	rolipram	P27815		500
AICD00236	rolipram	P27815		550
AICD00236	rolipram	P27815	1000
AICD00236	rolipram	Q07343	220
AICD00236	rolipram	Q07343	221
AICD00236	rolipram	Q07343		20
AICD00236	rolipram	Q07343		34
AICD00236	rolipram	Q07343		35.7
AICD00236	rolipram	Q07343		50
AICD00236	rolipram	Q07343		50
AICD00236	rolipram	Q07343		52
AICD00236	rolipram	Q07343		80
AICD00236	rolipram	Q07343		86
AICD00236	rolipram	Q07343		98
AICD00236	rolipram	Q07343		100
AICD00236	rolipram	Q07343		105
AICD00236	rolipram	Q07343		210
AICD00236	rolipram	Q07343		231
AICD00236	rolipram	Q07343		498
AICD00236	rolipram	Q07343		625
AICD00236	rolipram	Q07343		741
AICD00236	rolipram	Q07343		941
AICD00236	rolipram	Q07343		1000
AICD00236	rolipram	Q07343		1300
AICD00236	rolipram	Q07343		1500
AICD00236	rolipram	Q07343		2000
AICD00236	rolipram	Q07343	1470
AICD00236	rolipram	Q07343		4000
AICD00236	rolipram	Q07343				220
AICD00236	rolipram	Q08499		1100
AICD00237	ropinirole	P31389	2951.21
AICD00238	CPD0-1455	P09488	2000
AICD00238	CPD0-1455	P09488	2000
AICD00239	salicylamide	P10275		>1000
AICD00240	SB 206553	P31389	>10000
AICD00241	SB220025	P28482		19000
AICD00242	PYRIDINYLIMIDAZOLE	P05979		51000
AICD00243	scopolamine	P31390	>10000
AICD00244	sildenafil	P27815		5000
AICD00244	sildenafil	P27815		7800
AICD00244	sildenafil	P27815		8300
AICD00244	sildenafil	P29274	200
AICD00244	sildenafil	Q08499		14000
AICD00245	spiperone	P31390	670
AICD00245	spiperone	P35367	476.19
AICD00245	spiperone	P35367	480
AICD00246	PONALRESTAT	P07943		2400
AICD00246	PONALRESTAT	P15121		21
AICD00247	staurosporine	P04629		1.405
AICD00248	Imatinib	O14920			>10000
AICD00248	Imatinib	O15111			>10000
AICD00248	Imatinib	P04629			>10000
AICD00248	Imatinib	P04629			>10000
AICD00248	Imatinib	P27361			>10000
AICD00248	Imatinib	P27361			>10000
AICD00248	Imatinib	P28482			>10000
AICD00248	Imatinib	P28482			>10000
AICD00248	Imatinib	P42345			>10000
AICD00248	Imatinib	P51617			1200
AICD00248	Imatinib	P51812			>10000
AICD00248	Imatinib	P51812			>10000
AICD00248	Imatinib	P52333			>10000
AICD00248	Imatinib	P52333			>10000
AICD00248	Imatinib	P54646			>10000
AICD00248	Imatinib	P54646			>10000
AICD00248	Imatinib	Q13131			>10000
AICD00248	Imatinib	Q13131			>10000
AICD00248	Imatinib	Q14289			>10000
AICD00248	Imatinib	Q14289			>10000
AICD00248	Imatinib	Q16584			>10000
AICD00248	Imatinib	Q16584			>10000
AICD00248	Imatinib	Q9NWZ3			>10000
AICD00249	Vorinostat	O09106		0.03
AICD00249	Vorinostat	O09106		112
AICD00249	Vorinostat	O09106		112
AICD00249	Vorinostat	O09106		112
AICD00249	Vorinostat	O09106		112
AICD00249	Vorinostat	P13569		1550
AICD00249	Vorinostat	P13569				>50000
AICD00249	Vorinostat	P15145		>1.00e+5
AICD00249	Vorinostat	P51843		747.17
AICD00250	Succinylacetone	Q9GZT9		18000
AICD00250	Succinylacetone	Q9GZT9		>100000
AICD00251	sulfamethoxazole	P26684		4000
AICD00251	sulfamethoxazole	P26684		4000
AICD00251	sulfamethoxazole	P26684		333000
AICD00252	sulfapyridine	Q9UPY5		>1000000
AICD00253	sulfathiazole	P25101		69000
AICD00253	sulfathiazole	P26684		69000
AICD00254	sulfisoxazole	P25101		780
AICD00254	sulfisoxazole	P25101		780
AICD00254	sulfisoxazole	P25101		850
AICD00254	sulfisoxazole	P26684		780
AICD00254	sulfisoxazole	P26684		800
AICD00254	sulfisoxazole	P26684		9000
AICD00255	sulpiride	O95342		>1000000
AICD00255	sulpiride	P31390	>10000
AICD00256	suramin	P56373				14900
AICD00256	suramin	P56373				3000
AICD00257	Talipexole	P31389	>10000
AICD00258	terfenadine	P31389		94
AICD00258	terfenadine	P31389		295
AICD00258	terfenadine	P31389			35
AICD00258	terfenadine	P31389			302
AICD00258	terfenadine	P35367	40
AICD00258	terfenadine	P35367	58
AICD00258	terfenadine	P35367		1
AICD00258	terfenadine	P35367		563
AICD00259	17-Hydroxyandrost-4-en-3-one	P15207	6.3
AICD00260	theobromine	X5DNB4	>10000
AICD00260	theobromine	X5DNB4	>10000
AICD00261	thieno[2,3-b]pyridine-2-carboxamidine	P00750	1800000
AICD00262	thioridazine	P31390	20
AICD00262	thioridazine	P31390	120
AICD00262	thioridazine	P31390		99
AICD00262	thioridazine	P35367	16
AICD00262	thioridazine	P35367	16.12
AICD00262	thioridazine	P35367	19
AICD00263	tolmetin	P10145		90
AICD00263	tolmetin	Q04760	87800
AICD00263	tolmetin	Q04760	87800
AICD00263	tolmetin	Q04760	1014000
AICD00264	Tracazolate	X5DNB4	1560
AICD00265	trazodone	P31389	29
AICD00265	trazodone	P35367	1100
AICD00266	trifluoperazine	P31390	182
AICD00266	trifluoperazine	P35367	62
AICD00266	trifluoperazine	P35367	62.5
AICD00266	trifluoperazine	P35367	63
AICD00267	triflupromazine	P31390	52
AICD00268	trimeprazine	P31390	1.3
AICD00269	trimipramine	P35367	1.4
AICD00270	tripelennamine	P31390	35
AICD00270	tripelennamine	P35367		40
AICD00271	venlafaxine	P31389	>10000
AICD00271	venlafaxine	P31390	>10000
AICD00271	venlafaxine	P31390	>10000
AICD00271	venlafaxine	P35367	>10000
AICD00271	venlafaxine	P35367	>10000
AICD00272	WAY-100635	P31390	>10000
AICD00272	WAY-100635	P35367	>10000
AICD00272	WAY-100635	Q9H3N8	>10000
AICD00273	Pirinixic acid	P05979		>10
AICD00273	Pirinixic acid	P09917
AICD00273	Pirinixic acid	P37231		53700
AICD00273	Pirinixic acid	P37231				60000
AICD00273	Pirinixic acid	P37231				29300
AICD00273	Pirinixic acid	P37231				29300
AICD00273	Pirinixic acid	P37231				53700
AICD00273	Pirinixic acid	P37231				>10000
AICD00273	Pirinixic acid	P37231				29000
AICD00273	Pirinixic acid	P37231				1600
AICD00273	Pirinixic acid	P37231				53700
AICD00273	Pirinixic acid	Q03181				35000
AICD00273	Pirinixic acid	Q03181				1460
AICD00273	Pirinixic acid	Q07869		10110
AICD00273	Pirinixic acid	Q07869		36300
AICD00273	Pirinixic acid	Q07869				1620
AICD00273	Pirinixic acid	Q07869				5000
AICD00273	Pirinixic acid	Q07869				12600
AICD00273	Pirinixic acid	Q07869				12600
AICD00273	Pirinixic acid	Q07869				1560
AICD00273	Pirinixic acid	Q07869				15500
AICD00273	Pirinixic acid	Q07869				39800
AICD00273	Pirinixic acid	Q07869				1620
AICD00273	Pirinixic acid	Q07869				29000
AICD00273	Pirinixic acid	Q07869				13000
AICD00273	Pirinixic acid	Q07869				>10000
AICD00273	Pirinixic acid	Q07869				1600
AICD00273	Pirinixic acid	Q07869				740
AICD00273	Pirinixic acid	Q07869				13000
AICD00273	Pirinixic acid	Q07869				12000
AICD00273	Pirinixic acid	Q07869				4800
AICD00273	Pirinixic acid	Q07869				23330
AICD00273	Pirinixic acid	Q07869				1600
AICD00273	Pirinixic acid	Q07869				4800
AICD00273	Pirinixic acid	Q07869				1600
AICD00273	Pirinixic acid	Q07869				1560
AICD00273	Pirinixic acid	Q07869				23330
AICD00273	Pirinixic acid	Q07869				700
AICD00273	Pirinixic acid	Q07869				1600
AICD00273	Pirinixic acid	Q07869				650
AICD00273	Pirinixic acid	Q07869				542
AICD00273	Pirinixic acid	Q07869				130
AICD00274	Xanthine amine congener	P29274	7.9
AICD00274	Xanthine amine congener	P29274	16
AICD00274	Xanthine amine congener	P29274	18.4
AICD00274	Xanthine amine congener	P29274	25.12
AICD00274	Xanthine amine congener	P29274	46
AICD00274	Xanthine amine congener	P29274	63
AICD00274	Xanthine amine congener	P29274	1
AICD00274	Xanthine amine congener	P29275	48
AICD00274	Xanthine amine congener	P29275	7.3
AICD00274	Xanthine amine congener	P29275	7.75
AICD00274	Xanthine amine congener	X5DNB4	24
AICD00275	zafirlukast	P35367		>10000
AICD00275	zafirlukast	P47712		85000
AICD00275	zafirlukast	Q9NS75	1000
AICD00275	zafirlukast	Q9NS75		7397
AICD00275	zafirlukast	Q9NS75		58000
AICD00275	zafirlukast	Q9Y271	0.26
AICD00275	zafirlukast	Q9Y271		1.9
AICD00275	zafirlukast	Q9Y271		14
AICD00276	zaprinast	P27815	>50000
AICD00276	zaprinast	Q07343	>50000
AICD00277	zardaverine	Q08499		390
AICD00278	zotepine	P31389	3.4
AICD00278	zotepine	P35367	0.62
AICD00278	zotepine	P35367	0.62
AICD00278	zotepine	P35367	3.3
AICD00278	zotepine	P35367	3.4
AICD00279	dexamethasone	O95342		137400
AICD00279	dexamethasone	P04054		610
AICD00279	dexamethasone	P06401	561
AICD00279	dexamethasone	P06401	778
AICD00279	dexamethasone	P06401		>1000
AICD00279	dexamethasone	P06401		>2000
AICD00279	dexamethasone	P06401		>2000
AICD00279	dexamethasone	P06401		>2000
AICD00279	dexamethasone	P06401		>2000
AICD00279	dexamethasone	P06401		>2000
AICD00279	dexamethasone	P06401		>2000
AICD00279	dexamethasone	P06401		>2000
AICD00279	dexamethasone	P08235	0.36
AICD00279	dexamethasone	P08235	7.2
AICD00279	dexamethasone	P08235		>1000
AICD00279	dexamethasone	P08235		33
AICD00279	dexamethasone	P08235		33
AICD00279	dexamethasone	P08235		33
AICD00279	dexamethasone	P08235		33
AICD00279	dexamethasone	P08235		33
AICD00279	dexamethasone	P08235		33
AICD00279	dexamethasone	P08235		33
AICD00279	dexamethasone	P10275	1410
AICD00279	dexamethasone	P10275		>1000
AICD00279	dexamethasone	P10275		>4000
AICD00279	dexamethasone	P15207		81283.1
AICD00280	CORTICOSTERONE	P15207		23442.3
AICD00281	hydrocortisone	P15207		181970
AICD00282	prednisolone	P06401	>1000
AICD00282	prednisolone	P06401	>5000
AICD00282	prednisolone	P06401	>5000
AICD00282	prednisolone	P06401	>5000
AICD00282	prednisolone	P06401	>6000
AICD00282	prednisolone	P06401	>6000
AICD00282	prednisolone	P06401	>10000
AICD00282	prednisolone	P06401		>2000
AICD00282	prednisolone	P06401		>2000
AICD00282	prednisolone	P06401		>2000
AICD00282	prednisolone	P08235	0.29
AICD00282	prednisolone	P08235	37
AICD00282	prednisolone	P08235				0.002
AICD00282	prednisolone	P08235				2
AICD00282	prednisolone	P08235		44
AICD00282	prednisolone	P08235		44
AICD00282	prednisolone	P08235		44
AICD00282	prednisolone	P10275	2520
AICD00282	prednisolone	P10275	2760
AICD00282	prednisolone	P10275	2762
AICD00282	prednisolone	P15207		>42657.95
AICD00283	estriol	P15207		436516
AICD00284	estradiol	O08537		2.3
AICD00284	estradiol	P10275		19.1
AICD00284	estradiol	P10275		19.1
AICD00284	estradiol	P10275		26
AICD00284	estradiol	P15207		407.38
AICD00284	estradiol	Q62986		1.7
AICD00284	estradiol	Q62986		2
AICD00284	estradiol	Q62986				0.14
AICD00285	Lysergide	P31390	1300
AICD00285	Lysergide	P35367	1540
AICD00286	phentolamine	P31390	>10000
AICD00286	phentolamine	P31390		12589.2
AICD00286	phentolamine	P35367	4000
AICD00286	phentolamine	P35367		316228
AICD00287	Tiratricol	P10275		34800
AICD00288	3,5-DICHLOROBENZOIC ACID	P51580		28183.8
AICD00289	spironolactone	P06401	399.7
AICD00289	spironolactone	P06401		650
AICD00289	spironolactone	P06401		650
AICD00289	spironolactone	P06401		1400
AICD00289	spironolactone	P06401		4000
AICD00289	spironolactone	P06401		>10000
AICD00289	spironolactone	P06401				>20000
AICD00289	spironolactone	P08235	2.323
AICD00289	spironolactone	P08235		1.6
AICD00289	spironolactone	P08235		11
AICD00289	spironolactone	P08235		11
AICD00289	spironolactone	P08235		13
AICD00289	spironolactone	P08235		49
AICD00289	spironolactone	P08235		49
AICD00289	spironolactone	P08235		60
AICD00289	spironolactone	P08235		60
AICD00289	spironolactone	P10275	39.4
AICD00289	spironolactone	P10275		120
AICD00289	spironolactone	P10275		120
AICD00289	spironolactone	P10275		523
AICD00289	spironolactone	P10275		670
AICD00289	spironolactone	P10275				>20000
AICD00289	spironolactone	P13569				>50000
AICD00289	spironolactone	P15207		676.08
AICD00290	ALDOSTERONE	P08235				0.18
AICD00290	ALDOSTERONE	P08235				3.8
AICD00290	ALDOSTERONE	P08235				0.338
AICD00290	ALDOSTERONE	P08235		9.27
AICD00290	ALDOSTERONE	P15207		>42657.95
AICD00291	L-cysteine	Q9UPY5	59000
AICD00291	L-cysteine	Q9UPY5		116000
AICD00292	estrone	P14061	3
AICD00292	estrone	P14061	9500
AICD00292	estrone	P14061		330
AICD00292	estrone	P14061		600
AICD00292	estrone	P14061		810
AICD00292	estrone	P14061		109
AICD00292	estrone	P14061		218
AICD00293	androsterone	P15207		40738
AICD00294	Dehydroepiandrosterone	P15207		29512.1
AICD00295	17-Deoxyestradiol	P15207		41686.9
AICD00296	liothyronine	P10275		>50000
AICD00297	Adenosine triphosphate	P56373	14.6
AICD00297	Adenosine triphosphate	P56373				340
AICD00298	ALLYL ISOTHIOCYANATE	Q8NER1				16
AICD00299	ethinyl estradiol	P15207		8128.31
AICD00300	chlordane	P15207		10000
AICD00301	progesterone	O95342		17300
AICD00301	progesterone	O95342		224600
AICD00301	progesterone	P06401		0.2
AICD00301	progesterone	P06401		1.6
AICD00301	progesterone	P06401		3.5
AICD00301	progesterone	P06401		5
AICD00301	progesterone	P06401		17
AICD00301	progesterone	P06401	3.4
AICD00301	progesterone	P06401	3.5
AICD00301	progesterone	P06401	3.5
AICD00301	progesterone	P06401	3.5
AICD00301	progesterone	P06401	3.5
AICD00301	progesterone	P06401	3.5
AICD00301	progesterone	P06401	3.5
AICD00301	progesterone	P06401	3.5
AICD00301	progesterone	P06401	3.5
AICD00301	progesterone	P06401	3.5
AICD00301	progesterone	P06401	3.8
AICD00301	progesterone	P06401	5.1
AICD00301	progesterone	P06401		>10000
AICD00301	progesterone	P06401				15.2
AICD00301	progesterone	P06401				0.9
AICD00301	progesterone	P06401				1.8
AICD00301	progesterone	P06401				2.9
AICD00301	progesterone	P06401				0.1
AICD00301	progesterone	P06401				0.9
AICD00301	progesterone	P06401				2.9
AICD00301	progesterone	P06401				2
AICD00301	progesterone	P06401				0.5
AICD00301	progesterone	P06401				2.2
AICD00301	progesterone	P06401				2.9
AICD00301	progesterone	P06401				1.8
AICD00301	progesterone	P06401				2.9
AICD00301	progesterone	P06401				0.92
AICD00301	progesterone	P06401				2.9
AICD00301	progesterone	P06401				2.9
AICD00301	progesterone	P06401				1.5
AICD00301	progesterone	P06401				0.92
AICD00301	progesterone	P06401				1.8
AICD00301	progesterone	P06401				2.9
AICD00301	progesterone	P06401				>10000
AICD00301	progesterone	P06401				2.9
AICD00301	progesterone	P08235			0.39
AICD00301	progesterone	P08235		14
AICD00301	progesterone	P08235		14
AICD00301	progesterone	P08235		14
AICD00301	progesterone	P08235		14
AICD00301	progesterone	P08235		>14
AICD00301	progesterone	P08235		30
AICD00301	progesterone	P10275	35
AICD00301	progesterone	P10275		37
AICD00301	progesterone	P10275		37
AICD00301	progesterone	P10275		37
AICD00301	progesterone	P10275		37
AICD00301	progesterone	P10275		37
AICD00301	progesterone	P10275	8.5
AICD00301	progesterone	P10275	8.5
AICD00301	progesterone	P10275	8.5
AICD00301	progesterone	P10275	8.5
AICD00301	progesterone	P10275	8.5
AICD00301	progesterone	P10275	8.5
AICD00301	progesterone	P12104	20000
AICD00301	progesterone	P15207		1548.82
AICD00302	testosterone propionate	P10275	0.25
AICD00302	testosterone propionate	P15207		1905.46
AICD00303	cholesterol	P15207		>42657.95
AICD00304	apomorphine	P10415				42270
AICD00304	apomorphine	P31389	>10000
AICD00305	methyltestosterone	P15207		15.85
AICD00306	testosterone	P10275		2.7
AICD00306	testosterone	P10275		2.7
AICD00306	testosterone	P10275		2.7
AICD00306	testosterone	P10275		3.9
AICD00306	testosterone	P10275		4.2
AICD00306	testosterone	P10275		4.3
AICD00306	testosterone	P10275		4.57
AICD00306	testosterone	P10275	3.2	4.7
AICD00306	testosterone	P10275		30
AICD00306	testosterone	P10275				3.16
AICD00306	testosterone	P10275	29
AICD00306	testosterone	P15207	1.4
AICD00306	testosterone	P15207		3.2
AICD00306	testosterone	P15207		6.5
AICD00306	testosterone	P15207	4.3
AICD00306	testosterone	P15207	4.9
AICD00306	testosterone	P15207	4.9
AICD00306	testosterone	P15207		3090.3
AICD00307	inosine	P56658	500000
AICD00308	Adenosine 5'-diphosphate	P07900				120000
AICD00308	Adenosine 5'-diphosphate	P56373	452
AICD00308	Adenosine 5'-diphosphate	P56373				>100000
AICD00309	4-NITROBENZOIC ACID	P51580		501187
AICD00310	androstenedione	P15207		64
AICD00310	androstenedione	P15207		1288.25
AICD00311	colchicine	P51843		>67568
AICD00312	norethindrone	P06401		3.2
AICD00312	norethindrone	P06401	1.9
AICD00312	norethindrone	P06401				2.2
AICD00312	norethindrone	P06401			0.4
AICD00312	norethindrone	P15207		120.23
AICD00313	norethynodrel	P15207		1548.82
AICD00314	Medroxyprogesterone acetate	P06401	0.34
AICD00314	Medroxyprogesterone acetate	P06401	0.34
AICD00314	Medroxyprogesterone acetate	P06401	0.34
AICD00314	Medroxyprogesterone acetate	P06401	0.34
AICD00314	Medroxyprogesterone acetate	P06401	0.34
AICD00314	Medroxyprogesterone acetate	P06401	0.34
AICD00314	Medroxyprogesterone acetate	P06401		10.8
AICD00314	Medroxyprogesterone acetate	P06401		11
AICD00314	Medroxyprogesterone acetate	P06401		11
AICD00314	Medroxyprogesterone acetate	P06401	1.4
AICD00314	Medroxyprogesterone acetate	P06401				0.12
AICD00314	Medroxyprogesterone acetate	P06401				0.15
AICD00314	Medroxyprogesterone acetate	P06401				0.33
AICD00314	Medroxyprogesterone acetate	P06401				0.15
AICD00314	Medroxyprogesterone acetate	P06401				0.12
AICD00314	Medroxyprogesterone acetate	P06401				0.5
AICD00314	Medroxyprogesterone acetate	P06401				0.5
AICD00314	Medroxyprogesterone acetate	P06401				0.4
AICD00314	Medroxyprogesterone acetate	P06401				0.15
AICD00314	Medroxyprogesterone acetate	P06401				0.33
AICD00314	Medroxyprogesterone acetate	P06401				0.5
AICD00314	Medroxyprogesterone acetate	P06401				0.15
AICD00314	Medroxyprogesterone acetate	P06401				0.15
AICD00314	Medroxyprogesterone acetate	P06401				0.1
AICD00314	Medroxyprogesterone acetate	P06401				>10000
AICD00314	Medroxyprogesterone acetate	P06401				0.15
AICD00314	Medroxyprogesterone acetate	P08235		1197
AICD00314	Medroxyprogesterone acetate	P08235		1197
AICD00314	Medroxyprogesterone acetate	P08235		1197
AICD00314	Medroxyprogesterone acetate	P10275		6.1
AICD00314	Medroxyprogesterone acetate	P10275		6.1
AICD00314	Medroxyprogesterone acetate	P10275	2.9
AICD00314	Medroxyprogesterone acetate	P10275	2.9
AICD00314	Medroxyprogesterone acetate	P10275	2.9
AICD00314	Medroxyprogesterone acetate	P10275	2.9
AICD00314	Medroxyprogesterone acetate	P10275	2.9
AICD00314	Medroxyprogesterone acetate	P10275				6.1
AICD00314	Medroxyprogesterone acetate	P15207		35.48
AICD00314	Medroxyprogesterone acetate	P15207		794.33
AICD00314	Medroxyprogesterone acetate	Q04828		700
AICD00314	Medroxyprogesterone acetate	Q04828		1800
AICD00315	Alizarin	P10415	1150
AICD00316	p,p'-DDD	P15207		15488.2
AICD00317	4-Chlorobenzoic acid	P51580		186209
AICD00318	fluoxymesterone	P10275	5.7			0.3
AICD00319	Bisphenol A	P10275		5900
AICD00319	Bisphenol A	P15207		74131
AICD00320	4-tert-Amylphenol	P15207		77624.7
AICD00321	1-AMINOANTHRAQUINONE	P29274	3200
AICD00322	Quinophthalone	P07900		50000
AICD00323	9,10-Phenanthrenequinone	P04054		42800
AICD00323	9,10-Phenanthrenequinone	Q14289		>69500
AICD00324	BROMPHENIRAMINE	P31390	4.7
AICD00324	BROMPHENIRAMINE	P35367	6.06
AICD00325	5-Amino-2-naphthol	P07900		>50000
AICD00325	5-Amino-2-naphthol	P07900		50000
AICD00326	2-sec-Butylphenol	P15207		102329
AICD00327	8-Amino-6-methoxyquinoline	P07900		>50000
AICD00328	4-Phenylphenol	P15207		8317.64
AICD00329	3,4-Dimethoxybenzoic acid	P51580		100000
AICD00330	METHYLEUGENOL	P37231				40000
AICD00330	METHYLEUGENOL	Q03181				50600
AICD00330	METHYLEUGENOL	Q07869				46500
AICD00331	Propyl 4-hydroxybenzoate	P15207		309030
AICD00332	Fenticlor	P04054		15200
AICD00333	4-tert-Butylphenol	P15207		144544
AICD00334	4-tert-Butylbenzoic acid	P51580		2.0893e+06
AICD00335	3-Methylbenzoic acid	P51580		173780
AICD00336	3,5-DINITROBENZOIC ACID	P51580		1.12202e+06
AICD00337	4-sec-Butylphenol	P15207		85113.8
AICD00338	2,4'-Dibromoacetophenone	P04054		550000
AICD00339	Methyl 4-hydroxybenzoate	P15207		>426579.52
AICD00340	4-Benzyloxyphenol	P15207		234423
AICD00341	3-Chlorophenol	P15207		457088
AICD00342	2-AMINOPYRIMIDINE	P07900			19000000
AICD00343	1-Amino-4-methoxyanthraquinone	P29274	530
AICD00344	Vanillic acid	P51580		478630
AICD00345	3-NITROBENZOIC ACID	P51580		371535
AICD00346	1,9-Pyrazoloanthrone	P52333		957
AICD00347	2,4-DIHYDROXYBENZOPHENONE	P15207		102329
AICD00348	4-Sulfamoylbenzoic acid	P51580		616595
AICD00349	Citronellol	Q8NER1		>100000
AICD00350	2-Chloroadenosine	P29274	120
AICD00350	2-Chloroadenosine	P29274	180
AICD00350	2-Chloroadenosine	P29275	21400
AICD00350	2-Chloroadenosine	P29275	25500
AICD00350	2-Chloroadenosine	P29275				188799
AICD00350	2-Chloroadenosine	P56658	54500
AICD00351	Citronellyl acetate	Q8NER1		>100000
AICD00352	(+)-catechin	O62664		80000
AICD00352	(+)-catechin	P05979		20200
AICD00353	1H-Indazole	P07900			5300000
AICD00354	3-(2-Aminopropyl)indole	P35367	>10000
AICD00355	methysergide	P31390	>10000
AICD00356	CYPROTERONE ACETATE	P06401		>1000
AICD00356	CYPROTERONE ACETATE	P10275		23
AICD00356	CYPROTERONE ACETATE	P10275	14
AICD00356	CYPROTERONE ACETATE	P15207		630.96
AICD00356	CYPROTERONE ACETATE	P15207		18000
AICD00357	enoxolone	P16232		90
AICD00357	enoxolone	P16232		90
AICD00357	enoxolone	P28845		8.6
AICD00357	enoxolone	P28845		11.78
AICD00357	enoxolone	P28845		13
AICD00357	enoxolone	P28845		29
AICD00357	enoxolone	P28845		29
AICD00357	enoxolone	P28845		778
AICD00357	enoxolone	P28845		778
AICD00357	enoxolone	P50172		2
AICD00357	enoxolone	P50172		5
AICD00357	enoxolone	P50172		10.58
AICD00357	enoxolone	P50172		40
AICD00358	Rhein	P07900		3339.3
AICD00359	Eugenin	P23219		17800
AICD00360	Epitestosterone	P15207		15.85
AICD00361	Chrysophanol	P05979		46210
AICD00362	(+)-Bicuculline	P35367	>10000
AICD00363	Oxycinchophen	Q02127		12000
AICD00364	FLAVANONE	P10275		20000
AICD00364	FLAVANONE	P15207		54954.1
AICD00365	3,5-DIMETHYLBENZOIC ACID	P51580		33113.1
AICD00366	Pyridine-2,4-dicarboxylic acid	Q9GZT9		6100
AICD00366	Pyridine-2,4-dicarboxylic acid	Q9GZT9			420
AICD00366	Pyridine-2,4-dicarboxylic acid	Q9GZT9		2000
AICD00367	2-AMINOPYRIDINE	P07900			>1000000000
AICD00367	2-AMINOPYRIDINE	P29474		2800
AICD00367	2-AMINOPYRIDINE	P35228		1900
AICD00368	OLEANOLIC ACID	P04054		3000
AICD00368	OLEANOLIC ACID	P35228		>40000
AICD00369	podophyllotoxin	P05979		>2.5e+4
AICD00369	podophyllotoxin	P51843		2145
AICD00369	podophyllotoxin	P51843		>67547
AICD00370	Psilocybin	P31390	>10000
AICD00371	Androstenediol	P10275		230
AICD00371	Androstenediol	P15207		1380.38
AICD00372	STANOLONE	P10275	0.2			5.1
AICD00372	STANOLONE	P10275	0.2
AICD00372	STANOLONE	P10275	0.2			5.1
AICD00372	STANOLONE	P10275	0.2			5.1
AICD00372	STANOLONE	P10275	0.3			5.7
AICD00372	STANOLONE	P10275	0.3			2.8
AICD00372	STANOLONE	P10275	0.9
AICD00372	STANOLONE	P10275	2
AICD00372	STANOLONE	P10275	2
AICD00372	STANOLONE	P10275		0.05
AICD00372	STANOLONE	P10275		1
AICD00372	STANOLONE	P10275		1.82
AICD00372	STANOLONE	P10275		2.1
AICD00372	STANOLONE	P10275		2.1
AICD00372	STANOLONE	P10275		4
AICD00372	STANOLONE	P10275		10
AICD00372	STANOLONE	P10275		>10
AICD00372	STANOLONE	P10275	2
AICD00372	STANOLONE	P10275	4.7
AICD00372	STANOLONE	P10275	10
AICD00372	STANOLONE	P10275		>10000
AICD00372	STANOLONE	P10275		>10000
AICD00372	STANOLONE	P10275		>10000
AICD00372	STANOLONE	P10275		>10000
AICD00372	STANOLONE	P10275		>10000
AICD00372	STANOLONE	P10275		>10000
AICD00372	STANOLONE	P10275				5
AICD00372	STANOLONE	P10275				0.18
AICD00372	STANOLONE	P10275				6.2
AICD00372	STANOLONE	P10275				6
AICD00372	STANOLONE	P10275				6.2
AICD00372	STANOLONE	P10275				5.7
AICD00372	STANOLONE	P10275				5.1
AICD00372	STANOLONE	P10275				2
AICD00372	STANOLONE	P10275				20
AICD00372	STANOLONE	P10275				0.05
AICD00372	STANOLONE	P10275				5.7
AICD00372	STANOLONE	P10275				6
AICD00372	STANOLONE	P10275				6
AICD00372	STANOLONE	P10275				6
AICD00372	STANOLONE	P15207	0.27
AICD00372	STANOLONE	P15207	0.28			1
AICD00372	STANOLONE	P15207	0.43
AICD00372	STANOLONE	P15207	0.69
AICD00372	STANOLONE	P15207		2
AICD00372	STANOLONE	P15207		2.2
AICD00372	STANOLONE	P15207		3.1
AICD00372	STANOLONE	P15207		3.1
AICD00372	STANOLONE	P15207		18.5
AICD00372	STANOLONE	P15207		3200
AICD00372	STANOLONE	P15207				0.97
AICD00373	Pyrathiazine	P31390	1.5
AICD00374	FLAVONE	P10275		5900
AICD00374	FLAVONE	P15207		77624.7
AICD00375	N'-Phenylbenzohydrazide	P23219		>10000
AICD00376	Phenindamine	P31389		36
AICD00376	Phenindamine	P31389			1.58
AICD00376	Phenindamine	P31390	20
AICD00377	5beta-Dihydrotestosterone	P15207		380.19
AICD00378	2-(2,6-dichlorophenoxy)acetic acid	P07900		50000
AICD00379	3-Hydroxyflavone	P10275		23500
AICD00380	8-AMINOQUINOLINE	P07900		50000
AICD00380	8-AMINOQUINOLINE	P07900		50000
AICD00381	6-AMINOQUINOLINE	P07900		38108.9
AICD00381	6-AMINOQUINOLINE	P07900		50000
AICD00382	3-METHOXYBENZOIC ACID	P51580		199526
AICD00383	4-Cumylphenol	P15207		39810.7
AICD00384	Anthragallol	P10415	583
AICD00384	Anthragallol	P10415	1325
AICD00385	4-IODOBENZOIC ACID	P51580		75857.8
AICD00386	3-HYDROXY-4-METHOXYBENZOIC ACID	P51580		1.28825e+06
AICD00387	9-Cyclopentyladenine	P29274	1800
AICD00387	9-Cyclopentyladenine	P29275	>30000
AICD00388	O,P'-DDT	P15207		14791.1
AICD00389	Levonorgestrel	P15207		19
AICD00390	ETHYL GALLATE	P52020		4200
AICD00391	vinblastine	O95342		62000
AICD00391	vinblastine	O95342		114700
AICD00391	vinblastine	P51843		>67541
AICD00392	1134-35-6	P32246		100000
AICD00392	1134-35-6	P32246		101000
AICD00392	1134-35-6	P32246				3981.07
AICD00392	1134-35-6	P32246				3600
AICD00393	4-Hydroxybenzophenone	P15207		181970
AICD00394	Dodecyl gallate	P52020		61
AICD00394	Dodecyl gallate	P52020		61
AICD00395	2-Amino-4-phenylphenol	P07900		3390
AICD00396	METHDILAZINE	P31390	2.3
AICD00397	4-CHLORO-2-METHYLPHENOL	P15207		120226
AICD00398	glycyrrhizin	P28845				10
AICD00398	glycyrrhizin	P28845		10
AICD00398	glycyrrhizin	P50172				8
AICD00398	glycyrrhizin	P50172		8
AICD00398	glycyrrhizin	P50172		15
AICD00399	Ibufenac	P10145		>1000
AICD00400	Daminozide	Q9GZT9		>100000
[truncated: 118,140 more rows]
[truncated: 29 more columns]
