# Supplementary material for: AICD: an integrated anti-inflammatory compounds database for drug discovery
Source: Sci Rep. 2019 May 23;9:7737. doi: 10.1038/s41598-019-44227-x (PMC6533287; doi:10.1038/s41598-019-44227-x)
Supplement: Supplementary file 3 — Dataset 2 [file 41598_2019_44227_MOESM3_ESM.xlsx]

## Sheet: Targets and Molecules (Degree≥2
Degree	name	Pubchem CID/Uniprot ID
2	AICD00001	7
3	AICD00003	109
2	AICD00007	444
3	AICD00010	594
3	AICD00011	595
6	AICD00013	774
3	AICD00014	778
2	AICD00016	795
3	AICD00018	876
2	AICD00025	1188
2	AICD00026	1238
2	AICD00029	1328
3	AICD00030	1329
4	AICD00039	1517
3	AICD00044	1676
2	AICD00047	1794
2	AICD00048	1882
2	AICD00049	1892
2	AICD00050	1908
3	AICD00052	1922
2	AICD00054	1942
4	AICD00056	1973
2	AICD00058	2031
2	AICD00060	2090
2	AICD00061	2120
4	AICD00063	2153
3	AICD00065	2159
5	AICD00066	2160
2	AICD00070	2244
3	AICD00071	2247
2	AICD00073	2332
3	AICD00078	2375
5	AICD00084	2519
3	AICD00085	2554
2	AICD00087	2581
7	AICD00088	2662
3	AICD00089	2678
2	AICD00091	2690
2	AICD00094	2710
3	AICD00095	2722
4	AICD00096	2725
4	AICD00097	2726
2	AICD00098	2756
2	AICD00099	2771
2	AICD00102	2790
3	AICD00103	2797
5	AICD00105	2818
4	AICD00106	2913
3	AICD00107	2995
6	AICD00108	3033
2	AICD00111	3077
4	AICD00112	3100
2	AICD00117	3177
2	AICD00119	3191
2	AICD00122	3224
2	AICD00126	3314
3	AICD00127	3339
2	AICD00128	3345
2	AICD00129	3348
5	AICD00130	3371
3	AICD00131	3372
3	AICD00133	3386
4	AICD00134	3394
2	AICD00135	3396
2	AICD00136	3397
3	AICD00137	3440
2	AICD00139	3503
4	AICD00142	3559
2	AICD00144	3658
2	AICD00145	3661
2	AICD00146	3668
2	AICD00147	3671
6	AICD00148	3672
2	AICD00150	3696
2	AICD00151	3711
12	AICD00152	3715
2	AICD00158	3815
3	AICD00159	3820
2	AICD00160	3822
3	AICD00161	3825
5	AICD00163	3827
2	AICD00166	3899
2	AICD00167	3947
3	AICD00168	3957
3	AICD00169	3964
3	AICD00174	4037
2	AICD00176	4044
2	AICD00179	4098
2	AICD00185	4205
3	AICD00187	4292
4	AICD00191	4449
2	AICD00194	4495
3	AICD00196	4528
3	AICD00197	4534
2	AICD00198	4543
5	AICD00200	4553
3	AICD00201	4585
2	AICD00202	4592
2	AICD00204	4601
4	AICD00212	4740
2	AICD00216	4830
2	AICD00219	4911
2	AICD00221	4919
2	AICD00222	4926
3	AICD00223	4927
2	AICD00224	4946
4	AICD00227	4992
3	AICD00228	5002
2	AICD00229	5022
3	AICD00232	5073
3	AICD00234	5087
5	AICD00235	5090
4	AICD00236	5092
3	AICD00244	5212
2	AICD00245	5265
2	AICD00246	5278
14	AICD00248	5291
4	AICD00249	5311
2	AICD00253	5340
2	AICD00254	5344
2	AICD00255	5355
2	AICD00258	5405
2	AICD00262	5452
2	AICD00263	5509
2	AICD00265	5533
2	AICD00266	5566
2	AICD00270	5587
3	AICD00271	5656
3	AICD00272	5684
5	AICD00273	5694
3	AICD00274	5697
4	AICD00275	5717
2	AICD00276	5722
2	AICD00278	5736
6	AICD00279	5743
4	AICD00282	5755
4	AICD00284	5757
2	AICD00285	5761
2	AICD00286	5775
5	AICD00289	5833
2	AICD00290	5839
6	AICD00301	5994
2	AICD00302	5995
2	AICD00304	6005
2	AICD00306	6013
2	AICD00308	6022
2	AICD00312	6230
5	AICD00314	6279
2	AICD00319	6623
2	AICD00323	6763
2	AICD00324	6834
3	AICD00330	7127
3	AICD00350	8974
2	AICD00352	9064
3	AICD00356	9880
3	AICD00357	10114
2	AICD00364	10251
3	AICD00367	10439
2	AICD00368	10494
2	AICD00369	10607
2	AICD00371	10634
2	AICD00372	10635
2	AICD00374	10680
2	AICD00376	11291
2	AICD00387	12852
2	AICD00391	13342
2	AICD00398	14982
2	AICD00403	15625
2	AICD00410	16157
3	AICD00411	16231
2	AICD00415	17097
2	AICD00420	18728
2	AICD00421	19861
2	AICD00424	20262
2	AICD00430	21722
2	AICD00442	25447
3	AICD00444	25701
2	AICD00454	30323
2	AICD00471	36709
2	AICD00474	37015
2	AICD00477	37459
2	AICD00478	37463
6	AICD00488	39042
2	AICD00492	39912
2	AICD00500	41376
3	AICD00512	43815
16	AICD00516	44259
2	AICD00525	50287
2	AICD00533	51550
2	AICD00534	53001
2	AICD00537	53359
3	AICD00539	53555
2	AICD00544	54687
3	AICD00554	55245
2	AICD00555	55390
2	AICD00560	56069
2	AICD00562	57109
3	AICD00569	60149
4	AICD00572	60490
2	AICD00573	60680
3	AICD00576	60795
3	AICD00578	60854
2	AICD00579	60858
5	AICD00580	60961
4	AICD00587	64929
3	AICD00588	64945
2	AICD00589	65015
2	AICD00592	65064
2	AICD00596	65269
2	AICD00604	65895
2	AICD00605	65906
4	AICD00609	65999
2	AICD00619	68368
2	AICD00620	68551
3	AICD00622	68873
2	AICD00627	69689
2	AICD00638	71360
2	AICD00639	71398
2	AICD00640	71593
5	AICD00643	72172
2	AICD00650	73124
3	AICD00664	75896
2	AICD00665	75919
2	AICD00666	75929
4	AICD00677	77999
2	AICD00685	78864
2	AICD00689	80220
2	AICD00691	81457
2	AICD00699	85277
2	AICD00704	87653
3	AICD00712	91649
2	AICD00717	92337
2	AICD00726	93205
3	AICD00730	94320
2	AICD00735	95121
2	AICD00741	96851
2	AICD00763	101420
2	AICD00768	101788
3	AICD00770	104865
2	AICD00772	105007
2	AICD00779	108003
4	AICD00782	108143
3	AICD00784	110635
2	AICD00791	115237
2	AICD00797	119607
2	AICD00810	122272
16	AICD00814	123631
2	AICD00815	123683
2	AICD00816	123807
2	AICD00819	123884
2	AICD00822	124087
2	AICD00828	126079
14	AICD00830	126565
2	AICD00835	127928
2	AICD00839	128525
3	AICD00841	128784
2	AICD00843	129432
2	AICD00851	131432
2	AICD00859	132954
2	AICD00860	132981
2	AICD00862	133021
2	AICD00863	134505
2	AICD00870	145726
2	AICD00877	149362
2	AICD00878	149784
4	AICD00879	149790
3	AICD00884	151170
14	AICD00886	151194
14	AICD00892	153999
3	AICD00893	154315
3	AICD00895	154575
2	AICD00896	155160
4	AICD00897	155815
4	AICD00898	156391
15	AICD00899	156414
14	AICD00900	156422
3	AICD00901	156615
2	AICD00906	158795
2	AICD00910	159594
3	AICD00912	159738
9	AICD00913	160355
2	AICD00917	161167
2	AICD00923	163889
2	AICD00924	164435
3	AICD00933	169317
3	AICD00934	170364
2	AICD00938	172469
15	AICD00943	176155
14	AICD00944	176167
2	AICD00945	176407
2	AICD00946	176408
16	AICD00947	176870
2	AICD00948	177236
4	AICD00949	177491
2	AICD00954	182140
2	AICD00959	182612
4	AICD00960	183790
2	AICD00965	185566
3	AICD00966	185861
2	AICD00967	186002
5	AICD00973	193337
2	AICD00977	194468
2	AICD00982	197001
14	AICD00994	208908
2	AICD01000	215492
2	AICD01004	216235
14	AICD01005	216239
2	AICD01006	216466
2	AICD01011	219024
2	AICD01039	242652
3	AICD01040	243059
2	AICD01050	247436
2	AICD01051	247678
2	AICD01059	254021
4	AICD01068	261000
2	AICD01072	262093
2	AICD01074	265603
2	AICD01078	269792
2	AICD01082	272529
2	AICD01088	277936
2	AICD01089	281242
2	AICD01103	309375
2	AICD01117	325144
2	AICD01119	327764
3	AICD01124	337359
3	AICD01126	339720
2	AICD01139	359698
2	AICD01140	359705
2	AICD01166	386674
2	AICD01174	395949
2	AICD01193	414707
2	AICD01194	414708
3	AICD01206	439201
2	AICD01207	439246
2	AICD01208	439518
2	AICD01209	439693
2	AICD01214	441082
2	AICD01215	441405
2	AICD01221	442549
2	AICD01228	442972
3	AICD01235	443872
2	AICD01237	444655
2	AICD01247	446284
3	AICD01250	446758
14	AICD01251	447077
2	AICD01262	448055
3	AICD01264	448222
3	AICD01277	449193
2	AICD01278	449459
9	AICD01279	451705
2	AICD01281	452612
2	AICD01284	456309
2	AICD01301	474314
3	AICD01306	483339
3	AICD01307	483340
3	AICD01308	483341
3	AICD01309	483342
3	AICD01310	483343
3	AICD01311	483344
2	AICD01329	503945
3	AICD01343	512282
2	AICD01351	541615
2	AICD01353	541903
2	AICD01357	550981
2	AICD01368	584509
3	AICD01385	610479
2	AICD01398	636403
3	AICD01400	637584
2	AICD01401	637760
2	AICD01408	642530
14	AICD01410	644241
2	AICD01417	647508
2	AICD01435	652313
2	AICD01451	656910
2	AICD01452	656911
2	AICD01453	656914
2	AICD01454	656915
2	AICD01460	657378
2	AICD01461	658196
2	AICD01465	659101
3	AICD01467	659413
3	AICD01481	663844
2	AICD01501	667467
4	AICD01502	667468
2	AICD01513	671605
2	AICD01516	674359
2	AICD01550	688585
2	AICD01554	689043
2	AICD01619	736083
2	AICD01620	736282
2	AICD01623	737253
2	AICD01632	743242
2	AICD01633	743900
6	AICD01634	743974
2	AICD01642	750351
2	AICD01660	761923
2	AICD01661	762708
2	AICD01689	780945
2	AICD01700	792486
2	AICD01721	814607
2	AICD01731	822296
2	AICD01758	851050
2	AICD01759	851051
2	AICD01760	851052
2	AICD01778	874861
2	AICD01798	893110
2	AICD01806	906099
3	AICD01808	909915
2	AICD01828	937381
2	AICD01831	941651
11	AICD01843	969516
2	AICD01853	984480
2	AICD01854	984483
2	AICD01855	984493
2	AICD01856	984541
2	AICD01863	1002248
2	AICD01864	1002249
2	AICD01877	1041872
2	AICD01883	1072898
2	AICD01893	1088438
2	AICD01908	1125827
2	AICD01911	1135925
2	AICD01922	1192535
2	AICD01925	1203924
2	AICD01960	1268251
3	AICD01965	1285388
2	AICD01973	1311254
2	AICD01985	1331726
2	AICD01998	1385343
2	AICD02030	1471860
2	AICD02034	1475852
2	AICD02035	1475853
3	AICD02084	1549008
2	AICD02089	1551384
2	AICD02090	1551387
2	AICD02093	1562409
2	AICD02103	1608030
2	AICD02114	1732003
2	AICD02129	1834356
2	AICD02130	1834359
2	AICD02140	1877197
2	AICD02142	1909086
2	AICD02147	1930463
2	AICD02189	2132479
2	AICD02192	2142222
2	AICD02193	2142225
2	AICD02197	2151868
2	AICD02224	2214845
2	AICD02265	2322517
2	AICD02268	2337532
2	AICD02295	2463285
2	AICD02300	2524461
3	AICD02329	2733526
2	AICD02332	2734580
2	AICD02339	2741412
2	AICD02370	2773172
3	AICD02386	2800647
2	AICD02407	2817023
2	AICD02409	2817165
2	AICD02432	2851184
2	AICD02452	2882437
2	AICD02469	2941086
3	AICD02474	2950639
2	AICD02478	2952744
2	AICD02479	2952945
2	AICD02504	2997948
2	AICD02511	3000005
2	AICD02514	3001055
2	AICD02517	3006070
2	AICD02518	3006071
2	AICD02519	3006074
2	AICD02520	3006076
2	AICD02521	3006104
2	AICD02558	3021729
14	AICD02559	3025986
2	AICD02560	3032915
2	AICD02566	3035241
2	AICD02568	3035746
2	AICD02569	3035817
4	AICD02573	3035905
2	AICD02575	3036892
14	AICD02576	3038522
14	AICD02577	3038525
2	AICD02580	3041343
2	AICD02583	3052762
2	AICD02585	3058754
14	AICD02586	3062316
2	AICD02603	3071852
14	AICD02614	3081361
2	AICD02618	3086599
2	AICD02624	3101746
2	AICD02635	3128425
2	AICD02651	3162488
2	AICD02652	3162667
2	AICD02656	3201696
3	AICD02673	3239318
5	AICD02718	3392731
2	AICD02753	3604343
4	AICD02755	3630776
2	AICD02763	3713518
3	AICD02766	3723424
2	AICD02792	3848929
2	AICD02805	3943541
2	AICD02808	3979172
2	AICD02841	4254532
2	AICD02843	4267904
3	AICD02845	4271604
2	AICD02849	4284720
2	AICD02854	4306515
2	AICD02862	4348598
2	AICD02864	4355631
3	AICD02872	4388708
2	AICD02887	4456138
3	AICD02889	4469991
3	AICD02891	4518233
9	AICD02892	4521392
2	AICD02919	4711697
3	AICD02923	4763851
2	AICD02934	4840815
2	AICD02938	4879298
7	AICD02949	4908365
2	AICD02964	5033052
2	AICD02983	5139184
2	AICD02992	5213229
2	AICD02996	5248753
2	AICD02997	5249134
9	AICD03022	5280343
2	AICD03023	5280360
2	AICD03025	5280373
5	AICD03027	5280443
3	AICD03028	5280445
2	AICD03033	5280637
7	AICD03037	5280863
3	AICD03039	5280934
6	AICD03040	5280961
2	AICD03045	5281437
3	AICD03047	5281600
3	AICD03051	5281671
2	AICD03057	5281787
2	AICD03058	5281794
3	AICD03059	5281805
2	AICD03060	5281855
3	AICD03061	5281894
2	AICD03069	5282363
2	AICD03071	5282440
3	AICD03072	5282443
2	AICD03077	5283454
4	AICD03080	5284373
3	AICD03081	5284442
2	AICD03083	5284650
2	AICD03086	5287785
14	AICD03088	5287969
2	AICD03090	5288215
2	AICD03115	5310346
3	AICD03117	5310669
2	AICD03120	5310960
2	AICD03122	5310982
2	AICD03124	5310990
2	AICD03127	5311037
2	AICD03128	5311041
4	AICD03138	5311242
3	AICD03144	5311505
2	AICD03152	5318267
2	AICD03162	5324346
2	AICD03177	5326893
14	AICD03184	5328940
14	AICD03185	5329102
9	AICD03189	5330790
4	AICD03205	5352624
2	AICD03208	5353365
2	AICD03209	5353560
9	AICD03212	5353940
2	AICD03222	5362391
3	AICD03226	5372720
2	AICD03227	5373089
2	AICD03234	5376802
2	AICD03238	5379238
2	AICD03269	5413004
2	AICD03275	5422370
2	AICD03282	5434146
2	AICD03283	5436342
2	AICD03286	5446021
2	AICD03288	5453802
2	AICD03308	5474842
2	AICD03310	5477815
2	AICD03312	5478935
2	AICD03313	5479463
3	AICD03314	5481702
2	AICD03321	5494425
14	AICD03322	5494449
2	AICD03340	5702160
2	AICD03342	5702661
2	AICD03343	5703619
2	AICD03350	5708111
3	AICD03354	5715241
2	AICD03374	5753734
2	AICD03379	5759067
2	AICD03385	5774988
2	AICD03388	5781779
2	AICD03393	5804842
2	AICD03420	5975975
2	AICD03422	5999536
2	AICD03426	6023693
2	AICD03429	6032251
2	AICD03432	6048619
3	AICD03446	6102812
2	AICD03449	6116047
2	AICD03452	6122677
2	AICD03454	6146472
2	AICD03494	6404568
2	AICD03499	6419765
2	AICD03501	6420180
2	AICD03502	6420181
2	AICD03504	6422124
2	AICD03510	6437306
2	AICD03511	6437368
2	AICD03512	6438354
2	AICD03515	6439089
2	AICD03516	6439091
3	AICD03518	6439541
3	AICD03519	6439929
2	AICD03521	6440631
2	AICD03525	6444826
9	AICD03527	6445562
2	AICD03528	6448585
3	AICD03532	6450278
14	AICD03534	6450551
2	AICD03535	6450823
3	AICD03543	6474893
2	AICD03556	6511112
3	AICD03560	6518171
5	AICD03578	6603901
2	AICD03579	6603931
2	AICD03595	6850813
2	AICD03603	6874186
2	AICD03604	6874196
2	AICD03605	6875437
2	AICD03625	6915778
2	AICD03627	6918173
14	AICD03629	6918454
4	AICD03631	6918496
2	AICD03632	6918497
2	AICD03633	6918548
4	AICD03634	6918651
4	AICD03635	6918663
2	AICD03640	6918851
14	AICD03641	6918852
3	AICD03653	7048803
2	AICD03654	7057932
2	AICD03673	7312225
2	AICD03697	7693048
2	AICD03743	9497523
3	AICD03747	9547900
4	AICD03750	9549184
3	AICD03753	9549255
2	AICD03758	9550611
2	AICD03814	9797661
2	AICD03826	9798914
2	AICD03828	9799389
2	AICD03834	9800549
2	AICD03839	9801343
2	AICD03840	9801436
2	AICD03846	9801920
2	AICD03859	9803388
4	AICD03866	9803821
4	AICD03867	9803963
2	AICD03868	9803992
3	AICD03875	9805004
2	AICD03878	9805713
2	AICD03882	9806559
2	AICD03887	9807456
2	AICD03897	9809270
14	AICD03899	9809715
2	AICD03900	9809919
2	AICD03904	9810571
2	AICD03905	9810934
14	AICD03912	9813758
2	AICD03914	9814428
3	AICD03919	9816527
3	AICD03921	9816708
2	AICD03929	9817870
2	AICD03938	9818682
2	AICD03941	9818903
2	AICD03944	9819614
2	AICD03947	9819930
2	AICD03951	9820510
2	AICD03953	9820558
3	AICD03958	9821393
2	AICD03960	9821879
2	AICD03963	9822150
2	AICD03964	9822176
2	AICD03966	9822488
2	AICD03969	9822747
3	AICD03970	9822766
3	AICD03973	9823099
2	AICD03976	9823394
3	AICD03978	9823501
2	AICD03981	9823787
2	AICD03986	9824562
2	AICD03988	9824812
3	AICD03992	9825046
3	AICD03994	9825465
2	AICD03995	9825494
3	AICD03996	9825523
2	AICD03998	9825550
3	AICD04004	9826186
2	AICD04011	9827315
2	AICD04014	9827467
2	AICD04018	9827968
14	AICD04022	9829523
2	AICD04025	9830229
2	AICD04026	9830495
2	AICD04029	9830773
2	AICD04031	9831083
2	AICD04032	9831249
2	AICD04039	9834769
2	AICD04045	9836304
3	AICD04050	9839013
3	AICD04054	9839134
2	AICD04057	9839378
2	AICD04058	9839545
2	AICD04060	9839670
2	AICD04063	9839975
2	AICD04065	9840066
2	AICD04067	9840391
2	AICD04078	9841284
2	AICD04079	9841364
2	AICD04080	9841404
2	AICD04081	9841413
2	AICD04083	9842054
2	AICD04093	9842832
2	AICD04100	9843606
2	AICD04101	9843631
2	AICD04108	9844286
2	AICD04110	9844400
3	AICD04112	9844554
2	AICD04113	9844693
3	AICD04119	9845736
3	AICD04120	9845832
2	AICD04123	9846179
3	AICD04126	9846657
3	AICD04131	9847836
2	AICD04141	9849616
3	AICD04147	9850395
2	AICD04152	9850900
2	AICD04157	9851785
2	AICD04164	9853077
2	AICD04165	9853498
2	AICD04168	9857266
2	AICD04170	9857422
2	AICD04171	9857698
2	AICD04173	9857735
2	AICD04180	9858553
2	AICD04181	9858577
2	AICD04182	9858578
2	AICD04184	9860013
2	AICD04185	9860294
2	AICD04191	9861044
2	AICD04192	9861330
2	AICD04206	9863684
4	AICD04210	9863966
2	AICD04220	9864880
3	AICD04236	9866595
4	AICD04237	9866653
4	AICD04243	9867345
2	AICD04249	9868763
2	AICD04252	9868991
2	AICD04254	9869236
14	AICD04263	9869779
2	AICD04265	9869820
2	AICD04266	9869857
3	AICD04268	9870185
4	AICD04269	9870304
2	AICD04270	9870396
2	AICD04271	9870460
3	AICD04272	9870584
3	AICD04275	9870703
2	AICD04276	9870718
2	AICD04277	9870719
2	AICD04279	9870830
2	AICD04280	9870959
2	AICD04291	9873255
2	AICD04298	9874557
9	AICD04301	9874913
2	AICD04311	9880392
2	AICD04313	9880921
2	AICD04318	9882789
3	AICD04320	9882979
14	AICD04333	9884685
2	AICD04335	9884776
3	AICD04343	9885473
2	AICD04347	9885748
2	AICD04354	9886438
2	AICD04355	9886455
14	AICD04358	9886808
2	AICD04362	9887859
2	AICD04365	9888132
3	AICD04368	9888484
2	AICD04369	9888528
3	AICD04378	9889700
3	AICD04379	9889841
2	AICD04380	9890003
3	AICD04381	9890023
2	AICD04384	9890439
3	AICD04388	9890585
4	AICD04391	9891946
2	AICD04397	9893136
2	AICD04406	9894714
4	AICD04412	9895808
3	AICD04415	9896267
2	AICD04418	9897092
2	AICD04434	9901136
2	AICD04436	9901171
2	AICD04437	9901196
2	AICD04438	9901260
2	AICD04440	9901497
2	AICD04441	9901700
2	AICD04444	9902350
2	AICD04445	9902562
2	AICD04446	9902563
3	AICD04454	9903970
2	AICD04457	9904236
3	AICD04459	9904286
2	AICD04461	9904456
2	AICD04462	9904551
3	AICD04463	9904610
2	AICD04468	9905296
3	AICD04474	9906282
2	AICD04475	9906447
3	AICD04485	9908041
2	AICD04489	9908909
3	AICD04492	9909438
2	AICD04496	9910098
2	AICD04497	9910158
3	AICD04500	9910188
2	AICD04505	9910926
4	AICD04516	9911907
2	AICD04519	9912816
2	AICD04522	9913085
2	AICD04524	9913604
2	AICD04526	9914310
2	AICD04527	9914506
2	AICD04528	9915028
14	AICD04535	9915743
2	AICD04538	9916235
2	AICD04541	9916412
2	AICD04546	9917013
2	AICD04547	9917072
2	AICD04548	9917706
2	AICD04552	9919680
3	AICD04554	9921530
2	AICD04562	9923269
2	AICD04566	9924271
2	AICD04567	9924272
2	AICD04569	9924539
2	AICD04570	9924994
15	AICD04578	9926791
2	AICD04596	9928653
14	AICD04597	9929127
2	AICD04598	9929288
5	AICD04601	9929425
2	AICD04602	9929470
2	AICD04606	9930130
2	AICD04610	9930740
3	AICD04612	9930787
3	AICD04615	9931834
2	AICD04618	9932058
3	AICD04620	9932563
3	AICD04623	9932790
14	AICD04626	9933475
3	AICD04627	9933541
2	AICD04633	9934302
4	AICD04635	9934458
3	AICD04641	9935197
2	AICD04643	9935588
2	AICD04647	9935943
2	AICD04648	9936058
2	AICD04651	9936467
2	AICD04660	9938402
2	AICD04662	9938571
2	AICD04663	9939238
2	AICD04664	9939328
3	AICD04670	9943699
2	AICD04673	9944610
2	AICD04678	9945226
2	AICD04679	9945282
2	AICD04685	9946338
3	AICD04694	9947731
2	AICD04697	9948102
2	AICD04698	9948117
3	AICD04701	9948320
2	AICD04713	9949541
3	AICD04716	9949772
2	AICD04725	9950776
2	AICD04733	9951771
2	AICD04740	9952559
3	AICD04741	9952569
2	AICD04742	9952773
2	AICD04744	9953065
3	AICD04749	9953456
2	AICD04753	9953799
2	AICD04754	9953821
2	AICD04757	9953945
2	AICD04763	9954486
2	AICD04764	9954747
2	AICD04771	9955004
2	AICD04772	9955052
3	AICD04779	9955922
6	AICD04782	9956238
4	AICD04788	9956726
2	AICD04795	9957239
4	AICD04798	9958280
3	AICD04801	9958506
3	AICD04802	9958543
2	AICD04804	9958732
3	AICD04810	9960726
2	AICD04812	9961131
2	AICD04833	9967620
2	AICD04837	9968253
2	AICD04844	9970667
2	AICD04851	9973504
2	AICD04859	9975036
2	AICD04860	9975108
2	AICD04862	9975639
3	AICD04873	9978625
2	AICD04875	9979012
2	AICD04876	9979395
2	AICD04881	9980155
2	AICD04884	9980571
3	AICD04885	9980586
2	AICD04886	9980930
3	AICD04888	9981617
3	AICD04892	9982759
2	AICD04898	9984193
2	AICD04912	9987299
2	AICD04918	9990475
3	AICD04925	9993897
2	AICD04928	9995407
2	AICD04929	9995603
2	AICD04931	9996282
2	AICD04936	9998483
2	AICD04943	9998837
2	AICD04945	9999276
2	AICD04946	9999401
2	AICD04955	10000888
2	AICD04960	10001921
3	AICD04966	10003213
2	AICD04971	10003548
3	AICD04973	10004270
3	AICD04974	10004390
2	AICD04975	10004438
2	AICD04977	10005136
3	AICD04978	10005230
2	AICD04979	10005561
3	AICD04983	10005763
2	AICD04984	10007115
2	AICD04985	10007642
4	AICD04988	10008367
2	AICD04997	10015055
2	AICD04998	10015852
2	AICD05001	10016808
2	AICD05005	10017966
2	AICD05007	10018475
2	AICD05015	10020580
2	AICD05018	10021240
2	AICD05019	10021483
3	AICD05029	10023279
2	AICD05031	10023861
2	AICD05038	10026148
2	AICD05041	10026670
2	AICD05046	10027487
2	AICD05050	10027920
2	AICD05058	10029879
2	AICD05060	10030344
2	AICD05063	10032207
2	AICD05073	10037815
2	AICD05080	10040175
2	AICD05081	10040176
2	AICD05090	10042467
2	AICD05091	10042477
2	AICD05094	10043017
2	AICD05096	10043410
2	AICD05101	10046145
2	AICD05107	10048045
2	AICD05120	10050031
3	AICD05123	10050194
2	AICD05135	10052252
4	AICD05139	10053715
2	AICD05160	10063835
2	AICD05161	10064183
2	AICD05171	10065148
2	AICD05173	10065588
2	AICD05176	10066330
3	AICD05191	10070650
3	AICD05193	10070808
2	AICD05201	10072252
3	AICD05206	10072967
3	AICD05213	10074505
14	AICD05214	10074640
3	AICD05218	10074964
3	AICD05219	10075037
3	AICD05220	10075041
3	AICD05226	10075336
2	AICD05245	10085373
2	AICD05250	10085885
2	AICD05254	10087191
2	AICD05259	10088261
2	AICD05264	10090103
2	AICD05268	10091127
3	AICD05273	10093355
2	AICD05275	10094211
3	AICD05294	10096907
3	AICD05295	10096908
3	AICD05299	10098103
2	AICD05318	10103168
2	AICD05320	10105137
2	AICD05322	10106214
2	AICD05323	10106291
2	AICD05327	10107667
3	AICD05333	10109823
2	AICD05344	10111979
3	AICD05351	10113515
3	AICD05353	10113686
3	AICD05354	10113721
14	AICD05356	10113978
3	AICD05357	10113980
2	AICD05358	10114222
3	AICD05361	10114442
3	AICD05364	10115344
3	AICD05369	10116365
3	AICD05370	10116561
3	AICD05376	10117908
2	AICD05377	10117987
2	AICD05386	10119563
2	AICD05387	10119564
2	AICD05395	10122442
2	AICD05398	10122675
2	AICD05409	10126989
14	AICD05414	10127622
2	AICD05415	10127797
2	AICD05417	10127972
2	AICD05419	10128387
2	AICD05421	10128420
2	AICD05422	10128917
2	AICD05424	10129145
2	AICD05428	10130111
2	AICD05433	10131882
2	AICD05434	10132256
3	AICD05456	10136660
3	AICD05460	10137693
3	AICD05462	10138146
14	AICD05464	10138259
3	AICD05469	10139247
3	AICD05474	10140233
3	AICD05481	10141305
3	AICD05484	10141607
2	AICD05487	10142792
2	AICD05488	10143016
2	AICD05498	10146377
2	AICD05499	10146640
2	AICD05504	10149869
2	AICD05507	10150517
2	AICD05509	10150668
2	AICD05513	10151756
2	AICD05515	10152114
2	AICD05517	10152438
2	AICD05518	10152768
2	AICD05519	10152836
2	AICD05523	10153190
2	AICD05524	10153359
2	AICD05525	10153372
2	AICD05528	10154137
2	AICD05531	10154604
2	AICD05535	10155413
2	AICD05542	10156654
2	AICD05548	10156793
3	AICD05553	10157532
2	AICD05561	10158829
2	AICD05562	10158974
3	AICD05565	10159635
3	AICD05574	10162008
3	AICD05575	10162063
3	AICD05576	10162519
3	AICD05582	10163556
2	AICD05585	10164201
2	AICD05586	10164316
2	AICD05607	10168597
3	AICD05628	10174350
2	AICD05629	10174380
2	AICD05630	10174655
2	AICD05631	10175278
2	AICD05635	10177031
2	AICD05637	10177135
2	AICD05641	10177985
3	AICD05645	10179031
3	AICD05648	10179768
2	AICD05656	10182382
3	AICD05659	10182946
2	AICD05660	10183196
2	AICD05661	10183245
2	AICD05663	10183346
3	AICD05665	10183490
2	AICD05667	10183769
3	AICD05668	10183977
15	AICD05672	10184653
2	AICD05680	10185841
2	AICD05683	10186123
3	AICD05684	10186986
4	AICD05691	10187432
2	AICD05692	10187492
2	AICD05693	10187997
2	AICD05698	10190108
2	AICD05703	10192730
2	AICD05704	10193044
2	AICD05706	10193734
2	AICD05713	10194800
3	AICD05715	10194889
2	AICD05717	10195164
2	AICD05719	10195608
2	AICD05721	10195653
2	AICD05722	10195701
2	AICD05723	10195727
2	AICD05726	10196114
2	AICD05728	10196356
2	AICD05729	10196396
2	AICD05731	10196533
2	AICD05732	10196596
2	AICD05733	10196609
2	AICD05734	10196671
2	AICD05735	10196857
2	AICD05736	10196916
2	AICD05738	10197046
3	AICD05740	10198831
2	AICD05743	10199066
2	AICD05750	10199681
3	AICD05764	10201545
3	AICD05776	10204762
2	AICD05777	10204847
2	AICD05786	10205978
3	AICD05794	10207241
3	AICD05795	10207244
2	AICD05796	10207287
2	AICD05817	10210579
2	AICD05818	10210629
2	AICD05820	10211772
2	AICD05821	10211781
2	AICD05822	10212088
2	AICD05828	10214636
3	AICD05840	10217191
2	AICD05841	10217330
2	AICD05842	10217452
2	AICD05843	10217471
2	AICD05844	10217691
2	AICD05845	10217693
2	AICD05848	10218086
2	AICD05850	10218290
2	AICD05851	10218339
2	AICD05852	10218362
3	AICD05867	10222329
3	AICD05870	10223023
4	AICD05871	10223158
3	AICD05873	10223610
3	AICD05876	10224783
2	AICD05879	10225178
3	AICD05881	10225637
2	AICD05884	10226014
3	AICD05887	10226233
3	AICD05890	10226511
2	AICD05896	10228304
2	AICD05910	10232106
2	AICD05912	10233400
2	AICD05921	10237267
2	AICD05923	10237369
2	AICD05932	10238673
2	AICD05934	10238716
2	AICD05935	10238874
2	AICD05937	10239107
2	AICD05938	10239123
2	AICD05941	10239913
2	AICD05951	10245039
3	AICD05957	10246246
2	AICD05958	10246247
2	AICD05959	10246599
2	AICD05963	10246959
2	AICD05969	10247887
2	AICD05975	10249674
2	AICD05976	10250720
2	AICD05978	10250842
3	AICD05984	10252612
3	AICD05991	10254028
3	AICD05994	10254209
2	AICD05996	10254618
2	AICD05997	10254700
3	AICD06000	10254845
2	AICD06006	10256007
2	AICD06028	10265127
2	AICD06039	10267860
2	AICD06051	10270013
3	AICD06058	10271193
3	AICD06060	10271557
4	AICD06062	10272003
2	AICD06073	10274126
3	AICD06077	10274627
3	AICD06078	10274777
3	AICD06081	10275334
3	AICD06085	10276539
2	AICD06094	10278777
3	AICD06099	10279905
3	AICD06102	10280116
3	AICD06104	10280496
2	AICD06109	10281316
2	AICD06111	10281606
3	AICD06125	10287415
2	AICD06130	10287804
2	AICD06140	10289262
2	AICD06143	10289786
2	AICD06145	10289848
3	AICD06171	10295993
2	AICD06174	10296638
3	AICD06176	10297427
3	AICD06178	10297760
3	AICD06180	10297943
3	AICD06187	10298892
3	AICD06192	10299983
3	AICD06194	10300214
3	AICD06195	10300279
2	AICD06201	10301548
2	AICD06218	10305334
2	AICD06222	10308021
2	AICD06223	10308303
2	AICD06226	10308699
2	AICD06228	10308937
2	AICD06234	10310483
2	AICD06237	10310736
2	AICD06238	10310768
2	AICD06241	10311051
2	AICD06242	10311060
2	AICD06243	10311061
2	AICD06245	10311207
2	AICD06246	10311218
2	AICD06248	10311377
2	AICD06249	10311463
2	AICD06250	10311510
2	AICD06253	10312384
2	AICD06254	10312566
2	AICD06256	10313926
2	AICD06261	10314964
2	AICD06264	10315044
3	AICD06266	10316069
2	AICD06267	10316176
2	AICD06275	10319017
3	AICD06284	10320822
2	AICD06291	10321666
2	AICD06294	10321942
3	AICD06303	10323352
3	AICD06305	10323427
2	AICD06307	10323516
3	AICD06308	10323599
3	AICD06312	10324985
2	AICD06314	10327403
2	AICD06328	10334781
2	AICD06330	10335644
2	AICD06333	10335880
2	AICD06334	10336018
2	AICD06341	10337245
2	AICD06343	10337668
2	AICD06346	10338501
3	AICD06354	10340204
2	AICD06356	10340916
3	AICD06358	10341169
3	AICD06361	10341401
3	AICD06368	10342769
3	AICD06370	10342801
3	AICD06375	10343538
3	AICD06385	10344769
2	AICD06389	10345293
2	AICD06397	10346511
3	AICD06402	10347115
2	AICD06420	10355633
2	AICD06424	10357519
2	AICD06425	10357554
2	AICD06428	10357992
2	AICD06431	10358755
2	AICD06438	10359991
2	AICD06439	10360107
2	AICD06459	10364258
3	AICD06465	10367018
2	AICD06470	10367570
3	AICD06471	10367602
3	AICD06473	10368050
3	AICD06475	10368444
2	AICD06476	10368788
3	AICD06481	10370262
3	AICD06486	10371709
3	AICD06488	10372181
2	AICD06492	10374457
2	AICD06495	10377027
2	AICD06505	10380007
2	AICD06506	10380251
2	AICD06508	10380579
2	AICD06514	10381554
2	AICD06542	10386584
2	AICD06545	10387088
3	AICD06546	10387634
2	AICD06550	10388673
2	AICD06551	10388824
2	AICD06554	10389213
2	AICD06568	10390756
2	AICD06581	10393066
2	AICD06590	10398018
2	AICD06601	10402262
2	AICD06603	10403095
2	AICD06605	10403265
3	AICD06609	10403687
2	AICD06610	10403711
2	AICD06636	10408088
2	AICD06637	10408561
3	AICD06645	10409988
3	AICD06648	10410878
2	AICD06649	10410901
3	AICD06657	10411897
3	AICD06659	10412116
3	AICD06681	10423330
2	AICD06695	10426356
2	AICD06696	10426645
14	AICD06703	10427712
3	AICD06715	10429593
2	AICD06717	10429892
2	AICD06721	10431614
2	AICD06722	10432102
2	AICD06723	10432143
3	AICD06726	10432356
2	AICD06727	10432525
3	AICD06730	10433053
2	AICD06734	10434371
2	AICD06736	10434749
2	AICD06743	10436125
2	AICD06745	10436433
2	AICD06763	10444974
3	AICD06766	10446402
2	AICD06767	10446474
2	AICD06768	10446475
2	AICD06770	10447220
2	AICD06772	10447474
4	AICD06774	10447834
2	AICD06777	10448409
2	AICD06783	10449431
2	AICD06786	10449783
2	AICD06795	10451631
2	AICD06799	10452320
2	AICD06805	10453097
3	AICD06818	10455509
3	AICD06819	10455511
3	AICD06820	10455681
3	AICD06822	10455871
2	AICD06825	10456104
2	AICD06830	10457034
2	AICD06837	10457630
3	AICD06839	10457843
3	AICD06843	10458842
2	AICD06848	10459826
14	AICD06852	10461815
2	AICD06867	10470037
2	AICD06869	10470588
2	AICD06875	10471798
2	AICD06877	10472205
2	AICD06885	10473292
2	AICD06890	10474399
2	AICD06899	10475082
2	AICD06905	10476314
2	AICD06908	10477792
3	AICD06925	10480558
2	AICD06926	10480588
3	AICD06927	10480923
3	AICD06928	10481007
2	AICD06934	10482996
2	AICD06961	10496255
2	AICD06966	10497270
2	AICD06971	10499308
2	AICD06973	10499987
2	AICD06987	10501542
2	AICD06997	10502989
3	AICD07004	10503520
2	AICD07027	10505512
2	AICD07029	10505816
2	AICD07044	10507823
2	AICD07048	10509338
2	AICD07049	10509638
2	AICD07061	10516176
2	AICD07062	10516483
2	AICD07068	10517398
2	AICD07075	10518992
2	AICD07083	10520975
2	AICD07092	10523126
2	AICD07102	10524606
2	AICD07110	10525291
2	AICD07123	10527706
2	AICD07126	10528351
2	AICD07146	10531239
2	AICD07151	10531632
2	AICD07156	10532168
2	AICD07165	10539663
2	AICD07177	10543472
2	AICD07181	10544916
2	AICD07240	10552375
2	AICD07250	10553384
2	AICD07260	10554384
2	AICD07268	10555068
2	AICD07269	10555107
2	AICD07276	10555351
2	AICD07279	10555551
2	AICD07283	10558196
2	AICD07301	10567979
2	AICD07302	10567980
2	AICD07307	10568861
2	AICD07319	10570902
2	AICD07345	10575070
3	AICD07350	10575453
2	AICD07387	10579100
2	AICD07396	10579693
2	AICD07399	10580015
2	AICD07402	10580789
2	AICD07408	10587109
2	AICD07414	10591473
2	AICD07415	10591908
2	AICD07420	10593144
3	AICD07433	10596252
2	AICD07435	10596379
3	AICD07452	10598305
2	AICD07462	10599230
2	AICD07480	10601859
2	AICD07492	10603409
2	AICD07501	10604501
2	AICD07504	10604778
2	AICD07506	10605011
2	AICD07510	10610968
2	AICD07517	10614884
2	AICD07519	10615956
2	AICD07520	10615957
2	AICD07521	10615958
2	AICD07522	10616023
2	AICD07532	10618033
2	AICD07535	10618828
2	AICD07547	10620311
3	AICD07574	10622594
2	AICD07578	10623248
2	AICD07579	10623381
2	AICD07616	10626463
2	AICD07620	10626594
2	AICD07633	10628025
2	AICD07639	10637742
2	AICD07642	10637982
2	AICD07647	10640594
2	AICD07648	10641040
2	AICD07670	10643931
3	AICD07671	10643956
2	AICD07705	10647227
2	AICD07726	10648937
2	AICD07750	10651488
2	AICD07755	10652533
2	AICD07763	10659581
2	AICD07768	10661117
2	AICD07771	10661707
2	AICD07775	10662571
2	AICD07777	10662717
2	AICD07780	10663608
2	AICD07791	10665612
2	AICD07792	10665761
2	AICD07806	10667470
2	AICD07807	10667548
2	AICD07810	10668061
3	AICD07817	10668755
2	AICD07838	10670301
2	AICD07882	10676519
2	AICD07905	10687707
2	AICD07920	10690456
2	AICD07925	10691124
2	AICD07928	10691437
3	AICD07933	10691647
2	AICD07955	10694256
2	AICD07964	10695296
2	AICD07971	10696675
2	AICD07980	10697633
2	AICD07985	10698568
2	AICD08008	10710954
2	AICD08009	10710955
2	AICD08011	10711095
2	AICD08014	10711546
3	AICD08040	10717098
2	AICD08046	10717832
2	AICD08049	10717923
2	AICD08064	10719598
2	AICD08066	10720065
2	AICD08068	10720982
2	AICD08085	10723410
2	AICD08097	10733732
2	AICD08100	10734760
2	AICD08105	10735732
2	AICD08106	10737168
2	AICD08120	10739308
2	AICD08147	10741203
3	AICD08148	10741366
2	AICD08157	10742114
4	AICD08167	10743135
2	AICD08174	10744040
2	AICD08183	10745111
2	AICD08189	10745853
2	AICD08201	10754393
2	AICD08210	10757665
2	AICD08212	10758309
2	AICD08216	10759291
2	AICD08235	10761800
3	AICD08248	10763832
2	AICD08259	10765059
2	AICD08263	10765199
2	AICD08280	10767043
2	AICD08288	10767747
2	AICD08305	10769447
2	AICD08309	10769581
2	AICD08312	10770450
2	AICD08328	10779327
2	AICD08335	10782071
2	AICD08336	10782232
2	AICD08337	10782276
2	AICD08341	10783127
2	AICD08342	10783200
2	AICD08350	10784865
2	AICD08351	10784983
2	AICD08352	10785305
4	AICD08362	10786797
3	AICD08365	10787258
2	AICD08395	10791347
2	AICD08401	10792296
2	AICD08417	10793529
2	AICD08446	10805958
2	AICD08447	10806774
2	AICD08452	10807828
2	AICD08459	10809583
2	AICD08464	10810285
3	AICD08472	10811045
2	AICD08480	10811980
2	AICD08531	10816699
2	AICD08544	10824674
2	AICD08551	10827013
2	AICD08562	10829815
2	AICD08568	10830667
3	AICD08583	10832792
2	AICD08593	10834513
2	AICD08617	10839228
2	AICD08618	10839296
2	AICD08624	10840167
2	AICD08643	10842569
2	AICD08644	10843834
2	AICD08655	10851308
2	AICD08660	10852345
2	AICD08661	10852375
2	AICD08662	10852506
2	AICD08667	10853414
2	AICD08673	10854490
2	AICD08677	10858252
2	AICD08679	10859484
4	AICD08683	10860931
2	AICD08688	10863425
2	AICD08697	10865991
3	AICD08705	10873317
2	AICD08707	10873705
2	AICD08709	10874051
2	AICD08715	10875472
2	AICD08721	10881662
2	AICD08727	10883247
2	AICD08728	10884000
2	AICD08729	10884265
2	AICD08731	10884803
2	AICD08738	10892050
2	AICD08748	10895416
2	AICD08750	10895565
3	AICD08754	10896097
3	AICD08757	10896495
2	AICD08764	10903407
2	AICD08769	10904370
2	AICD08770	10904839
2	AICD08772	10905184
2	AICD08773	10905713
2	AICD08774	10905799
2	AICD08776	10906044
2	AICD08778	10906943
2	AICD08793	10916251
2	AICD08796	10916451
2	AICD08797	10916572
2	AICD08799	10917575
2	AICD08804	10918042
2	AICD08818	10926253
2	AICD08822	10926859
2	AICD08824	10927693
2	AICD08825	10928011
2	AICD08826	10928173
2	AICD08827	10928182
2	AICD08828	10928228
2	AICD08829	10928649
2	AICD08836	10934382
2	AICD08838	10935782
2	AICD08844	10937849
2	AICD08846	10938276
2	AICD08847	10938325
2	AICD08849	10938608
2	AICD08852	10939224
2	AICD08860	10942498
2	AICD08872	10951208
2	AICD08886	10959335
2	AICD08887	10960136
3	AICD08888	10960295
2	AICD08892	10961304
2	AICD08897	10962009
2	AICD08901	10967174
2	AICD08905	10969959
2	AICD08908	10970457
2	AICD08914	10971099
2	AICD08915	10971427
2	AICD08916	10971806
2	AICD08917	10971841
2	AICD08921	10972594
2	AICD08926	10974378
2	AICD08942	10982985
2	AICD08950	10984360
2	AICD08953	10985078
2	AICD08955	10986211
2	AICD08965	10993685
2	AICD08966	10993686
2	AICD08968	10993869
2	AICD08969	10993916
2	AICD08970	10994142
2	AICD08971	10994183
2	AICD08972	10994216
2	AICD08973	10994317
2	AICD08977	10995218
2	AICD08978	10995329
2	AICD08983	10999992
2	AICD08987	11002535
2	AICD08992	11004373
2	AICD08993	11004663
2	AICD08997	11004986
2	AICD08998	11005067
2	AICD09011	11014188
2	AICD09017	11015003
2	AICD09019	11015162
2	AICD09023	11015975
2	AICD09025	11017082
2	AICD09028	11019436
2	AICD09036	11025207
2	AICD09038	11025398
2	AICD09040	11025603
2	AICD09043	11026358
2	AICD09044	11026367
2	AICD09046	11026434
2	AICD09047	11026461
2	AICD09048	11026634
2	AICD09049	11027282
2	AICD09050	11027412
2	AICD09055	11028588
2	AICD09059	11034234
2	AICD09064	11037671
2	AICD09065	11037739
2	AICD09068	11037958
2	AICD09069	11037972
2	AICD09074	11039077
3	AICD09079	11042473
2	AICD09083	11046701
2	AICD09086	11046842
2	AICD09087	11047052
2	AICD09088	11048163
2	AICD09090	11048445
3	AICD09092	11048469
2	AICD09108	11057754
2	AICD09112	11058550
2	AICD09119	11059351
2	AICD09124	11060260
2	AICD09136	11066740
2	AICD09147	11069916
2	AICD09149	11070905
3	AICD09151	11071056
2	AICD09154	11071159
2	AICD09158	11072063
2	AICD09160	11072275
2	AICD09163	11078951
2	AICD09164	11079263
2	AICD09166	11079326
2	AICD09168	11080491
2	AICD09169	11080788
2	AICD09171	11081189
2	AICD09178	11082578
2	AICD09183	11088436
3	AICD09187	11089159
3	AICD09190	11090322
2	AICD09192	11090513
2	AICD09195	11091447
2	AICD09196	11091600
2	AICD09197	11091632
2	AICD09199	11091783
2	AICD09202	11094685
2	AICD09211	11101345
2	AICD09218	11102838
2	AICD09226	11104005
3	AICD09232	11110616
2	AICD09235	11111473
2	AICD09240	11112543
2	AICD09243	11112849
2	AICD09249	11113940
2	AICD09250	11116130
2	AICD09257	11121987
2	AICD09260	11122708
2	AICD09264	11123135
2	AICD09267	11123887
2	AICD09270	11124782
2	AICD09274	11126319
2	AICD09275	11127644
2	AICD09277	11131126
2	AICD09279	11131414
2	AICD09281	11133107
2	AICD09282	11133428
2	AICD09284	11133545
2	AICD09285	11133804
2	AICD09286	11133843
2	AICD09288	11134412
2	AICD09292	11136263
2	AICD09297	11142249
2	AICD09299	11143352
2	AICD09301	11143948
2	AICD09302	11144119
2	AICD09306	11144868
2	AICD09307	11145314
2	AICD09319	11150155
2	AICD09321	11151115
2	AICD09327	11153187
2	AICD09328	11154129
3	AICD09337	11155087
3	AICD09338	11155122
3	AICD09339	11155356
3	AICD09340	11155441
2	AICD09342	11155655
3	AICD09345	11155783
2	AICD09346	11156027
2	AICD09350	11157262
3	AICD09355	11158246
2	AICD09358	11160272
2	AICD09361	11162618
2	AICD09371	11164346
3	AICD09373	11166818
3	AICD09377	11167613
4	AICD09378	11167738
2	AICD09382	11168555
3	AICD09388	11169884
2	AICD09395	11174953
2	AICD09397	11175566
2	AICD09404	11177363
3	AICD09406	11178006
3	AICD09410	11178750
3	AICD09411	11178916
4	AICD09414	11179502
2	AICD09418	11179896
2	AICD09420	11180561
2	AICD09428	11183754
2	AICD09439	11187406
2	AICD09442	11187955
3	AICD09445	11188766
2	AICD09447	11189279
3	AICD09453	11190667
3	AICD09454	11190685
3	AICD09459	11192346
2	AICD09467	11196622
2	AICD09470	11198201
2	AICD09471	11198704
2	AICD09472	11198846
2	AICD09473	11199731
2	AICD09477	11201450
2	AICD09479	11202148
2	AICD09482	11202736
3	AICD09485	11203145
3	AICD09494	11208735
2	AICD09495	11209919
3	AICD09510	11213029
2	AICD09511	11213438
14	AICD09513	11213558
2	AICD09517	11213988
3	AICD09518	11214000
3	AICD09524	11214539
2	AICD09525	11214587
2	AICD09527	11214829
2	AICD09534	11215913
2	AICD09538	11219651
2	AICD09545	11221466
2	AICD09549	11222461
2	AICD09550	11222501
2	AICD09553	11223683
3	AICD09561	11225048
3	AICD09567	11225797
3	AICD09568	11225851
3	AICD09569	11225910
2	AICD09572	11226695
2	AICD09575	11227059
3	AICD09577	11227195
4	AICD09580	11227406
2	AICD09582	11228183
3	AICD09589	11232136
2	AICD09595	11233411
2	AICD09596	11233413
14	AICD09597	11234052
3	AICD09608	11235560
2	AICD09612	11235859
3	AICD09613	11235892
3	AICD09614	11236126
2	AICD09617	11236542
3	AICD09619	11236923
3	AICD09623	11237218
3	AICD09625	11237761
2	AICD09626	11238279
2	AICD09639	11243398
3	AICD09657	11247654
3	AICD09658	11247664
3	AICD09661	11247908
3	AICD09665	11248512
2	AICD09666	11249748
3	AICD09680	11256587
2	AICD09684	11256992
2	AICD09685	11257069
2	AICD09691	11258560
3	AICD09693	11258987
2	AICD09697	11259177
2	AICD09699	11259519
3	AICD09702	11259787
3	AICD09703	11260214
2	AICD09704	11260448
2	AICD09718	11267343
2	AICD09727	11270783
3	AICD09728	11271060
3	AICD09729	11271211
3	AICD09730	11271514
4	AICD09731	11272103
2	AICD09745	11278089
2	AICD09749	11278558
3	AICD09752	11279959
2	AICD09762	11281576
3	AICD09765	11281802
2	AICD09770	11282914
3	AICD09771	11283113
2	AICD09774	11283750
2	AICD09778	11284303
3	AICD09783	11285792
2	AICD09784	11288262
2	AICD09790	11289440
2	AICD09793	11289861
3	AICD09809	11293459
3	AICD09814	11294565
3	AICD09815	11294660
3	AICD09817	11295349
2	AICD09825	11301895
2	AICD09827	11302159
3	AICD09836	11304851
3	AICD09838	11305717
2	AICD09840	11306173
3	AICD09841	11306364
3	AICD09842	11306495
2	AICD09844	11306698
2	AICD09845	11306742
3	AICD09846	11306745
2	AICD09860	11311894
2	AICD09866	11313397
2	AICD09872	11313850
14	AICD09875	11314340
3	AICD09881	11316788
3	AICD09882	11317347
2	AICD09891	11318772
2	AICD09894	11319515
3	AICD09895	11319723
2	AICD09906	11326407
2	AICD09910	11327951
3	AICD09915	11328910
3	AICD09916	11329011
4	AICD09917	11329244
2	AICD09918	11329280
3	AICD09919	11329304
2	AICD09938	11335478
2	AICD09941	11336657
14	AICD09945	11338033
3	AICD09952	11339440
3	AICD09953	11339649
3	AICD09955	11339975
3	AICD09959	11340322
3	AICD09961	11340513
3	AICD09966	11340991
2	AICD09971	11342079
2	AICD09982	11348709
2	AICD09984	11349446
2	AICD09986	11349921
3	AICD09992	11351221
3	AICD09993	11351266
3	AICD09995	11351550
2	AICD09996	11351719
3	AICD09998	11351980
3	AICD09999	11352187
2	AICD10001	11352497
3	AICD10002	11352573
3	AICD10004	11352791
2	AICD10017	11360082
3	AICD10025	11362757
3	AICD10028	11363175
14	AICD10032	11364421
2	AICD10034	11364614
2	AICD10038	11365433
3	AICD10040	11366115
2	AICD10045	11371101
3	AICD10059	11374318
4	AICD10061	11374679
3	AICD10062	11374680
3	AICD10064	11375180
2	AICD10066	11375325
3	AICD10068	11376123
2	AICD10069	11376249
2	AICD10072	11376787
3	AICD10073	11377050
2	AICD10075	11377270
2	AICD10081	11380704
2	AICD10083	11380878
2	AICD10085	11381738
2	AICD10092	11384026
3	AICD10099	11385663
2	AICD10103	11386134
3	AICD10105	11386159
3	AICD10106	11386220
3	AICD10108	11386857
2	AICD10109	11386898
2	AICD10110	11386951
2	AICD10121	11392671
2	AICD10122	11393155
2	AICD10123	11393625
3	AICD10125	11393977
2	AICD10127	11394389
2	AICD10130	11394647
3	AICD10143	11397018
3	AICD10145	11397203
3	AICD10148	11397705
2	AICD10152	11398561
2	AICD10160	11403576
2	AICD10170	11406134
2	AICD10171	11406285
2	AICD10176	11407267
2	AICD10178	11407809
3	AICD10180	11408244
3	AICD10181	11408286
3	AICD10183	11408475
3	AICD10184	11408502
2	AICD10186	11408692
3	AICD10187	11409173
14	AICD10192	11409972
3	AICD10194	11410199
2	AICD10202	11414315
3	AICD10211	11416730
3	AICD10215	11418941
3	AICD10218	11419459
2	AICD10221	11420226
3	AICD10227	11421645
3	AICD10229	11421714
3	AICD10236	11422761
2	AICD10239	11424683
2	AICD10241	11426320
2	AICD10242	11426423
14	AICD10250	11427553
2	AICD10253	11427896
2	AICD10258	11428535
2	AICD10266	11430418
3	AICD10269	11430761
2	AICD10270	11430770
3	AICD10272	11431103
3	AICD10274	11431192
3	AICD10275	11431289
3	AICD10276	11431625
3	AICD10277	11432162
2	AICD10284	11433798
2	AICD10293	11438116
2	AICD10294	11438405
4	AICD10312	11442294
3	AICD10313	11442379
2	AICD10317	11442865
2	AICD10318	11443441
2	AICD10320	11443760
2	AICD10324	11444350
2	AICD10327	11444808
2	AICD10333	11450570
2	AICD10340	11452333
2	AICD10347	11454205
2	AICD10350	11455606
2	AICD10355	11456441
3	AICD10357	11456649
2	AICD10363	11459401
3	AICD10370	11462174
2	AICD10375	11463506
2	AICD10376	11463674
2	AICD10378	11464552
3	AICD10381	11465146
2	AICD10383	11465416
[truncated: 9,599 more rows]
