# Supplementary material for: AICD: an integrated anti-inflammatory compounds database for drug discovery
Source: Sci Rep. 2019 May 23;9:7737. doi: 10.1038/s41598-019-44227-x (PMC6533287; doi:10.1038/s41598-019-44227-x)
Supplement: Supplementary file 4 — Dataset 3 [file 41598_2019_44227_MOESM4_ESM.xlsx]

## Sheet: Supplementary_materials_Reactom
Term	Overlap	P-value	Adjusted P-value	Old P-value	Old Adjusted P-value	Z-score	Combined Score	Genes
Signal Transduction_Homo sapiens_R-HSA-162582	78/2465	2.41305e-34	1.39957e-31	2.46368e-13	7.14467e-11	-2.20322	170.544	RARG;CXCL8;PTGDR2;PRKAG1;PLAT;NR3C1;TNF;MC4R;IKBKB;RPS6KA3;CYSLTR1;EDNRA;CYSLTR2;BDKRB2;PDE4B;BDKRB1;PDE4A;JAK3;CCR3;CCR2;PTGDR;EDN1;HSP90AA1;CHUK;SPHK1;PDE4D;PLA2G4A;PRKAB1;AR;SMO;ADORA2A;ADORA2B;RARA;TLR9;RARB;PGR;TP53;DLD;CFTR;PPARD;PTGER4;OPRD1;PRKAA1;PRKAA2;HDAC1;FPR1;CXCR4;EGFR;RXRB;HRH1;MAPK8;PROKR2;RXRA;IRAK1;CXCR1;TBXA2R;HSD17B1;HRH4;CXCR2;ERBB2;PTK2B;MAPK1;RXRG;MAPK3;NTRK1;CCR1;NOS3;AKR…
Class A/1 (Rhodopsin-like receptors)_Homo sapiens_R-HSA-373076	26/323	3.44565e-20	6.66158e-18	6.02035e-12	1.16393e-09	-2.12433	95.2011	OPRD1;PTGER4;CXCL8;PTGDR2;FPR1;CXCR4;MC4R;PROKR2;CYSLTR1;HRH1;EDNRA;CYSLTR2;CXCR1;TBXA2R;CXCR2;HRH4;BDKRB2;BDKRB1;CCR3;PTGDR;CCR2;CCR1;EDN1;ADORA2A;ADORA2B;F2RL1
Nuclear Receptor transcription pathway_Homo sapiens_R-HSA-383280	16/51	1.01597e-22	2.94631e-20	1.30109e-15	7.54634e-13	-1.81782	92.0563	RARG;NR0B1;NR3C1;ESR1;ESR2;NR3C2;RXRB;AR;RXRA;RARA;RARB;PPARG;PGR;PPARA;RXRG;PPARD
GPCR ligand binding_Homo sapiens_R-HSA-500792	27/447	9.84704e-18	1.42782e-15	1.03814e-09	1.5053e-07	-2.22985	87.3197	OPRD1;PTGER4;CXCL8;PTGDR2;FPR1;CXCR4;MC4R;CYSLTR1;EDNRA;PROKR2;HRH1;CYSLTR2;CXCR1;TBXA2R;CXCR2;HRH4;BDKRB2;BDKRB1;CCR3;PTGDR;CCR2;CCR1;EDN1;SMO;ADORA2A;ADORA2B;F2RL1
Signaling by GPCR_Homo sapiens_R-HSA-372790	40/1293	8.13962e-16	9.44196e-14	5.33487e-06	0.000103141	-2.19802	76.3694	OPRD1;PTGER4;CXCL8;PTGDR2;FPR1;CXCR4;EGFR;MC4R;RPS6KA3;PROKR2;CYSLTR1;EDNRA;HRH1;CYSLTR2;CXCR1;TBXA2R;CXCR2;HRH4;ERBB2;BDKRB2;PDE4B;BDKRB1;PDE4A;MAPK1;JAK3;CCR3;CCR2;PTGDR;MAPK3;CCR1;EDN1;PDE4D;PLA2G4A;IL2;KITLG;SMO;ADORA2A;ADORA2B;F2RL1;MAP3K11
Metabolism of lipids and lipoproteins_Homo sapiens_R-HSA-556833	27/659	1.36359e-13	1.31814e-11	2.17904e-06	4.68089e-05	-2.19043	64.8883	PRKAA2;PLA2G1B;AKR1B1;ABCB11;PTGS2;PTGS1;HSD11B1;HPGDS;RXRA;ALOX5;HSD17B1;LTA4H;UGT1A9;FDPS;PLA2G2E;PTGIS;SPHK1;AKR1C1;PLA2G2A;PLA2G4A;SQLE;FABP2;TBXAS1;ALOX5AP;PPARG;PPARA;PPARD
Innate Immune System_Homo sapiens_R-HSA-168249	28/807	2.55227e-12	8.22399e-11	2.87768e-05	0.000463626	-2.27733	60.791	C1S;C1R;EGFR;HSP90B1;IKBKB;RPS6KA3;MAPK8;IRAK1;ERBB2;MAPK1;FCGR1A;JAK3;CCR2;MAPK3;HSP90AA1;CHUK;IRAK4;S100B;NFKB1;IL2;MTOR;NFKBIA;KITLG;FCGR2A;BCL2;TLR9;TLR4;MAP3K11
Toll-Like Receptors Cascades_Homo sapiens_R-HSA-168898	14/140	1.30947e-12	6.41149e-11	5.65508e-08	2.52304e-06	-2.07579	56.7964	CHUK;IRAK4;S100B;NFKB1;HSP90B1;NFKBIA;IKBKB;RPS6KA3;MAPK8;IRAK1;TLR9;MAPK1;TLR4;MAPK3
TRAF6 mediated induction of NFkB and MAP kinases upon TLR7/8 or 9 activation_Homo sapiens_R-HSA-975138	12/83	6.44704e-13	4.6741e-11	1.318e-08	1.38887e-06	-1.98941	55.8427	NFKBIA;IKBKB;RPS6KA3;MAPK8;IRAK1;CHUK;TLR9;MAPK1;IRAK4;S100B;NFKB1;MAPK3
MyD88 dependent cascade initiated on endosome_Homo sapiens_R-HSA-975155	12/85	8.65305e-13	5.01877e-11	1.67622e-08	1.38887e-06	-2.00021	55.5572	NFKBIA;IKBKB;RPS6KA3;MAPK8;IRAK1;CHUK;TLR9;MAPK1;IRAK4;S100B;NFKB1;MAPK3
Toll Like Receptor 7/8 (TLR7/8) Cascade_Homo sapiens_R-HSA-168181	12/85	8.65305e-13	5.01877e-11	1.67622e-08	1.38887e-06	-1.99356	55.3724	NFKBIA;IKBKB;RPS6KA3;MAPK8;IRAK1;CHUK;TLR9;MAPK1;IRAK4;S100B;NFKB1;MAPK3
Toll Like Receptor 9 (TLR9) Cascade_Homo sapiens_R-HSA-168138	12/88	1.32651e-12	6.41149e-11	2.37848e-08	1.72439e-06	-2.01239	55.0358	NFKBIA;IKBKB;RPS6KA3;MAPK8;IRAK1;CHUK;TLR9;MAPK1;IRAK4;S100B;NFKB1;MAPK3
Peptide ligand-binding receptors_Homo sapiens_R-HSA-375276	16/193	5.67254e-13	4.6741e-11	6.91743e-08	2.86579e-06	-1.92279	54.2189	CCR1;OPRD1;EDN1;CXCL8;FPR1;CXCR4;MC4R;PROKR2;EDNRA;CXCR1;CXCR2;BDKRB2;F2RL1;BDKRB1;CCR3;CCR2
GPCR downstream signaling_Homo sapiens_R-HSA-388396	31/983	1.69918e-12	7.58095e-11	5.94849e-05	0.000802355	-1.98636	53.832	OPRD1;PTGER4;CXCL8;PTGDR2;FPR1;CXCR4;MC4R;PROKR2;CYSLTR1;EDNRA;HRH1;CYSLTR2;CXCR1;TBXA2R;CXCR2;HRH4;BDKRB2;PDE4B;BDKRB1;PDE4A;JAK3;CCR3;CCR2;PTGDR;CCR1;EDN1;PDE4D;IL2;ADORA2A;ADORA2B;F2RL1
Gastrin-CREB signalling pathway via PKC and MAPK_Homo sapiens_R-HSA-881907	19/432	2.43263e-10	4.70309e-09	3.41342e-05	0.000507636	-2.3158	51.2647	EDN1;EGFR;IL2;RPS6KA3;CYSLTR1;EDNRA;KITLG;PROKR2;HRH1;CYSLTR2;TBXA2R;ERBB2;BDKRB2;F2RL1;BDKRB1;MAPK1;JAK3;MAP3K11;MAPK3
MyD88:Mal cascade initiated on plasma membrane_Homo sapiens_R-HSA-166058	12/92	2.28772e-12	7.80517e-11	3.72194e-08	1.79894e-06	-1.88563	50.5413	NFKBIA;IKBKB;RPS6KA3;MAPK8;IRAK1;CHUK;MAPK1;IRAK4;S100B;TLR4;NFKB1;MAPK3
Toll Like Receptor 2 (TLR2) Cascade_Homo sapiens_R-HSA-181438	12/92	2.28772e-12	7.80517e-11	3.72194e-08	1.79894e-06	-1.87297	50.202	NFKBIA;IKBKB;RPS6KA3;MAPK8;IRAK1;CHUK;MAPK1;IRAK4;S100B;TLR4;NFKB1;MAPK3
Toll Like Receptor TLR1:TLR2 Cascade_Homo sapiens_R-HSA-168179	12/92	2.28772e-12	7.80517e-11	3.72194e-08	1.79894e-06	-1.86735	50.0515	NFKBIA;IKBKB;RPS6KA3;MAPK8;IRAK1;CHUK;MAPK1;IRAK4;S100B;TLR4;NFKB1;MAPK3
Toll Like Receptor TLR6:TLR2 Cascade_Homo sapiens_R-HSA-168188	12/92	2.28772e-12	7.80517e-11	3.72194e-08	1.79894e-06	-1.85529	49.7281	NFKBIA;IKBKB;RPS6KA3;MAPK8;IRAK1;CHUK;MAPK1;IRAK4;S100B;TLR4;NFKB1;MAPK3
Immune System_Homo sapiens_R-HSA-168256	37/1547	2.9598e-11	7.46385e-10	0.00233699	0.0145748	-2.04583	49.5978	C1S;C1R;ITGAL;TNF;EGFR;HSP90B1;IKBKB;RPS6KA3;MAPK8;IRAK1;ERBB2;PTK2B;MAPK1;NOS1;FCGR1A;JAK3;MAPK3;CCR2;HSP90AA1;NOS2;CHUK;HSPA5;NOS3;IRAK4;S100B;MTOR;NFKB1;IL2;NFKBIA;KITLG;FCGR2A;IFNG;BCL2;TLR9;LTA;TLR4;MAP3K11
Signalling by NGF_Homo sapiens_R-HSA-166520	19/450	4.82552e-10	9.0284e-09	5.81506e-05	0.000802355	-2.22287	47.6848	NTRK1;CHUK;HDAC1;EGFR;NFKB1;MTOR;IL2;IKBKB;NFKBIA;RPS6KA3;KITLG;MAPK8;ADORA2A;IRAK1;ERBB2;MAPK1;JAK3;MAP3K11;MAPK3
MyD88 cascade initiated on plasma membrane_Homo sapiens_R-HSA-975871	11/82	1.42203e-11	3.9275e-10	1.09164e-07	3.7244e-06	-1.86748	46.6429	NFKBIA;IKBKB;RPS6KA3;MAPK8;IRAK1;CHUK;MAPK1;IRAK4;S100B;NFKB1;MAPK3
Toll Like Receptor 10 (TLR10) Cascade_Homo sapiens_R-HSA-168142	11/82	1.42203e-11	3.9275e-10	1.09164e-07	3.7244e-06	-1.86069	46.4732	NFKBIA;IKBKB;RPS6KA3;MAPK8;IRAK1;CHUK;MAPK1;IRAK4;S100B;NFKB1;MAPK3
Toll Like Receptor 5 (TLR5) Cascade_Homo sapiens_R-HSA-168176	11/82	1.42203e-11	3.9275e-10	1.09164e-07	3.7244e-06	-1.85147	46.2429	NFKBIA;IKBKB;RPS6KA3;MAPK8;IRAK1;CHUK;MAPK1;IRAK4;S100B;NFKB1;MAPK3
Activated TLR4 signalling_Homo sapiens_R-HSA-166054	12/112	2.46874e-11	6.50848e-10	2.66582e-07	8.415e-06	-1.88269	45.9842	NFKBIA;IKBKB;RPS6KA3;MAPK8;IRAK1;CHUK;MAPK1;IRAK4;S100B;TLR4;NFKB1;MAPK3
MyD88-independent TLR3/TLR4 cascade_Homo sapiens_R-HSA-166166	11/97	9.22837e-11	1.91159e-09	5.11528e-07	1.23619e-05	-1.92846	44.5593	NFKBIA;IKBKB;RPS6KA3;MAPK8;IRAK1;CHUK;MAPK1;S100B;TLR4;NFKB1;MAPK3
Toll Like Receptor 3 (TLR3) Cascade_Homo sapiens_R-HSA-168164	11/97	9.22837e-11	1.91159e-09	5.11528e-07	1.23619e-05	-1.91915	44.3443	NFKBIA;IKBKB;RPS6KA3;MAPK8;IRAK1;CHUK;MAPK1;S100B;TLR4;NFKB1;MAPK3
Toll Like Receptor 4 (TLR4) Cascade_Homo sapiens_R-HSA-166016	12/122	6.8307e-11	1.65075e-09	6.21891e-07	1.3873e-05	-1.88972	44.2326	NFKBIA;IKBKB;RPS6KA3;MAPK8;IRAK1;CHUK;MAPK1;IRAK4;S100B;TLR4;NFKB1;MAPK3
TRIF-mediated TLR3/TLR4 signaling_Homo sapiens_R-HSA-937061	11/97	9.22837e-11	1.91159e-09	5.11528e-07	1.23619e-05	-1.91136	44.1641	NFKBIA;IKBKB;RPS6KA3;MAPK8;IRAK1;CHUK;MAPK1;S100B;TLR4;NFKB1;MAPK3
TRAF6 Mediated Induction of proinflammatory cytokines_Homo sapiens_R-HSA-168180	10/72	8.70953e-11	1.91159e-09	3.1649e-07	9.17821e-06	-1.84809	42.8092	NFKBIA;IKBKB;RPS6KA3;MAPK8;IRAK1;CHUK;MAPK1;S100B;NFKB1;MAPK3
Metabolism_Homo sapiens_R-HSA-1430728	39/1908	7.90215e-10	1.34801e-08	0.0234617	0.072769	-1.97241	41.3392	PRKAA2;TPMT;PLA2G1B;GLO1;AKR1B1;ABCB11;PTGS2;PTGS1;HSD11B1;HPGDS;RXRA;HSD17B1;ALOX5;NAMPT;LTA4H;UGT1A9;FDPS;HSP90AA1;GSTM1;PLA2G2E;PTGIS;NOS3;SPHK1;AKR1C1;PLA2G2A;PLA2G4A;DHODH;SQLE;FABP2;IMPDH1;GSTA2;IMPDH2;TBXAS1;ALOX5AP;PPARG;PPARA;DLD;ADA;PPARD
IRS-mediated signalling_Homo sapiens_R-HSA-112399	14/284	1.55564e-08	2.31351e-07	0.000128433	0.0015519	-2.20112	39.5734	PRKAA1;PRKAA2;PRKAG1;PRKAB1;EGFR;IL2;MTOR;KITLG;ERBB2;TLR9;MAPK1;JAK3;MAP3K11;MAPK3
IGF1R signaling cascade_Homo sapiens_R-HSA-2428924	14/288	1.85558e-08	2.44599e-07	0.000147795	0.00161738	-2.1946	39.0693	PRKAA1;PRKAA2;PRKAG1;PRKAB1;EGFR;IL2;MTOR;KITLG;ERBB2;TLR9;MAPK1;JAK3;MAP3K11;MAPK3
Insulin receptor signalling cascade_Homo sapiens_R-HSA-74751	14/287	1.77604e-08	2.44599e-07	0.000142732	0.00161738	-2.18068	38.9171	PRKAA1;PRKAA2;PRKAG1;PRKAB1;EGFR;IL2;MTOR;KITLG;ERBB2;TLR9;MAPK1;JAK3;MAP3K11;MAPK3
IRS-related events triggered by IGF1R_Homo sapiens_R-HSA-2428928	14/288	1.85558e-08	2.44599e-07	0.000147795	0.00161738	-2.18457	38.8908	PRKAA1;PRKAA2;PRKAG1;PRKAB1;EGFR;IL2;MTOR;KITLG;ERBB2;TLR9;MAPK1;JAK3;MAP3K11;MAPK3
Arachidonic acid metabolism_Homo sapiens_R-HSA-2142753	9/53	1.20664e-10	2.41329e-09	2.75664e-07	8.415e-06	-1.69915	38.8052	HPGDS;PTGIS;ALOX5;ALOX5AP;TBXAS1;PLA2G4A;LTA4H;PTGS2;PTGS1
Signaling by Type 1 Insulin-like Growth Factor 1 Receptor (IGF1R)_Homo sapiens_R-HSA-2404192	14/288	1.85558e-08	2.44599e-07	0.000147795	0.00161738	-2.17536	38.7268	PRKAA1;PRKAA2;PRKAG1;PRKAB1;EGFR;IL2;MTOR;KITLG;ERBB2;TLR9;MAPK1;JAK3;MAP3K11;MAPK3
Signaling by Insulin receptor_Homo sapiens_R-HSA-74752	14/311	4.85198e-08	5.86281e-07	0.000315892	0.00315892	-2.11277	35.5818	PRKAA1;PRKAA2;PRKAG1;PRKAB1;EGFR;IL2;MTOR;KITLG;ERBB2;TLR9;MAPK1;JAK3;MAP3K11;MAPK3
Generic Transcription Pathway_Homo sapiens_R-HSA-212436	23/812	1.4009e-08	2.13822e-07	0.00255447	0.0155957	-1.96271	35.4928	PRKAA1;RARG;PRKAA2;HDAC1;PRKAG1;NR0B1;NR3C1;PRKAB1;ESR1;MTOR;ESR2;NR3C2;RXRB;AR;RXRA;RARA;RARB;PPARG;PGR;PPARA;TP53;RXRG;PPARD
Signaling by Retinoic Acid_Homo sapiens_R-HSA-5362517	8/42	5.09672e-10	9.23781e-09	6.01603e-07	1.3873e-05	-1.59831	34.1995	RXRB;RARG;RXRA;RARA;RARB;DLD;RXRG;PPARD
Developmental Biology_Homo sapiens_R-HSA-1266738	22/786	3.70865e-08	4.57663e-07	0.00367587	0.0199253	-1.97791	33.842	HSP90AA1;RARG;TNF;EGFR;NFKB1;IL2;RPS6KA3;KITLG;RXRA;KCNQ2;SCN9A;ERBB2;KCNQ3;RARA;RARB;MAPK1;PPARG;SCN4A;PPARA;JAK3;MAP3K11;MAPK3
G alpha (i) signalling events_Homo sapiens_R-HSA-418594	13/240	1.71175e-08	2.44599e-07	9.24457e-05	0.00119152	-1.85079	33.098	CCR1;OPRD1;CXCL8;PTGDR2;FPR1;CXCR4;CXCR1;CXCR2;HRH4;BDKRB2;BDKRB1;CCR3;CCR2
Cellular responses to stress_Homo sapiens_R-HSA-2262752	15/367	5.61242e-08	6.64327e-07	0.000514805	0.00481592	-1.95889	32.705	EGLN1;PRKAA1;HSP90AA1;PRKAA2;CXCL8;HSPA5;PRKAG1;PRKAB1;NFKB1;MTOR;RPS6KA3;MAPK8;MAPK1;TP53;MAPK3
MAP kinase activation in TLR cascade_Homo sapiens_R-HSA-450294	8/60	9.92322e-09	1.64442e-07	6.62143e-06	0.000116377	-1.71845	31.6682	IKBKB;RPS6KA3;MAPK8;IRAK1;CHUK;MAPK1;NFKB1;MAPK3
VEGFA-VEGFR2 Pathway_Homo sapiens_R-HSA-4420097	13/320	4.83638e-07	4.83638e-06	0.00129592	0.00939541	-2.01185	29.2563	HSP90AA1;NOS3;SPHK1;EGFR;IL2;MTOR;KITLG;ERBB2;PTK2B;MAPK1;JAK3;MAP3K11;MAPK3
Signaling by ERBB4_Homo sapiens_R-HSA-1236394	13/330	6.84457e-07	6.50795e-06	0.0016904	0.0113741	-2.02473	28.7403	CHUK;S100B;ESR1;EGFR;IL2;MTOR;KITLG;ERBB2;MAPK1;PGR;JAK3;MAP3K11;MAPK3
Signaling by VEGF_Homo sapiens_R-HSA-194138	13/328	6.39179e-07	6.19592e-06	0.00160441	0.0109477	-1.98846	28.3615	HSP90AA1;NOS3;SPHK1;EGFR;IL2;MTOR;KITLG;ERBB2;PTK2B;MAPK1;JAK3;MAP3K11;MAPK3
Cytokine Signaling in Immune system_Homo sapiens_R-HSA-1280215	18/620	4.27582e-07	4.35084e-06	0.00603798	0.0280162	-1.90657	27.9601	CHUK;IRAK4;TNF;EGFR;NFKB1;IL2;IKBKB;KITLG;IFNG;IRAK1;ERBB2;LTA;PTK2B;MAPK1;FCGR1A;JAK3;MAP3K11;MAPK3
Fc epsilon receptor (FCERI) signaling_Homo sapiens_R-HSA-2454202	14/395	8.86066e-07	8.15743e-06	0.00290397	0.0167373	-2.00308	27.9159	CHUK;EGFR;NFKB1;MTOR;IL2;IKBKB;NFKBIA;KITLG;MAPK8;ERBB2;MAPK1;JAK3;MAP3K11;MAPK3
Signaling by Interleukins_Homo sapiens_R-HSA-449147	14/392	8.09441e-07	7.57219e-06	0.00271594	0.0162397	-1.94491	27.2812	CHUK;IRAK4;EGFR;NFKB1;IL2;IKBKB;KITLG;IRAK1;ERBB2;PTK2B;MAPK1;JAK3;MAP3K11;MAPK3
Diseases associated with the TLR signaling cascade_Homo sapiens_R-HSA-5602358	43275	1.39556e-08	2.13822e-07	4.20462e-06	8.40924e-05	-1.44962	26.2198	IKBKB;NFKBIA;CHUK;IRAK4;TLR4;NFKB1
Downstream signaling events of B Cell Receptor (BCR)_Homo sapiens_R-HSA-1168372	10/192	1.16658e-06	1.02517e-05	0.000817465	0.00653358	-1.89882	25.9406	NFKBIA;IKBKB;KITLG;CHUK;ERBB2;MAPK1;EGFR;NFKB1;MTOR;MAPK3
Diseases of Immune System_Homo sapiens_R-HSA-5260271	43275	1.39556e-08	2.13822e-07	4.20462e-06	8.40924e-05	-1.42866	25.8408	IKBKB;NFKBIA;CHUK;IRAK4;TLR4;NFKB1
Hemostasis_Homo sapiens_R-HSA-109582	17/552	4.0599e-07	4.28135e-06	0.00432584	0.0223878	-1.71496	25.2389	F10;HSPA5;NOS2;HDAC1;NOS3;PLA2G4A;PLAT;SLC7A11;ITGAL;IL2;P2RX3;TBXA2R;MAPK1;NOS1;JAK3;TP53;MAPK3
NGF signalling via TRKA from the plasma membrane_Homo sapiens_R-HSA-187037	13/374	2.74838e-06	2.31023e-05	0.00479145	0.0239572	-1.96086	25.1078	NTRK1;CHUK;EGFR;IL2;MTOR;RPS6KA3;KITLG;ADORA2A;ERBB2;MAPK1;JAK3;MAP3K11;MAPK3
TAK1 activates NFkB by phosphorylation and activation of IKKs complex_Homo sapiens_R-HSA-445989	43277	2.35943e-08	3.04104e-07	6.26257e-06	0.000116377	-1.42005	24.9393	NFKBIA;IKBKB;CHUK;IRAK1;S100B;NFKB1
Eicosanoid ligand-binding receptors_Homo sapiens_R-HSA-391903	43266	5.46955e-10	9.61315e-09	4.28783e-07	1.18426e-05	-1.0907	23.2609	PTGER4;CYSLTR1;CYSLTR2;PTGDR2;TBXA2R;PTGDR
Chemokine receptors bind chemokines_Homo sapiens_R-HSA-380108	7/56	1.35963e-07	1.54625e-06	3.72742e-05	0.000540475	-1.41539	22.3785	CCR1;CXCL8;CXCR1;CXCR2;CXCR4;CCR3;CCR2
G alpha (q) signalling events_Homo sapiens_R-HSA-416476	10/191	1.11248e-06	9.92678e-06	0.000786767	0.00653358	-1.60704	22.0308	PROKR2;CYSLTR1;EDN1;HRH1;EDNRA;CYSLTR2;TBXA2R;BDKRB2;BDKRB1;F2RL1
Signaling by the B Cell Receptor (BCR)_Homo sapiens_R-HSA-983705	10/233	6.59076e-06	5.09686e-05	0.00323315	0.0178593	-1.80837	21.5735	IKBKB;NFKBIA;KITLG;CHUK;ERBB2;MAPK1;EGFR;NFKB1;MTOR;MAPK3
L1CAM interactions_Homo sapiens_R-HSA-373760	8/96	4.14935e-07	4.29754e-06	0.00014759	0.00161738	-1.41383	20.7764	RPS6KA3;KCNQ2;SCN9A;KCNQ3;MAPK1;SCN4A;EGFR;MAPK3
PI3K/AKT activation_Homo sapiens_R-HSA-198203	8/125	3.09677e-06	2.56589e-05	0.000784227	0.00653358	-1.63592	20.7519	NTRK1;KITLG;CHUK;ERBB2;MAPK1;EGFR;MTOR;MAPK3
Axon guidance_Homo sapiens_R-HSA-422475	14/515	1.86093e-05	0.000133252	0.0247587	0.075979	-1.66209	18.1033	HSP90AA1;EGFR;IL2;RPS6KA3;KITLG;KCNQ2;SCN9A;ERBB2;KCNQ3;MAPK1;SCN4A;JAK3;MAP3K11;MAPK3
G alpha (s) signalling events_Homo sapiens_R-HSA-418555	8/142	7.98209e-06	6.01248e-05	0.00170612	0.0113741	-1.47476	17.3111	PTGER4;MC4R;ADORA2A;ADORA2B;PDE4D;PDE4B;PDE4A;PTGDR
Biological oxidations_Homo sapiens_R-HSA-211859	9/199	1.27441e-05	9.35639e-05	0.00371241	0.019937	-1.44549	16.2913	HPGDS;GSTM1;RXRA;PTGIS;TPMT;GSTA2;TBXAS1;UGT1A9;PTGS1
ARMS-mediated activation_Homo sapiens_R-HSA-170984	9/239	5.38128e-05	0.000294448	0.0113475	0.0460249	-1.56429	15.3769	NTRK1;KITLG;ERBB2;MAPK1;JAK3;EGFR;MAP3K11;IL2;MAPK3
Signaling by PDGF_Homo sapiens_R-HSA-186797	11/364	5.93844e-05	0.000307527	0.0233006	0.0726576	-1.57647	15.3413	KITLG;CHUK;ERBB2;MAPK1;PLAT;JAK3;EGFR;MAP3K11;IL2;MTOR;MAPK3
PI-3K cascade:FGFR1_Homo sapiens_R-HSA-5654689	7/122	2.66051e-05	0.000167728	0.00300117	0.0167373	-1.43843	15.153	KITLG;CHUK;ERBB2;MAPK1;EGFR;MTOR;MAPK3
Signalling to p38 via RIT and RIN_Homo sapiens_R-HSA-187706	9/239	5.38128e-05	0.000294448	0.0113475	0.0460249	-1.53737	15.1124	NTRK1;KITLG;ERBB2;MAPK1;JAK3;EGFR;MAP3K11;IL2;MAPK3
PI-3K cascade:FGFR2_Homo sapiens_R-HSA-5654695	7/122	2.66051e-05	0.000167728	0.00300117	0.0167373	-1.43025	15.0668	KITLG;CHUK;ERBB2;MAPK1;EGFR;MTOR;MAPK3
Frs2-mediated activation_Homo sapiens_R-HSA-170968	9/240	5.55765e-05	0.000295728	0.0116288	0.0463925	-1.53558	15.0452	NTRK1;KITLG;ERBB2;MAPK1;JAK3;EGFR;MAP3K11;IL2;MAPK3
PI-3K cascade:FGFR3_Homo sapiens_R-HSA-5654710	7/122	2.66051e-05	0.000167728	0.00300117	0.0167373	-1.42105	14.9699	KITLG;CHUK;ERBB2;MAPK1;EGFR;MTOR;MAPK3
Prolonged ERK activation events_Homo sapiens_R-HSA-169893	9/242	5.92505e-05	0.000307527	0.012207	0.0481638	-1.53349	14.9266	NTRK1;KITLG;ERBB2;MAPK1;JAK3;EGFR;MAP3K11;IL2;MAPK3
PI-3K cascade:FGFR4_Homo sapiens_R-HSA-5654720	7/122	2.66051e-05	0.000167728	0.00300117	0.0167373	-1.41342	14.8896	KITLG;CHUK;ERBB2;MAPK1;EGFR;MTOR;MAPK3
PI3K events in ERBB4 signaling_Homo sapiens_R-HSA-1250342	7/122	2.66051e-05	0.000167728	0.00300117	0.0167373	-1.40233	14.7727	KITLG;CHUK;ERBB2;MAPK1;EGFR;MTOR;MAPK3
PIP3 activates AKT signaling_Homo sapiens_R-HSA-1257604	7/122	2.66051e-05	0.000167728	0.00300117	0.0167373	-1.39621	14.7082	KITLG;CHUK;ERBB2;MAPK1;EGFR;MTOR;MAPK3
GAB1 signalosome_Homo sapiens_R-HSA-180292	7/125	3.11176e-05	0.000188002	0.00341176	0.0186681	-1.41464	14.6807	KITLG;CHUK;ERBB2;MAPK1;EGFR;MTOR;MAPK3
Signalling to RAS_Homo sapiens_R-HSA-167044	9/246	6.72157e-05	0.000345001	0.0134278	0.0496057	-1.52411	14.643	NTRK1;KITLG;ERBB2;MAPK1;JAK3;EGFR;MAP3K11;IL2;MAPK3
VEGFR2 mediated cell proliferation_Homo sapiens_R-HSA-5218921	9/248	7.1525e-05	0.000363899	0.0140712	0.051008	-1.52839	14.5891	KITLG;SPHK1;ERBB2;MAPK1;JAK3;EGFR;MAP3K11;IL2;MAPK3
TRAF6 mediated NF-kB activation_Homo sapiens_R-HSA-933542	43244	6.40957e-07	6.19592e-06	5.92562e-05	0.000802355	-1.01945	14.5377	IKBKB;NFKBIA;CHUK;S100B;NFKB1
Interleukin-2 signaling_Homo sapiens_R-HSA-451927	9/252	8.08442e-05	0.000407736	0.0154263	0.0545565	-1.48279	13.9723	KITLG;ERBB2;PTK2B;MAPK1;JAK3;EGFR;MAP3K11;IL2;MAPK3
Signalling to ERKs_Homo sapiens_R-HSA-187687	9/253	8.33272e-05	0.000416636	0.0157797	0.055468	-1.48419	13.9406	NTRK1;KITLG;ERBB2;MAPK1;JAK3;EGFR;MAP3K11;IL2;MAPK3
ZBP1(DAI) mediated induction of type I IFNs_Homo sapiens_R-HSA-1606322	43246	9.80689e-07	8.8875e-06	8.27887e-05	0.00109131	-0.98061	13.5668	NFKBIA;IKBKB;CHUK;S100B;NFKB1
Signaling by SCF-KIT_Homo sapiens_R-HSA-1433557	10/325	0.000111877	0.000536269	0.0269666	0.0788278	-1.45729	13.2585	KITLG;CHUK;ERBB2;MAPK1;JAK3;EGFR;MAP3K11;IL2;MTOR;MAPK3
RIP-mediated NFkB activation via ZBP1_Homo sapiens_R-HSA-1810476	43241	3.12167e-07	3.35291e-06	3.40161e-05	0.000507636	-0.864013	12.9427	IKBKB;NFKBIA;CHUK;S100B;NFKB1
PI3K Cascade_Homo sapiens_R-HSA-109704	6/79	2.09195e-05	0.000144444	0.00159108	0.0109477	-1.19735	12.9013	PRKAA1;PRKAA2;TLR9;PRKAG1;PRKAB1;MTOR
Downstream signaling of activated FGFR2_Homo sapiens_R-HSA-5654696	10/329	0.000123651	0.000564704	0.0289488	0.0788278	-1.42611	12.8322	KITLG;CHUK;ERBB2;MAPK1;JAK3;EGFR;MAP3K11;IL2;MTOR;MAPK3
Downstream signaling of activated FGFR3_Homo sapiens_R-HSA-5654708	10/329	0.000123651	0.000564704	0.0289488	0.0788278	-1.41802	12.7594	KITLG;CHUK;ERBB2;MAPK1;JAK3;EGFR;MAP3K11;IL2;MTOR;MAPK3
Downstream signaling of activated FGFR4_Homo sapiens_R-HSA-5654716	10/329	0.000123651	0.000564704	0.0289488	0.0788278	-1.40779	12.6673	KITLG;CHUK;ERBB2;MAPK1;JAK3;EGFR;MAP3K11;IL2;MTOR;MAPK3
Downstream signaling of activated FGFR1_Homo sapiens_R-HSA-5654687	10/332	0.000133154	0.000598679	0.0305023	0.0822854	-1.41472	12.6249	KITLG;CHUK;ERBB2;MAPK1;JAK3;EGFR;MAP3K11;IL2;MTOR;MAPK3
Interleukin-1 signaling_Homo sapiens_R-HSA-446652	5/44	1.46108e-05	0.000105928	0.000750503	0.00653358	-1.1304	12.5856	IKBKB;CHUK;IRAK1;IRAK4;NFKB1
Signaling by FGFR4_Homo sapiens_R-HSA-5654743	10/332	0.000133154	0.000598679	0.0305023	0.0822854	-1.40948	12.5782	KITLG;CHUK;ERBB2;MAPK1;JAK3;EGFR;MAP3K11;IL2;MTOR;MAPK3
Signaling by FGFR3_Homo sapiens_R-HSA-5654741	10/333	0.000136456	0.000608806	0.0310331	0.0833296	-1.41189	12.5652	KITLG;CHUK;ERBB2;MAPK1;JAK3;EGFR;MAP3K11;IL2;MTOR;MAPK3
Signaling by FGFR1_Homo sapiens_R-HSA-5654736	10/336	0.000146781	0.000649869	0.0326647	0.0868005	-1.40102	12.3662	KITLG;CHUK;ERBB2;MAPK1;JAK3;EGFR;MAP3K11;IL2;MTOR;MAPK3
TP53 Regulates Metabolic Genes_Homo sapiens_R-HSA-5628897	6/84	2.97158e-05	0.000181423	0.0021328	0.0135936	-1.14867	11.9736	PRKAA1;PRKAA2;PRKAG1;PRKAB1;TP53;MTOR
DAP12 signaling_Homo sapiens_R-HSA-2424491	10/344	0.00017759	0.000757367	0.0373104	0.0961778	-1.36879	11.8209	KITLG;CHUK;ERBB2;MAPK1;JAK3;EGFR;MAP3K11;IL2;MTOR;MAPK3
Downstream signal transduction_Homo sapiens_R-HSA-186763	10/341	0.000165453	0.000710836	0.0355173	0.0919645	-1.35758	11.8202	KITLG;CHUK;ERBB2;MAPK1;JAK3;EGFR;MAP3K11;IL2;MTOR;MAPK3
mTOR signalling_Homo sapiens_R-HSA-165159	5/39	7.96997e-06	6.01248e-05	0.000453491	0.00445804	-1.00476	11.7957	PRKAA1;PRKAA2;PRKAG1;PRKAB1;MTOR
PKB-mediated events_Homo sapiens_R-HSA-109703	5/40	9.05675e-06	6.73451e-05	0.000504169	0.00479374	-0.998141	11.5904	PRKAA1;PRKAA2;PRKAG1;PRKAB1;MTOR
Energy dependent regulation of mTOR by LKB1-AMPK_Homo sapiens_R-HSA-380972	43248	1.44858e-06	1.25399e-05	0.000112924	0.00139353	-0.86203	11.5899	PRKAA1;PRKAA2;PRKAG1;PRKAB1;MTOR
Mitochondrial biogenesis_Homo sapiens_R-HSA-1592230	5/49	2.49341e-05	0.000167728	0.00117325	0.00872418	-1.06595	11.2983	PRKAA2;RXRA;PRKAG1;PPARA;PRKAB1
Signaling by EGFR_Homo sapiens_R-HSA-177929	10/355	0.000228711	0.000921195	0.0444236	0.110582	-1.28826	10.7996	KITLG;CHUK;ERBB2;MAPK1;JAK3;EGFR;MAP3K11;IL2;MTOR;MAPK3
p75 NTR receptor-mediated signalling_Homo sapiens_R-HSA-193704	6/83	2.7754e-05	0.000171248	0.0020147	0.0129836	-1.01934	10.695	NFKBIA;IKBKB;MAPK8;IRAK1;HDAC1;NFKB1
FCERI mediated MAPK activation_Homo sapiens_R-HSA-2871796	9/289	0.000226655	0.000919298	0.0328679	0.0868005	-1.25632	10.5432	KITLG;MAPK8;ERBB2;MAPK1;JAK3;EGFR;MAP3K11;IL2;MAPK3
Signaling by FGFR2_Homo sapiens_R-HSA-5654738	10/361	0.000261455	0.00102462	0.0486706	0.11911	-1.2593	10.3883	KITLG;CHUK;ERBB2;MAPK1;JAK3;EGFR;MAP3K11;IL2;MTOR;MAPK3
Synthesis of Prostaglandins (PG) and Thromboxanes (TX)_Homo sapiens_R-HSA-2162123	43234	3.19661e-08	4.03051e-07	6.53628e-06	0.000116377	-0.594508	10.2604	HPGDS;PTGIS;TBXAS1;PTGS2;PTGS1
DAP12 interactions_Homo sapiens_R-HSA-2172127	10/359	0.00025013	0.000986907	0.0472256	0.116063	-1.2244	10.1546	KITLG;CHUK;ERBB2;MAPK1;JAK3;EGFR;MAP3K11;IL2;MTOR;MAPK3
Role of LAT2/NTAL/LAB on calcium mobilization_Homo sapiens_R-HSA-2730905	7/162	0.000159944	0.000692297	0.01273	0.048866	-1.15029	10.0543	KITLG;CHUK;ERBB2;MAPK1;EGFR;MTOR;MAPK3
Regulation of TP53 Activity_Homo sapiens_R-HSA-5633007	7/151	0.000103287	0.00050768	0.00899838	0.0380953	-1.08812	9.98678	PRKAA1;PRKAA2;HDAC1;PRKAG1;PRKAB1;TP53;MTOR
Disease_Homo sapiens_R-HSA-1643685	15/725	0.000203701	0.000849975	0.132636	0.243446	-1.1551	9.81701	HSP90AA1;CHUK;HDAC1;CXCR4;IRAK4;EGFR;NFKB1;MTOR;IKBKB;FKBP1A;NFKBIA;KITLG;ERBB2;TLR4;CFTR
Cellular Senescence_Homo sapiens_R-HSA-2559583	7/161	0.000153934	0.000671293	0.0123511	0.048403	-1.11442	9.78351	RPS6KA3;MAPK8;CXCL8;MAPK1;TP53;NFKB1;MAPK3
Signaling by FGFR_Homo sapiens_R-HSA-190236	10/366	0.000291664	0.00106393	0.0524132	0.12408	-1.15061	9.36586	KITLG;CHUK;ERBB2;MAPK1;JAK3;EGFR;MAP3K11;IL2;MTOR;MAPK3
Gene Expression_Homo sapiens_R-HSA-74160	25/1631	0.000196118	0.000824266	0.49479	0.613201	-1.04539	8.9243	PRKAA1;RARG;PRKAA2;HDAC1;PRKAG1;NR3C1;NR3C2;RXRB;RXRA;RXRG;MAPK3;HSP90AA1;NR0B1;PRKAB1;ESR1;MTOR;ESR2;AR;RARA;RARB;PPARG;PGR;PPARA;TP53;PPARD
GRB2 events in EGFR signaling_Homo sapiens_R-HSA-179812	8/235	0.000280253	0.0010555	0.0278952	0.0788278	-1.0897	8.91355	KITLG;ERBB2;MAPK1;JAK3;EGFR;MAP3K11;IL2;MAPK3
RAF/MAP kinase cascade_Homo sapiens_R-HSA-5673001	8/235	0.000280253	0.0010555	0.0278952	0.0788278	-1.07923	8.82792	KITLG;ERBB2;MAPK1;JAK3;EGFR;MAP3K11;IL2;MAPK3
FRS-mediated FGFR1 signaling_Homo sapiens_R-HSA-5654693	8/236	0.000288374	0.00105859	0.0284925	0.0788278	-1.08214	8.82079	KITLG;ERBB2;MAPK1;JAK3;EGFR;MAP3K11;IL2;MAPK3
SHC1 events in EGFR signaling_Homo sapiens_R-HSA-180336	8/235	0.000280253	0.0010555	0.0278952	0.0788278	-1.07175	8.7667	KITLG;ERBB2;MAPK1;JAK3;EGFR;MAP3K11;IL2;MAPK3
FRS-mediated FGFR2 signaling_Homo sapiens_R-HSA-5654700	8/236	0.000288374	0.00105859	0.0284925	0.0788278	-1.07477	8.76071	KITLG;ERBB2;MAPK1;JAK3;EGFR;MAP3K11;IL2;MAPK3
FRS-mediated FGFR3 signaling_Homo sapiens_R-HSA-5654706	8/236	0.000288374	0.00105859	0.0284925	0.0788278	-1.06535	8.68397	KITLG;ERBB2;MAPK1;JAK3;EGFR;MAP3K11;IL2;MAPK3
SHC1 events in ERBB4 signaling_Homo sapiens_R-HSA-1250347	8/235	0.000280253	0.0010555	0.0278952	0.0788278	-1.06011	8.67147	KITLG;ERBB2;MAPK1;JAK3;EGFR;MAP3K11;IL2;MAPK3
SOS-mediated signalling_Homo sapiens_R-HSA-112412	8/235	0.000280253	0.0010555	0.0278952	0.0788278	-1.05162	8.60202	KITLG;ERBB2;MAPK1;JAK3;EGFR;MAP3K11;IL2;MAPK3
FRS-mediated FGFR4 signaling_Homo sapiens_R-HSA-5654712	8/236	0.000288374	0.00105859	0.0284925	0.0788278	-1.05509	8.60032	KITLG;ERBB2;MAPK1;JAK3;EGFR;MAP3K11;IL2;MAPK3
MAPK1/MAPK3 signaling_Homo sapiens_R-HSA-5684996	8/241	0.000331921	0.00119574	0.0316129	0.0844952	-1.0722	8.58897	KITLG;ERBB2;MAPK1;JAK3;EGFR;MAP3K11;IL2;MAPK3
Signaling by Leptin_Homo sapiens_R-HSA-2586552	8/243	0.000350777	0.00124816	0.0329243	0.0868005	-1.04941	8.3484	KITLG;ERBB2;MAPK1;JAK3;EGFR;MAP3K11;IL2;MAPK3
Interleukin receptor SHC signaling_Homo sapiens_R-HSA-912526	8/245	0.000370499	0.00129935	0.0342726	0.0895411	-1.02684	8.11269	KITLG;ERBB2;MAPK1;JAK3;EGFR;MAP3K11;IL2;MAPK3
Cytosolic sensors of pathogen-associated DNA_Homo sapiens_R-HSA-1834949	5/66	0.000106087	0.000517063	0.00395358	0.0210374	-0.816137	7.46867	NFKBIA;IKBKB;CHUK;S100B;NFKB1
Interleukin-3, 5 and GM-CSF signaling_Homo sapiens_R-HSA-512988	8/261	0.0005631	0.00186628	0.0464288	0.11459	-0.944169	7.06433	KITLG;ERBB2;MAPK1;JAK3;EGFR;MAP3K11;IL2;MAPK3
NCAM signaling for neurite out-growth_Homo sapiens_R-HSA-375165	8/266	0.000637634	0.00204325	0.0507434	0.12263	-0.90111	6.63014	KITLG;ERBB2;MAPK1;JAK3;EGFR;MAP3K11;IL2;MAPK3
Macroautophagy_Homo sapiens_R-HSA-1632852	5/67	0.000113993	0.000541934	0.00419901	0.0221402	-0.700171	6.35711	PRKAA1;PRKAA2;PRKAG1;PRKAB1;MTOR
Senescence-Associated Secretory Phenotype (SASP)_Homo sapiens_R-HSA-2559582	5/77	0.000220339	0.000903039	0.00728263	0.0322437	-0.728805	6.13679	RPS6KA3;CXCL8;MAPK1;NFKB1;MAPK3
MAPK family signaling cascades_Homo sapiens_R-HSA-5683057	8/284	0.00097462	0.00294416	0.0683931	0.154953	-0.816449	5.66082	KITLG;ERBB2;MAPK1;JAK3;EGFR;MAP3K11;IL2;MAPK3
Opioid Signalling_Homo sapiens_R-HSA-111885	5/81	0.000279322	0.0010555	0.00887045	0.0378298	-0.677042	5.54033	PDE4D;PDE4B;PDE4A;PLA2G4A;MAPK1
Transcriptional regulation of white adipocyte differentiation_Homo sapiens_R-HSA-381340	5/79	0.000248503	0.000986907	0.00804933	0.0348404	-0.646878	5.36912	RXRA;PPARG;PPARA;TNF;NFKB1
RIG-I/MDA5 mediated induction of IFN-alpha/beta pathways_Homo sapiens_R-HSA-168928	5/79	0.000248503	0.000986907	0.00804933	0.0348404	-0.632613	5.25072	NFKBIA;IKBKB;CHUK;S100B;NFKB1
Diseases of signal transduction_Homo sapiens_R-HSA-5663202	8/288	0.00106605	0.00318716	0.072773	0.161101	-0.730508	4.99944	FKBP1A;KITLG;HSP90AA1;CHUK;HDAC1;ERBB2;EGFR;MTOR
p75NTR signals via NF-kB_Homo sapiens_R-HSA-193639	43206	4.14867e-06	3.34199e-05	0.000186012	0.00196158	-0.394351	4.88708	IKBKB;NFKBIA;IRAK1;NFKB1
PI5P, PP2A and IER3 Regulate PI3K/AKT Signaling_Homo sapiens_R-HSA-6811558	5/83	0.000312959	0.00113448	0.00974778	0.0406742	-0.588019	4.74498	KITLG;ERBB2;MAPK1;EGFR;MAPK3
Synthesis of bile acids and bile salts via 7alpha-hydroxycholesterol_Homo sapiens_R-HSA-193368	43214	2.31755e-05	0.000158139	0.000717078	0.00649852	-0.439277	4.68815	PTGIS;RXRA;AKR1C1;ABCB11
Platelet homeostasis_Homo sapiens_R-HSA-418346	5/87	0.000389353	0.00135225	0.0116781	0.0463925	-0.571135	4.484	P2RX3;NOS2;NOS3;PLA2G4A;NOS1
Negative regulation of the PI3K/AKT network_Homo sapiens_R-HSA-199418	5/90	0.000455306	0.00153533	0.0132862	0.0493976	-0.547684	4.21418	KITLG;ERBB2;MAPK1;EGFR;MAPK3
MAPK targets/ Nuclear events mediated by MAP kinases_Homo sapiens_R-HSA-450282	43220	5.78264e-05	0.000304903	0.00151634	0.0107253	-0.411672	4.01712	RPS6KA3;MAPK8;MAPK1;MAPK3
Synthesis of bile acids and bile salts_Homo sapiens_R-HSA-192105	43217	3.7649e-05	0.00022282	0.00106473	0.00802007	-0.387028	3.94274	PTGIS;RXRA;AKR1C1;ABCB11
Cellular response to heat stress_Homo sapiens_R-HSA-3371556	5/96	0.00061209	0.00201711	0.016938	0.0585333	-0.526403	3.89466	HSP90AA1;HSPA5;MAPK1;MTOR;MAPK3
PI3K/AKT Signaling in Cancer_Homo sapiens_R-HSA-2219528	5/86	0.000369062	0.00129935	0.011173	0.0460249	-0.487458	3.85314	KITLG;CHUK;ERBB2;EGFR;MTOR
Regulation of TP53 Activity through Phosphorylation_Homo sapiens_R-HSA-6804756	5/89	0.000432454	0.0014668	0.0127345	0.048866	-0.441477	3.4197	PRKAA1;PRKAA2;PRKAG1;PRKAB1;TP53
Bile acid and bile salt metabolism_Homo sapiens_R-HSA-194068	4/35	0.000107483	0.0005195	0.00254004	0.0155957	-0.36301	3.31725	PTGIS;RXRA;AKR1C1;ABCB11
Platelet activation, signaling and aggregation_Homo sapiens_R-HSA-76002	7/253	0.00223183	0.00622336	0.0914413	0.191466	-0.493711	3.01407	HSPA5;TBXA2R;PLA2G4A;MAPK1;JAK3;IL2;MAPK3
Pyruvate metabolism_Homo sapiens_R-HSA-70268	43217	3.7649e-05	0.00022282	0.00106473	0.00802007	-0.276977	2.82163	RXRA;GLO1;DLD;PPARD
Regulation of actin dynamics for phagocytic cup formation_Homo sapiens_R-HSA-2029482	5/97	0.000641715	0.00204502	0.0176052	0.0585333	-0.377906	2.77812	HSP90AA1;FCGR2A;MAPK1;FCGR1A;MAPK3
Adaptive Immune System_Homo sapiens_R-HSA-1280218	13/762	0.00307312	0.00829029	0.362355	0.478738	-0.467244	2.70303	CHUK;HSPA5;ITGAL;EGFR;NFKB1;MTOR;IKBKB;NFKBIA;KITLG;ERBB2;MAPK1;FCGR1A;MAPK3
Acyl chain remodelling of PE_Homo sapiens_R-HSA-1482839	43213	1.94198e-05	0.000135704	0.000621728	0.00572384	-0.245068	2.6588	PLA2G2E;PLA2G1B;PLA2G2A;PLA2G4A
Phase II conjugation_Homo sapiens_R-HSA-156580	5/100	0.000737055	0.00226186	0.0197109	0.0646727	-0.34627	2.49759	HPGDS;GSTM1;TPMT;GSTA2;UGT1A9
BMAL1:CLOCK,NPAS2 activates circadian gene expression_Homo sapiens_R-HSA-1368108	4/42	0.000221089	0.000903039	0.00465315	0.0234681	-0.253531	2.13396	RXRA;NAMPT;PPARA;NR3C1
Fcgamma receptor (FCGR) dependent phagocytosis_Homo sapiens_R-HSA-2029480	5/120	0.00166651	0.00480883	0.0379881	0.0965074	-0.320691	2.05147	HSP90AA1;FCGR2A;MAPK1;FCGR1A;MAPK3
NF-kB is activated and signals survival_Homo sapiens_R-HSA-209560	43203	1.65708e-06	1.41339e-05	9.45854e-05	0.0011926	-0.145263	1.93352	IKBKB;NFKBIA;IRAK1;NFKB1
Acyl chain remodelling of PC_Homo sapiens_R-HSA-1482788	43215	2.74382e-05	0.00017112	0.000822329	0.00653358	-0.181682	1.90831	PLA2G2E;PLA2G1B;PLA2G2A;PLA2G4A
Fatty acid, triacylglycerol, and ketone body metabolism_Homo sapiens_R-HSA-535734	6/217	0.00458987	0.0113766	0.113673	0.219039	-0.327232	1.76178	PRKAA2;RXRA;PPARG;PPARA;UGT1A9;PPARD
Activation of NF-kappaB in B cells_Homo sapiens_R-HSA-1169091	4/66	0.00124809	0.00367459	0.0199305	0.0646727	-0.262479	1.75497	NFKBIA;IKBKB;CHUK;NFKB1
Interaction between L1 and Ankyrins_Homo sapiens_R-HSA-445095	43219	5.03931e-05	0.000281038	0.00135334	0.00969059	-0.146044	1.44521	KCNQ2;SCN9A;KCNQ3;SCN4A
Activation of gene expression by SREBF (SREBP)_Homo sapiens_R-HSA-2426168	4/42	0.000221089	0.000903039	0.00465315	0.0234681	-0.163126	1.37303	FDPS;SQLE;RXRA;PPARA
Nucleotide-binding domain, leucine rich repeat containing receptor (NLR) signaling pathways_Homo sapiens_R-HSA-168643	4/47	0.00034277	0.0012272	0.00673232	0.03099	-0.100646	0.802999	IKBKB;CHUK;IRAK1;BCL2
Organelle biogenesis and maintenance_Homo sapiens_R-HSA-1852241	7/326	0.00877595	0.019883	0.224379	0.34704	-0.165316	0.782894	HSP90AA1;PRKAA2;RXRA;SMO;PRKAG1;PPARA;PRKAB1
Circadian Clock_Homo sapiens_R-HSA-400253	4/63	0.0010486	0.00315123	0.0172329	0.0585333	-0.113306	0.777311	RXRA;NAMPT;PPARA;NR3C1
Acyl chain remodelling of PI_Homo sapiens_R-HSA-1482922	43206	4.14867e-06	3.34199e-05	0.000186012	0.00196158	-0.0575396	0.713073	PLA2G2E;PLA2G1B;PLA2G2A;PLA2G4A
Synthesis of PA_Homo sapiens_R-HSA-1483166	43218	4.36824e-05	0.000245978	0.00120299	0.00883206	-0.0514079	0.516062	PLA2G2E;PLA2G1B;PLA2G2A;PLA2G4A
Regulation of cholesterol biosynthesis by SREBP (SREBF)_Homo sapiens_R-HSA-1655829	4/55	0.000627276	0.00204325	0.0111991	0.0460249	-0.0647292	0.477321	FDPS;SQLE;RXRA;PPARA
Acyl chain remodelling of PS_Homo sapiens_R-HSA-1482801	43207	5.3953e-06	4.22875e-05	0.000227152	0.00231137	-0.0390127	0.473223	PLA2G2E;PLA2G1B;PLA2G2A;PLA2G4A
CLEC7A (Dectin-1) signaling_Homo sapiens_R-HSA-5607764	4/99	0.00544609	0.0131068	0.0665332	0.152527	-0.0897766	0.467992	NFKBIA;IKBKB;CHUK;NFKB1
Oxidative Stress Induced Senescence_Homo sapiens_R-HSA-2559580	4/91	0.00403846	0.0101839	0.0523426	0.12408	-0.0796396	0.438965	MAPK8;MAPK1;TP53;MAPK3
Transcriptional Regulation by TP53_Homo sapiens_R-HSA-3700989	7/348	0.0122558	0.026623	0.273827	0.398044	-0.0847448	0.373026	PRKAA1;PRKAA2;HDAC1;PRKAG1;PRKAB1;TP53;MTOR
Metabolism of nucleotides_Homo sapiens_R-HSA-15869	4/87	0.00343737	0.00898052	0.0459389	0.113866	-0.0238816	0.135481	IMPDH1;IMPDH2;ADA;DHODH
Downstream TCR signaling_Homo sapiens_R-HSA-202424	4/99	0.00544609	0.0131068	0.0665332	0.152527	-0.0253016	0.131894	NFKBIA;IKBKB;CHUK;NFKB1
Activation of anterior HOX genes in hindbrain development during early embryogenesis_Homo sapiens_R-HSA-5617472	4/89	0.0037297	0.00948784	0.0490826	0.119113	-0.0226737	0.126778	RARG;RXRA;RARA;RARB
Activation of HOX genes during differentiation_Homo sapiens_R-HSA-5619507	4/89	0.0037297	0.00948784	0.0490826	0.119113	-0.0136006	0.0760466	RARG;RXRA;RARA;RARB
PPARA activates gene expression_Homo sapiens_R-HSA-1989781	4/113	0.0086345	0.0197945	0.0956445	0.199257	-0.0140415	0.0667252	RXRA;PPARG;PPARA;UGT1A9
FCERI mediated NF-kB activation_Homo sapiens_R-HSA-2871837	4/111	0.00811881	0.0186862	0.0911656	0.191466	-0.012762	0.0614307	NFKBIA;IKBKB;CHUK;NFKB1
Regulation of lipid metabolism by Peroxisome proliferator-activated receptor alpha (PPARalpha)_Homo sapiens_R-HSA-400206	4/116	0.00944749	0.0211565	0.102554	0.205108	0.017923	-0.0835571	RXRA;PPARG;PPARA;UGT1A9
Phase 1 - Functionalization of compounds_Homo sapiens_R-HSA-211945	4/92	0.00419912	0.0105433	0.054016	0.127355	0.0292623	-0.160149	RXRA;PTGIS;TBXAS1;PTGS1
C-type lectin receptors (CLRs)_Homo sapiens_R-HSA-5621481	4/123	0.0115341	0.0252444	0.119537	0.228816	0.0457549	-0.204179	NFKBIA;IKBKB;CHUK;NFKB1
Metabolism of amino acids and derivatives_Homo sapiens_R-HSA-71291	1/335	0.909934	0.909934	0.993981	0.995698	2.45122	-0.231354	DLD
Post-translational protein modification_Homo sapiens_R-HSA-597592	2/521	0.887817	0.88935	0.996999	0.996999	2.39993	-0.285566	F10;TP53
Extracellular matrix organization_Homo sapiens_R-HSA-1474244	1/283	0.868779	0.873296	0.98655	0.99168	2.34375	-0.329688	ITGAL
Signaling by Wnt_Homo sapiens_R-HSA-195721	1/295	0.879684	0.882727	0.988823	0.992245	2.63306	-0.33754	HDAC1
Metabolism of carbohydrates_Homo sapiens_R-HSA-71387	1/282	0.867827	0.873296	0.986341	0.99168	2.43251	-0.344841	AKR1B1
SLC-mediated transmembrane transport_Homo sapiens_R-HSA-425407	1/268	0.853758	0.861182	0.983054	0.99168	2.37343	-0.375256	SLC7A11
TCR signaling_Homo sapiens_R-HSA-202403	4/118	0.0100162	0.0222583	0.107286	0.212374	0.0936181	-0.430975	NFKBIA;IKBKB;CHUK;NFKB1
Chromatin modifying enzymes_Homo sapiens_R-HSA-3247509	1/226	0.801999	0.810382	0.967707	0.982167	2.42853	-0.535849	HDAC1
Chromatin organization_Homo sapiens_R-HSA-4839726	1/226	0.801999	0.810382	0.967707	0.982167	2.43789	-0.537916	HDAC1
Pyruvate metabolism and Citric Acid (TCA) cycle_Homo sapiens_R-HSA-71406	4/48	0.000371884	0.00129935	0.00721108	0.0321725	0.0756583	-0.597468	RXRA;GLO1;DLD;PPARD
HIV Infection_Homo sapiens_R-HSA-162906	1/222	0.796209	0.807344	0.965667	0.982167	2.72317	-0.620594	CXCR4
Glycerophospholipid biosynthesis_Homo sapiens_R-HSA-1483206	4/102	0.00604876	0.0142036	0.0723221	0.160998	0.122328	-0.624842	PLA2G2E;PLA2G1B;PLA2G2A;PLA2G4A
TCF dependent signaling in response to WNT_Homo sapiens_R-HSA-201681	1/199	0.759499	0.77147	0.951198	0.971294	2.62869	-0.723143	HDAC1
Intra-Golgi and retrograde Golgi-to-ER traffic_Homo sapiens_R-HSA-6811442	1/179	0.722286	0.736249	0.93379	0.958581	2.5345	-0.82456	PLA2G4A
Cell Cycle Checkpoints_Homo sapiens_R-HSA-69620	1/182	0.728212	0.740988	0.936749	0.959919	2.68757	-0.852397	TP53
Metabolism of vitamins and cofactors_Homo sapiens_R-HSA-196854	4/148	0.0213113	0.0439877	0.188736	0.309297	0.223251	-0.859187	PTGIS;AKR1C1;NAMPT;PTGS2
Infectious disease_Homo sapiens_R-HSA-5663205	2/348	0.710438	0.725447	0.96862	0.982167	2.55233	-0.872573	HSP90AA1;CXCR4
The citric acid (TCA) cycle and respiratory electron transport_Homo sapiens_R-HSA-1428517	4/153	0.0237283	0.0481204	0.2039	0.325791	0.261792	-0.979385	RXRA;GLO1;DLD;PPARD
Class I MHC mediated antigen processing & presentation_Homo sapiens_R-HSA-983169	2/305	0.640189	0.657185	0.945476	0.967153	2.36853	-1.05634	HSPA5;FCGR1A
Influenza Infection_Homo sapiens_R-HSA-168254	1/147	0.650509	0.6666	0.892285	0.924152	2.47091	-1.06249	HSP90AA1
Acyl chain remodelling of PG_Homo sapiens_R-HSA-1482925	43207	5.3953e-06	4.22875e-05	0.000227152	0.00231137	0.0876696	-1.06343	PLA2G2E;PLA2G1B;PLA2G2A;PLA2G4A
Phospholipid metabolism_Homo sapiens_R-HSA-1483257	4/161	0.0279294	0.0552869	0.228873	0.351181	0.299871	-1.07296	PLA2G2E;PLA2G1B;PLA2G2A;PLA2G4A
Apoptosis_Homo sapiens_R-HSA-109581	4/163	0.0290446	0.0572988	0.235237	0.354452	0.310509	-1.09887	MAPK8;BCL2;TP53;TLR4
Programmed Cell Death_Homo sapiens_R-HSA-5357801	4/166	0.0307664	0.0600826	0.244862	0.366753	0.317273	-1.10453	MAPK8;BCL2;TP53;TLR4
Signaling by Hedgehog_Homo sapiens_R-HSA-5358351	1/136	0.621803	0.640579	0.872721	0.908758	2.36253	-1.12251	SMO
G2/M Checkpoints_Homo sapiens_R-HSA-69481	1/150	0.657955	0.673041	0.897081	0.927463	2.69186	-1.12686	TP53
Transmembrane transport of small molecules_Homo sapiens_R-HSA-382551	4/594	0.611987	0.633844	0.98038	0.99168	2.30352	-1.13113	SLC7A11;TRPV1;CFTR;ASIC1
HIV Life Cycle_Homo sapiens_R-HSA-162587	1/141	0.635131	0.653149	0.882016	0.915151	2.57683	-1.16969	CXCR4
Influenza Life Cycle_Homo sapiens_R-HSA-168255	1/136	0.621803	0.640579	0.872721	0.908758	2.46283	-1.17017	HSP90AA1
Mitotic G1-G1/S phases_Homo sapiens_R-HSA-453279	1/136	0.621803	0.640579	0.872721	0.908758	2.48355	-1.18001	HDAC1
DNA Repair_Homo sapiens_R-HSA-73894	2/285	0.603251	0.625913	0.929883	0.957961	2.34472	-1.18507	MAPK8;TP53
Influenza Viral RNA Transcription and Replication_Homo sapiens_R-HSA-168273	1/128	0.599467	0.623102	0.856316	0.896504	2.46213	-1.2599	HSP90AA1
M Phase_Homo sapiens_R-HSA-68886	2/268	0.56968	0.593204	0.913433	0.942689	2.52601	-1.42134	MAPK1;MAPK3
Epigenetic regulation of gene expression_Homo sapiens_R-HSA-212165	1/115	0.560345	0.584533	0.825067	0.868491	2.5253	-1.46266	HDAC1
Integration of energy metabolism_Homo sapiens_R-HSA-163685	1/110	0.544308	0.568826	0.811327	0.856387	2.50396	-1.52301	PRKAA2
Response to elevated platelet cytosolic Ca2+_Homo sapiens_R-HSA-76005	1/110	0.544308	0.568826	0.811327	0.856387	2.59923	-1.58096	HSPA5
Golgi-to-ER retrograde transport_Homo sapiens_R-HSA-8856688	1/110	0.544308	0.568826	0.811327	0.856387	2.64179	-1.60684	PLA2G4A
TNFR2 non-canonical NF-kB pathway_Homo sapiens_R-HSA-5668541	3/95	0.030202	0.0591796	0.177568	0.300261	0.466557	-1.63288	CHUK;LTA;TNF
Hedgehog 'off' state_Homo sapiens_R-HSA-5610787	1/99	0.506951	0.535577	0.777214	0.831705	2.4694	-1.67757	SMO
Platelet degranulation_Homo sapiens_R-HSA-114608	1/105	0.527689	0.554456	0.796517	0.847669	2.65732	-1.69868	HSPA5
SUMOylation_Homo sapiens_R-HSA-2990846	1/101	0.513962	0.541013	0.783842	0.835714	2.60008	-1.73063	TP53
Gene Silencing by RNA_Homo sapiens_R-HSA-211000	1/101	0.513962	0.541013	0.783842	0.835714	2.61845	-1.74285	HSP90AA1
Transport of inorganic cations/anions and amino acids/oligopeptides_Homo sapiens_R-HSA-425393	1/99	0.506951	0.535577	0.777214	0.831705	2.64381	-1.79604	SLC7A11
Transmission across Chemical Synapses_Homo sapiens_R-HSA-112315	2/211	0.443008	0.475101	0.828673	0.869472	2.28637	-1.86149	RPS6KA3;MAPK1
SUMO E3 ligases SUMOylate target proteins_Homo sapiens_R-HSA-3108232	1/96	0.496246	0.527148	0.766892	0.826761	2.6988	-1.89101	TP53
EPH-Ephrin signaling_Homo sapiens_R-HSA-2682334	1/95	0.492626	0.524263	0.763347	0.824472	2.67413	-1.89329	HSP90AA1
Anchoring of the basal body to the plasma membrane_Homo sapiens_R-HSA-5620912	1/97	0.49984	0.529995	0.770385	0.828985	2.7496	-1.90676	HSP90AA1
Ion channel transport_Homo sapiens_R-HSA-983712	2/203	0.423634	0.460126	0.812091	0.856387	2.2565	-1.93807	TRPV1;ASIC1
Assembly of the primary cilium_Homo sapiens_R-HSA-5617833	2/187	0.3839	0.428197	0.77463	0.831705	2.09034	-2.00123	HSP90AA1;SMO
Membrane Trafficking_Homo sapiens_R-HSA-199991	4/420	0.348652	0.397285	0.880259	0.914964	1.91227	-2.01492	PRKAA2;PRKAG1;PLA2G4A;PRKAB1
Metabolism of proteins_Homo sapiens_R-HSA-392499	9/1074	0.353615	0.399021	0.984568	0.99168	1.96662	-2.04439	CXCL8;ADORA2A;F10;HSPA5;ADORA2B;SPHK1;ANPEP;TP53;HSP90B1
RHO GTPase Effectors_Homo sapiens_R-HSA-195258	4/255	0.108469	0.1609	0.538152	0.651003	0.935161	-2.07727	AR;MAPK1;CFTR;MAPK3
G2/M Transition_Homo sapiens_R-HSA-69275	2/173	0.348214	0.397285	0.736712	0.800174	1.98958	-2.09888	HSP90AA1;TP53
Mitotic G2-G2/M phases_Homo sapiens_R-HSA-453274	2/175	0.353357	0.399021	0.742441	0.804889	2.02032	-2.10169	HSP90AA1;TP53
Hedgehog 'on' state_Homo sapiens_R-HSA-5632684	1/85	0.45498	0.485982	0.724817	0.790215	2.66988	-2.10254	SMO
Unfolded Protein Response (UPR)_Homo sapiens_R-HSA-381119	3/86	0.0233744	0.0475689	0.145332	0.259362	0.566967	-2.12959	CXCL8;HSPA5;HSP90B1
Signaling by Rho GTPases_Homo sapiens_R-HSA-194315	4/367	0.264109	0.321107	0.806144	0.856343	1.60563	-2.13773	AR;MAPK1;CFTR;MAPK3
Cell Cycle_Homo sapiens_R-HSA-1640170	5/566	0.374828	0.419692	0.931784	0.958218	2.1973	-2.15618	HSP90AA1;HDAC1;MAPK1;TP53;MAPK3
Metabolism of water-soluble vitamins and cofactors_Homo sapiens_R-HSA-196849	3/98	0.0326867	0.0628895	0.188726	0.309297	0.633624	-2.16749	PTGIS;NAMPT;PTGS2
Vesicle-mediated transport_Homo sapiens_R-HSA-5653656	6/492	0.138279	0.196093	0.754948	0.816921	1.10233	-2.18094	HSP90AA1;PRKAA2;PRKAG1;PLA2G4A;PRKAB1;HSP90B1
Regulation of PLK1 Activity at G2/M Transition_Homo sapiens_R-HSA-2565942	1/87	0.462725	0.493346	0.732992	0.797627	2.86972	-2.21147	HSP90AA1
Regulation of HSF1-mediated heat shock response_Homo sapiens_R-HSA-3371453	3/80	0.0193472	0.0402201	0.125057	0.23313	0.566245	-2.23395	HSPA5;MAPK1;MAPK3
Immunoregulatory interactions between a Lymphoid and a non-Lymphoid cell_Homo sapiens_R-HSA-198933	2/157	0.306652	0.360037	0.686928	0.76034	1.90786	-2.25517	ITGAL;FCGR1A
Antigen processing-Cross presentation_Homo sapiens_R-HSA-1236975	1/82	0.443154	0.475101	0.712088	0.779266	2.78104	-2.26331	FCGR1A
Degradation of beta-catenin by the destruction complex_Homo sapiens_R-HSA-195253	1/82	0.443154	0.475101	0.712088	0.779266	2.8408	-2.31195	HDAC1
Cardiac conduction_Homo sapiens_R-HSA-5576891	3/135	0.0715487	0.116896	0.335771	0.455017	0.885768	-2.33611	SCN9A;SCN4A;NOS1
DNA Double-Strand Break Repair_Homo sapiens_R-HSA-5693532	2/145	0.275158	0.330417	0.644765	0.734703	1.83581	-2.36894	MAPK8;TP53
Factors involved in megakaryocyte development and platelet production_Homo sapiens_R-HSA-983231	2/141	0.264636	0.321107	0.629758	0.721857	1.79971	-2.39253	HDAC1;TP53
Neurotransmitter Receptor Binding And Downstream Transmission In The Postsynaptic Cell_Homo sapiens_R-HSA-112314	2/142	0.267267	0.323622	0.633555	0.724777	1.83314	-2.41884	RPS6KA3;MAPK1
Neuronal System_Homo sapiens_R-HSA-112316	4/301	0.166556	0.219054	0.667423	0.747307	1.36301	-2.44308	RPS6KA3;KCNQ2;KCNQ3;MAPK1
Muscle contraction_Homo sapiens_R-HSA-397014	3/196	0.163217	0.215205	0.569412	0.67815	1.36613	-2.47636	SCN9A;SCN4A;NOS1
Signaling by PTK6_Homo sapiens_R-HSA-8848021	3/67	0.0120552	0.0262858	0.0852401	0.182795	0.561246	-2.47973	ERBB2;NR3C1;EGFR
Cell-Cell communication_Homo sapiens_R-HSA-1500931	2/131	0.23836	0.295404	0.59012	0.690059	1.73721	-2.49111	MAPK8;PTK2B
G2/M DNA damage checkpoint_Homo sapiens_R-HSA-69473	1/78	0.42699	0.462905	0.694203	0.766929	2.93698	-2.49936	TP53
Class B/2 (Secretin family receptors)_Homo sapiens_R-HSA-373080	1/84	0.451066	0.482691	0.720638	0.787137	3.15702	-2.51343	SMO
Cell Cycle, Mitotic_Homo sapiens_R-HSA-69278	5/462	0.231779	0.28848	0.828996	0.869472	1.7354	-2.53711	HSP90AA1;HDAC1;MAPK1;TP53;MAPK3
Signaling by NOTCH_Homo sapiens_R-HSA-157118	2/122	0.214841	0.268554	0.551852	0.662679	1.66896	-2.56663	HDAC1;TP53
Peptide hormone metabolism_Homo sapiens_R-HSA-2980736	1/81	0.439156	0.47344	0.707717	0.777416	3.12644	-2.57275	ANPEP
Negative epigenetic regulation of rRNA expression_Homo sapiens_R-HSA-5250941	1/76	0.418734	0.455658	0.68485	0.75949	2.96565	-2.58166	HDAC1
G alpha (12/13) signalling events_Homo sapiens_R-HSA-416482	1/75	0.414561	0.451965	0.680068	0.755632	2.95505	-2.60202	TBXA2R
Interferon Signaling_Homo sapiens_R-HSA-913531	3/196	0.163217	0.215205	0.569412	0.67815	1.45862	-2.644	IFNG;FCGR1A;MAPK3
Centrosome maturation_Homo sapiens_R-HSA-380287	1/79	0.431074	0.465592	0.698775	0.76905	3.15634	-2.65598	HSP90AA1
Recruitment of mitotic centrosome proteins and complexes_Homo sapiens_R-HSA-380270	1/79	0.431074	0.465592	0.698775	0.76905	3.16474	-2.66305	HSP90AA1
Positive epigenetic regulation of rRNA expression_Homo sapiens_R-HSA-5250913	1/73	0.406127	0.444441	0.670287	0.747628	2.9715	-2.67758	HDAC1
NoRC negatively regulates rRNA expression_Homo sapiens_R-HSA-427413	1/73	0.406127	0.444441	0.670287	0.747628	3.00091	-2.70408	HDAC1
Costimulation by the CD28 family_Homo sapiens_R-HSA-388841	1/72	0.401865	0.441443	0.665286	0.746356	2.96964	-2.70724	MTOR
RNA Polymerase I, RNA Polymerase III, and Mitochondrial Transcription_Homo sapiens_R-HSA-504046	2/116	0.199291	0.253484	0.524991	0.640811	1.70562	-2.75115	HDAC1;MAPK3
Antiviral mechanism by IFN-stimulated genes_Homo sapiens_R-HSA-1169410	1/72	0.401865	0.441443	0.665286	0.746356	3.02913	-2.76147	MAPK3
ISG15 antiviral mechanism_Homo sapiens_R-HSA-1169408	1/72	0.401865	0.441443	0.665286	0.746356	3.0607	-2.79025	MAPK3
Signaling by NOTCH1_Homo sapiens_R-HSA-1980143	1/72	0.401865	0.441443	0.665286	0.746356	3.07304	-2.8015	HDAC1
Lipid digestion, mobilization, and transport_Homo sapiens_R-HSA-73923	1/71	0.397573	0.440903	0.66021	0.746356	3.07953	-2.84048	FABP2
AURKA Activation by TPX2_Homo sapiens_R-HSA-8854518	1/72	0.401865	0.441443	0.665286	0.746356	3.11869	-2.84312	HSP90AA1
Sphingolipid metabolism_Homo sapiens_R-HSA-428157	1/74	0.410359	0.448227	0.675214	0.751678	3.1963	-2.84701	SPHK1
Cell surface interactions at the vascular wall_Homo sapiens_R-HSA-202733	2/101	0.161156	0.215205	0.453341	0.57285	1.59436	-2.91032	SLC7A11;ITGAL
Mitotic Prophase_Homo sapiens_R-HSA-68875	2/107	0.176256	0.227174	0.482745	0.600841	1.70492	-2.95943	MAPK1;MAPK3
Loss of Nlp from mitotic centrosomes_Homo sapiens_R-HSA-380259	1/69	0.388896	0.432107	0.649826	0.737572	3.13947	-2.96505	HSP90AA1
Loss of proteins required for interphase microtubule organization爁rom the centrosome_Homo sapiens_R-HSA-380284	1/69	0.388896	0.432107	0.649826	0.737572	3.15092	-2.97586	HSP90AA1
Constitutive Signaling by Aberrant PI3K in Cancer_Homo sapiens_R-HSA-2219530	3/61	0.00933961	0.020996	0.0690709	0.15588	0.644194	-3.01063	KITLG;ERBB2;EGFR
Visual phototransduction_Homo sapiens_R-HSA-2187338	2/97	0.151231	0.207367	0.433225	0.555908	1.61567	-3.05191	HSD17B1;AKR1C1
G1/S DNA Damage Checkpoints_Homo sapiens_R-HSA-69615	1/65	0.371168	0.416398	0.628105	0.721388	3.08579	-3.05833	TP53
Protein folding_Homo sapiens_R-HSA-391251	2/101	0.161156	0.215205	0.453341	0.57285	1.68228	-3.0708	SPHK1;TP53
Stimuli-sensing channels_Homo sapiens_R-HSA-2672351	2/100	0.158663	0.215011	0.44835	0.571523	1.67998	-3.09279	TRPV1;ASIC1
Signaling by ERBB2_Homo sapiens_R-HSA-1227986	3/45	0.00399826	0.0101266	0.0339345	0.0890589	0.562683	-3.10708	HSP90AA1;ERBB2;EGFR
Potassium Channels_Homo sapiens_R-HSA-1296071	2/99	0.156178	0.21362	0.443333	0.566372	1.68803	-3.13426	KCNQ2;KCNQ3
p53-Dependent G1 DNA Damage Response_Homo sapiens_R-HSA-69563	1/63	0.362114	0.407027	0.616748	0.70975	3.10881	-3.15792	TP53
p53-Dependent G1/S DNA damage checkpoint_Homo sapiens_R-HSA-69580	1/63	0.362114	0.407027	0.616748	0.70975	3.1174	-3.16665	TP53
Chaperonin-mediated protein folding_Homo sapiens_R-HSA-390466	2/95	0.146316	0.203509	0.423021	0.544018	1.65701	-3.18475	SPHK1;TP53
Interferon gamma signaling_Homo sapiens_R-HSA-877300	2/93	0.141436	0.199109	0.412725	0.531957	1.65753	-3.24198	IFNG;FCGR1A
Integrin cell surface interactions_Homo sapiens_R-HSA-216083	1/67	0.380095	0.424769	0.639128	0.729713	3.35686	-3.24721	ITGAL
Dectin-1 mediated noncanonical NF-kB signaling_Homo sapiens_R-HSA-5607761	1/61	0.35293	0.399021	0.605047	0.699058	3.15199	-3.28275	CHUK
Cell death signalling via NRAGE, NRIF and NADE_Homo sapiens_R-HSA-204998	1/61	0.35293	0.399021	0.605047	0.699058	3.15691	-3.28788	MAPK8
RHO GTPases activate PKNs_Homo sapiens_R-HSA-5625740	1/60	0.348289	0.397285	0.599064	0.696307	3.19873	-3.37377	AR
TP53 Regulates Transcription of DNA Repair Genes_Homo sapiens_R-HSA-6796648	1/61	0.35293	0.399021	0.605047	0.699058	3.24221	-3.37672	TP53
HDACs deacetylate histones_Homo sapiens_R-HSA-3214815	1/60	0.348289	0.397285	0.599064	0.696307	3.22244	-3.39878	HDAC1
Constitutive Signaling by NOTCH1 HD+PEST Domain Mutants_Homo sapiens_R-HSA-2894862	1/57	0.334166	0.386088	0.580571	0.683025	3.13051	-3.43141	HDAC1
Formation of the beta-catenin:TCF transactivating complex_Homo sapiens_R-HSA-201722	1/58	0.338907	0.390012	0.586828	0.687596	3.1764	-3.43696	HDAC1
Constitutive Signaling by NOTCH1 PEST Domain Mutants_Homo sapiens_R-HSA-2644606	1/57	0.334166	0.386088	0.580571	0.683025	3.14289	-3.44497	HDAC1
Cytochrome P450 - arranged by substrate type_Homo sapiens_R-HSA-211897	3/62	0.0097643	0.0217819	0.0716597	0.160998	0.750127	-3.47235	RXRA;PTGIS;TBXAS1
Signaling by NOTCH1 HD+PEST Domain Mutants in Cancer_Homo sapiens_R-HSA-2894858	1/57	0.334166	0.386088	0.580571	0.683025	3.17148	-3.47631	HDAC1
Death Receptor Signalling_Homo sapiens_R-HSA-73887	3/48	0.00479864	0.0118434	0.0395816	0.0998144	0.65114	-3.47671	IKBKB;CHUK;TNF
NIK-->noncanonical NF-kB signaling_Homo sapiens_R-HSA-5676590	1/58	0.338907	0.390012	0.586828	0.687596	3.22262	-3.48697	CHUK
Signaling by NOTCH1 in Cancer_Homo sapiens_R-HSA-2644603	1/57	0.334166	0.386088	0.580571	0.683025	3.18174	-3.48756	HDAC1
Signaling by NOTCH1 PEST Domain Mutants in Cancer_Homo sapiens_R-HSA-2644602	1/57	0.334166	0.386088	0.580571	0.683025	3.1921	-3.49892	HDAC1
DNA Damage/Telomere Stress Induced Senescence_Homo sapiens_R-HSA-2559586	1/59	0.343615	0.394646	0.592992	0.692022	3.31212	-3.53812	TP53
RNA Polymerase I Transcription_Homo sapiens_R-HSA-73864	2/79	0.108414	0.1609	0.338426	0.457228	1.60068	-3.55638	HDAC1;MAPK3
Translocation of GLUT4 to the plasma membrane_Homo sapiens_R-HSA-1445148	3/60	0.00892596	0.0201442	0.0665258	0.152527	0.772114	-3.64345	PRKAA2;PRKAG1;PRKAB1
RNA Polymerase I Promoter Clearance_Homo sapiens_R-HSA-73854	2/76	0.101642	0.153522	0.322102	0.440648	1.61414	-3.6904	HDAC1;MAPK3
Signaling by TGF-beta Receptor Complex_Homo sapiens_R-HSA-170834	2/73	0.0949942	0.145758	0.305684	0.431379	1.57443	-3.70611	FKBP1A;HDAC1
Complement cascade_Homo sapiens_R-HSA-166658	2/80	0.110698	0.163788	0.343842	0.458456	1.68693	-3.71285	C1S;C1R
Stabilization of p53_Homo sapiens_R-HSA-69541	1/54	0.31974	0.374645	0.561231	0.67255	3.2978	-3.76031	TP53
TNF signaling_Homo sapiens_R-HSA-75893	3/41	0.00306628	0.00829029	0.0271111	0.0788278	0.65142	-3.76996	IKBKB;CHUK;TNF
Binding and Uptake of Ligands by Scavenger Receptors_Homo sapiens_R-HSA-2173782	2/74	0.0971958	0.148743	0.311166	0.435911	1.64679	-3.83871	HSP90AA1;HSP90B1
The role of GTSE1 in G2/M progression after G2 checkpoint_Homo sapiens_R-HSA-8852276	2/59	0.0658773	0.109796	0.228627	0.351181	1.42431	-3.87408	HSP90AA1;TP53
Ion homeostasis_Homo sapiens_R-HSA-5578775	1/51	0.305003	0.358827	0.541006	0.651003	3.40806	-4.04684	NOS1
Autodegradation of the E3 ubiquitin ligase COP1_Homo sapiens_R-HSA-349425	1/51	0.305003	0.358827	0.541006	0.651003	3.43953	-4.08421	TP53
Pre-NOTCH Expression and Processing_Homo sapiens_R-HSA-1912422	1/57	0.334166	0.386088	0.580571	0.683025	3.77619	-4.13914	TP53
Intrinsic Pathway for Apoptosis_Homo sapiens_R-HSA-109606	3/42	0.00328514	0.00862162	0.0287407	0.0788278	0.72529	-4.14746	MAPK8;BCL2;TP53
Semaphorin interactions_Homo sapiens_R-HSA-373755	2/67	0.0821071	0.131553	0.272667	0.397354	1.65944	-4.14815	HSP90AA1;ERBB2
IRE1alpha activates chaperones_Homo sapiens_R-HSA-381070	1/55	0.324583	0.379553	0.567774	0.67815	3.70123	-4.16468	HSPA5
DNA Double Strand Break Response_Homo sapiens_R-HSA-5693606	2/59	0.0658773	0.109796	0.228627	0.351181	1.5442	-4.20017	MAPK8;TP53
Cargo trafficking to the periciliary membrane_Homo sapiens_R-HSA-5620920	1/51	0.305003	0.358827	0.541006	0.651003	3.6235	-4.30266	SMO
IKBKG deficiency causes anhidrotic ectodermal dysplasia with immunodeficiency (EDA-ID) (via TLR)_Homo sapiens_R-HSA-5603027	43198	1.6678e-07	1.86024e-06	2.08398e-05	0.000345345	0.276806	-4.32001	IKBKB;NFKBIA;CHUK;NFKB1
Recruitment and ATM-mediated phosphorylation of repair and signaling proteins at DNA double strand breaks_Homo sapiens_R-HSA-5693565	2/58	0.0639331	0.107171	0.22315	0.34704	1.58241	-4.35149	MAPK8;TP53
Role of phospholipids in phagocytosis_Homo sapiens_R-HSA-2029485	2/60	0.0678412	0.112705	0.234114	0.354452	1.62182	-4.36366	FCGR2A;FCGR1A
Cross-presentation of soluble exogenous antigens (endosomes)_Homo sapiens_R-HSA-1236978	1/49	0.295003	0.349902	0.527012	0.640811	3.64722	-4.45241	FCGR1A
Metabolism of fat-soluble vitamins_Homo sapiens_R-HSA-6806667	1/51	0.305003	0.358827	0.541006	0.651003	3.7912	-4.50179	AKR1C1
GPVI-mediated activation cascade_Homo sapiens_R-HSA-114604	2/53	0.05452	0.0948152	0.195959	0.320159	1.55866	-4.53445	JAK3;IL2
NOTCH1 Intracellular Domain Regulates Transcription_Homo sapiens_R-HSA-2122947	1/47	0.28486	0.339957	0.512594	0.628551	3.61545	-4.54012	HDAC1
TP53 Regulates Transcription of Cell Cycle Genes_Homo sapiens_R-HSA-6791312	1/48	0.28995	0.34532	0.519857	0.636111	3.69534	-4.575	TP53
G-protein beta:gamma signalling_Homo sapiens_R-HSA-397795	2/51	0.0509057	0.0892003	0.185205	0.309297	1.55317	-4.62499	JAK3;IL2
Amino acid and oligopeptide SLC transporters_Homo sapiens_R-HSA-425374	1/49	0.295003	0.349902	0.527012	0.640811	3.80229	-4.64172	SLC7A11
Initial triggering of complement_Homo sapiens_R-HSA-166663	2/58	0.0639331	0.107171	0.22315	0.34704	1.71209	-4.7081	C1S;C1R
Transcriptional activity of SMAD2/SMAD3:SMAD4 heterotrimer_Homo sapiens_R-HSA-2173793	1/44	0.269374	0.325493	0.490145	0.608746	3.68005	-4.82696	HDAC1
G beta:gamma signalling through PI3Kgamma_Homo sapiens_R-HSA-392451	2/48	0.0456561	0.081983	0.16925	0.29129	1.59126	-4.91162	JAK3;IL2
RNA Polymerase I Transcription Initiation_Homo sapiens_R-HSA-73762	1/47	0.28486	0.339957	0.512594	0.628551	3.9249	-4.92871	HDAC1
Deactivation of the beta-catenin transactivating complex_Homo sapiens_R-HSA-3769402	1/42	0.258865	0.316754	0.474612	0.594547	3.65465	-4.93908	HDAC1
ERCC6 (CSB) and EHMT2 (G9a) positively regulate rRNA expression_Homo sapiens_R-HSA-427389	1/43	0.264138	0.321107	0.482437	0.600841	3.83053	-5.09952	HDAC1
Defensins_Homo sapiens_R-HSA-1461973	1/47	0.28486	0.339957	0.512594	0.628551	4.13361	-5.19081	CCR2
NRAGE signals death through JNK_Homo sapiens_R-HSA-193648	1/45	0.274572	0.330398	0.49774	0.614232	4.01694	-5.19205	MAPK8
Oncogene Induced Senescence_Homo sapiens_R-HSA-2559585	3/32	0.00149469	0.00433461	0.0147474	0.0531272	0.800358	-5.207	MAPK1;TP53;MAPK3
TP53 Regulates Transcription of Cell Death Genes_Homo sapiens_R-HSA-5633008	1/43	0.264138	0.321107	0.482437	0.600841	3.9511	-5.26003	TP53
ABC-family proteins mediated transport_Homo sapiens_R-HSA-382556	1/45	0.274572	0.330398	0.49774	0.614232	4.11737	-5.32187	CFTR
Nuclear signaling by ERBB4_Homo sapiens_R-HSA-1251985	3/39	0.00265607	0.0072325	0.0240053	0.074059	0.904041	-5.36178	PGR;S100B;ESR1
FCGR activation_Homo sapiens_R-HSA-2029481	2/49	0.0473825	0.0845595	0.174542	0.298627	1.80353	-5.49987	FCGR2A;FCGR1A
Negative regulation of MAPK pathway_Homo sapiens_R-HSA-5675221	2/40	0.0327459	0.0628895	0.128115	0.235894	1.64746	-5.63262	MAPK1;MAPK3
Creation of C4 and C2 activators_Homo sapiens_R-HSA-166786	2/49	0.0473825	0.0845595	0.174542	0.298627	1.84764	-5.63439	C1S;C1R
Retinoid metabolism and transport_Homo sapiens_R-HSA-975634	1/42	0.258865	0.316754	0.474612	0.594547	4.17971	-5.64867	AKR1C1
G-protein mediated events_Homo sapiens_R-HSA-112040	2/45	0.0406227	0.0752752	0.153551	0.267447	1.7778	-5.69505	PLA2G4A;MAPK1
Steroid hormones_Homo sapiens_R-HSA-209943	3/37	0.00228167	0.0063319	0.0211045	0.067256	0.943153	-5.73706	HSD11B1;HSD17B1;AKR1B1
Histidine, lysine, phenylalanine, tyrosine, proline and tryptophan catabolism_Homo sapiens_R-HSA-6788656	1/41	0.253554	0.311571	0.466671	0.587134	4.30155	-5.90249	DLD
PLC beta mediated events_Homo sapiens_R-HSA-112043	2/44	0.0389949	0.0724905	0.148386	0.263191	1.841	-5.97281	PLA2G4A;MAPK1
Regulation of TNFR1 signaling_Homo sapiens_R-HSA-5357905	43190	0.0013616	0.00396848	0.0136284	0.0497137	0.938349	-6.19225	IKBKB;CHUK;TNF
Phase 0 - rapid depolarisation_Homo sapiens_R-HSA-5576892	2/44	0.0389949	0.0724905	0.148386	0.263191	1.9209	-6.23201	SCN9A;SCN4A
Glutathione conjugation_Homo sapiens_R-HSA-156590	3/38	0.00246446	0.00680662	0.0225293	0.0714042	1.04003	-6.24618	HPGDS;GSTM1;GSTA2
Classical antibody-mediated complement activation_Homo sapiens_R-HSA-173623	2/43	0.0373929	0.0699609	0.143257	0.256447	1.98385	-6.51946	C1S;C1R
Activation of NMDA receptor upon glutamate binding and postsynaptic events_Homo sapiens_R-HSA-442755	2/39	0.0312515	0.0606216	0.123157	0.23313	1.89995	-6.58462	RPS6KA3;MAPK1
Pre-NOTCH Transcription and Translation_Homo sapiens_R-HSA-1912408	1/41	0.253554	0.311571	0.466671	0.587134	4.81927	-6.6129	TP53
Voltage gated Potassium channels_Homo sapiens_R-HSA-1296072	2/43	0.0373929	0.0699609	0.143257	0.256447	2.02203	-6.64493	KCNQ2;KCNQ3
Regulation of TP53 Expression and Degradation_Homo sapiens_R-HSA-6806003	2/36	0.0269382	0.0535073	0.108588	0.213496	1.84884	-6.68209	TP53;MTOR
Gamma carboxylation, hypusine formation and arylsulfatase activation_Homo sapiens_R-HSA-163841	1/39	0.242819	0.299649	0.450428	0.571659	4.74237	-6.71254	F10
Beta defensins_Homo sapiens_R-HSA-1461957	1/38	0.237394	0.294836	0.442123	0.566074	4.71719	-6.78348	CCR2
Amine ligand-binding receptors_Homo sapiens_R-HSA-375280	2/43	0.0373929	0.0699609	0.143257	0.256447	2.06437	-6.78408	HRH1;HRH4
Transcriptional activation of mitochondrial biogenesis_Homo sapiens_R-HSA-2151201	2/40	0.0327459	0.0628895	0.128115	0.235894	1.98992	-6.80347	RXRA;PPARA
Regulation of TP53 Degradation_Homo sapiens_R-HSA-6804757	2/35	0.0255587	0.0511174	0.103842	0.206262	1.87302	-6.86796	TP53;MTOR
Negative regulation of FGFR2 signaling_Homo sapiens_R-HSA-5654727	2/34	0.0242092	0.0487546	0.0991554	0.199257	1.847	-6.87275	MAPK1;MAPK3
IkBA variant leads to EDA-ID_Homo sapiens_R-HSA-5603029	43197	8.38526e-08	9.72691e-07	1.40545e-05	0.000239753	0.422494	-6.8842	IKBKB;NFKBIA;CHUK;NFKB1
Formation of Fibrin Clot (Clotting Cascade)_Homo sapiens_R-HSA-140877	1/39	0.242819	0.299649	0.450428	0.571659	4.91886	-6.96235	F10
NOD1/2 Signaling Pathway_Homo sapiens_R-HSA-168638	43190	0.0013616	0.00396848	0.0136284	0.0497137	1.06124	-7.00323	IKBKB;CHUK;IRAK1
ROS, RNS production in response to bacteria_Homo sapiens_R-HSA-1222556	3/34	0.00178469	0.00509913	0.0171372	0.0585333	1.12531	-7.12155	NOS2;NOS3;NOS1
MAP2K and MAPK activation_Homo sapiens_R-HSA-5674135	2/38	0.029785	0.0585604	0.118249	0.2271	2.04465	-7.18438	MAPK1;MAPK3
IKK complex recruitment mediated by RIP1_Homo sapiens_R-HSA-937041	43183	0.00063577	0.00204325	0.00718139	0.0321725	0.980354	-7.21607	IKBKB;CHUK;TLR4
TGF-beta receptor signaling activates SMADs_Homo sapiens_R-HSA-2173789	1/32	0.204025	0.258373	0.389615	0.510106	4.5835	-7.28552	FKBP1A
Activated PKN1 stimulates transcription of AR (androgen receptor) regulated genes KLK2 and KLK3_Homo sapiens_R-HSA-5625886	1/34	0.215306	0.268554	0.407641	0.526575	4.75232	-7.29811	AR
SMAD2/SMAD3:SMAD4 heterotrimer regulates transcription_Homo sapiens_R-HSA-2173796	1/32	0.204025	0.258373	0.389615	0.510106	4.59163	-7.29845	HDAC1
Post NMDA receptor activation events_Homo sapiens_R-HSA-438064	2/35	0.0255587	0.0511174	0.103842	0.206262	2.00794	-7.36267	RPS6KA3;MAPK1
Prostanoid ligand receptors_Homo sapiens_R-HSA-391908	43199	2.98548e-07	3.26712e-06	2.97565e-05	0.000466453	0.49257	-7.40053	PTGER4;TBXA2R;PTGDR2;PTGDR
Association of TriC/CCT with target proteins during biosynthesis_Homo sapiens_R-HSA-390471	2/39	0.0312515	0.0606216	0.123157	0.23313	2.14991	-7.45093	SPHK1;TP53
Purine metabolism_Homo sapiens_R-HSA-73847	3/34	0.00178469	0.00509913	0.0171372	0.0585333	1.17751	-7.4519	IMPDH1;IMPDH2;ADA
Negative regulation of FGFR1 signaling_Homo sapiens_R-HSA-5654726	2/32	0.0216019	0.0441166	0.0899719	0.189759	1.96394	-7.53164	MAPK1;MAPK3
CD28 co-stimulation_Homo sapiens_R-HSA-389356	1/33	0.209686	0.264386	0.398695	0.519648	4.88206	-7.62649	MTOR
EPHA-mediated growth cone collapse_Homo sapiens_R-HSA-3928663	1/34	0.215306	0.268554	0.407641	0.526575	5.11952	-7.86202	HSP90AA1
EGFR interacts with phospholipase C-gamma_Homo sapiens_R-HSA-212718	1/34	0.215306	0.268554	0.407641	0.526575	5.1842	-7.96135	EGFR
PLC-gamma1 signalling_Homo sapiens_R-HSA-167021	1/34	0.215306	0.268554	0.407641	0.526575	5.2426	-8.05103	NTRK1
RHO GTPases Activate WASPs and WAVEs_Homo sapiens_R-HSA-5663213	2/36	0.0269382	0.0535073	0.108588	0.213496	2.23287	-8.07008	MAPK1;MAPK3
Activation of BH3-only proteins_Homo sapiens_R-HSA-114452	43188	0.00111838	0.00332647	0.0115409	0.0463925	1.19225	-8.10241	MAPK8;BCL2;TP53
MAP3K8 (TPL2)-dependent MAPK1/3 activation_Homo sapiens_R-HSA-5684264	43175	0.000183376	0.000776338	0.00259355	0.0156694	0.948439	-8.16034	IKBKB;CHUK;NFKB1
Negative regulation of FGFR4 signaling_Homo sapiens_R-HSA-5654733	2/31	0.0203452	0.0421437	0.0854811	0.182795	2.14938	-8.37164	MAPK1;MAPK3
HSF1-dependent transactivation_Homo sapiens_R-HSA-3371571	2/34	0.0242092	0.0487546	0.0991554	0.199257	2.25576	-8.39373	HSP90AA1;MTOR
VEGFR2 mediated vascular permeability_Homo sapiens_R-HSA-5218920	43186	0.000904592	0.00274693	0.00965172	0.0405652	1.23272	-8.63891	HSP90AA1;NOS3;MTOR
Metabolism of steroid hormones_Homo sapiens_R-HSA-196071	43189	0.00123622	0.00365821	0.0125597	0.048866	1.30108	-8.71164	HSD11B1;HSD17B1;AKR1B1
Sphingolipid de novo biosynthesis_Homo sapiens_R-HSA-1660661	1/33	0.209686	0.264386	0.398695	0.519648	5.59126	-8.73436	SPHK1
EGFR downregulation_Homo sapiens_R-HSA-182971	43127	0.175113	0.226204	0.342133	0.457228	5.06436	-8.82374	EGFR
RNA Polymerase I Promoter Opening_Homo sapiens_R-HSA-73728	43130	0.192583	0.246032	0.371045	0.489105	5.41063	-8.91253	MAPK3
Negative regulation of FGFR3 signaling_Homo sapiens_R-HSA-5654732	2/29	0.0179282	0.0374041	0.0767166	0.167908	2.2405	-9.00988	MAPK1;MAPK3
Amino acid transport across the plasma membrane_Homo sapiens_R-HSA-352230	43131	0.198325	0.252809	0.380399	0.500298	5.60826	-9.07333	SLC7A11
Signal amplification_Homo sapiens_R-HSA-392518	2/32	0.0216019	0.0441166	0.0899719	0.189759	2.39973	-9.20291	TBXA2R;PLA2G4A
HSF1 activation_Homo sapiens_R-HSA-3371511	43129	0.186801	0.239172	0.36155	0.478738	5.66182	-9.49889	HSP90AA1
COPI-independent Golgi-to-ER retrograde traffic_Homo sapiens_R-HSA-6811436	43129	0.186801	0.239172	0.36155	0.478738	5.95596	-9.99238	PLA2G4A
Thrombin signalling through proteinase activated receptors (PARs)_Homo sapiens_R-HSA-456926	2/32	0.0216019	0.0441166	0.0899719	0.189759	2.6066	-9.99624	MAPK1;MAPK3
Downregulation of SMAD2/3:SMAD4 transcriptional activity_Homo sapiens_R-HSA-2173795	43123	0.151235	0.207367	0.301521	0.426542	5.31922	-10.0476	HDAC1
PIWI-interacting RNA (piRNA) biogenesis_Homo sapiens_R-HSA-5601884	43129	0.186801	0.239172	0.36155	0.478738	6.00328	-10.0718	HSP90AA1
Surfactant metabolism_Homo sapiens_R-HSA-5683826	2/29	0.0179282	0.0374041	0.0767166	0.167908	2.53707	-10.2025	ADORA2A;ADORA2B
Cellular response to hypoxia_Homo sapiens_R-HSA-2262749	43126	0.169207	0.221036	0.332205	0.451239	5.7656	-10.2433	EGLN1
Nuclear Events (kinase and transcription factor activation)_Homo sapiens_R-HSA-198725	43183	0.00063577	0.00204325	0.00718139	0.0321725	1.39377	-10.2591	RPS6KA3;MAPK1;MAPK3
Caspase activation via extrinsic apoptotic signalig pathway_Homo sapiens_R-HSA-5357769	43127	0.175113	0.226204	0.342133	0.457228	5.89419	-10.2696	TLR4
TNFR1-induced NFkappaB signaling pathway_Homo sapiens_R-HSA-5357956	43185	0.000808265	0.00246733	0.00878035	0.037723	1.44402	-10.2824	IKBKB;CHUK;TNF
Platelet calcium homeostasis_Homo sapiens_R-HSA-418360	43127	0.175113	0.226204	0.342133	0.457228	5.941	-10.3511	P2RX3
Regulation of Hypoxia-inducible Factor (HIF) by oxygen_Homo sapiens_R-HSA-1234174	43126	0.169207	0.221036	0.332205	0.451239	5.83571	-10.3679	EGLN1
DARPP-32 events_Homo sapiens_R-HSA-180024	43183	0.00063577	0.00204325	0.00718139	0.0321725	1.44001	-10.5994	PDE4D;PDE4B;PDE4A
CREB phosphorylation through the activation of Ras_Homo sapiens_R-HSA-442742	43158	0.0156431	0.0332345	0.0682627	0.154953	2.58377	-10.7426	RPS6KA3;MAPK1
Sema4D in semaphorin signaling_Homo sapiens_R-HSA-400685	43127	0.175113	0.226204	0.342133	0.457228	6.17758	-10.7633	ERBB2
Uptake and actions of bacterial toxins_Homo sapiens_R-HSA-5339562	43127	0.175113	0.226204	0.342133	0.457228	6.31615	-11.0048	HSP90AA1
CD28 dependent PI3K/Akt signaling_Homo sapiens_R-HSA-389357	43122	0.145159	0.202385	0.290986	0.41672	5.83433	-11.2598	MTOR
Attenuation phase_Homo sapiens_R-HSA-3371568	43126	0.169207	0.221036	0.332205	0.451239	6.36636	-11.3107	HSP90AA1
Antigen Presentation: Folding, assembly and peptide loading of class I MHC_Homo sapiens_R-HSA-983170	43125	0.163259	0.215205	0.322129	0.440648	6.2747	-11.3724	HSPA5
Nitric oxide stimulates guanylate cyclase_Homo sapiens_R-HSA-392154	43184	0.000718724	0.00226186	0.0079571	0.0348404	1.57428	-11.3947	NOS2;NOS3;NOS1
RORA activates gene expression_Homo sapiens_R-HSA-1368082	43158	0.0156431	0.0332345	0.0682627	0.154953	2.74304	-11.4048	RXRA;PPARA
YAP1- and WWTR1 (TAZ)-stimulated gene expression_Homo sapiens_R-HSA-2032785	2/29	0.0179282	0.0374041	0.0767166	0.167908	2.84825	-11.4539	RXRA;PPARA
Constitutive Signaling by AKT1 E17K in Cancer_Homo sapiens_R-HSA-5674400	43156	0.0134942	0.0289876	0.060146	0.140099	2.66792	-11.4867	CHUK;MTOR
Regulation of TP53 Activity through Methylation_Homo sapiens_R-HSA-6804760	43119	0.12667	0.180958	0.258423	0.379456	5.56794	-11.5043	TP53
Signal transduction by L1_Homo sapiens_R-HSA-445144	43180	0.000424337	0.00144774	0.00513247	0.0250154	1.49998	-11.6473	MAPK1;EGFR;MAPK3
G0 and Early G1_Homo sapiens_R-HSA-1538133	43125	0.163259	0.215205	0.322129	0.440648	6.43849	-11.6692	HDAC1
Ca-dependent events_Homo sapiens_R-HSA-111996	43159	0.0167689	0.0353671	0.0724492	0.160998	2.86367	-11.7073	PLA2G4A;MAPK1
Pyrimidine metabolism_Homo sapiens_R-HSA-73848	43124	0.157268	0.21362	0.311902	0.435911	6.35609	-11.7575	DHODH
CD209 (DC-SIGN) signaling_Homo sapiens_R-HSA-5621575	43121	0.13904	0.196212	0.280292	0.40541	5.97914	-11.7968	NFKB1
ADP signalling through P2Y purinoceptor 1_Homo sapiens_R-HSA-418592	43125	0.163259	0.215205	0.322129	0.440648	6.54278	-11.8583	PLA2G4A
Basigin interactions_Homo sapiens_R-HSA-210991	43125	0.163259	0.215205	0.322129	0.440648	6.58355	-11.9322	SLC7A11
ERK/MAPK targets_Homo sapiens_R-HSA-198753	43180	0.000424337	0.00144774	0.00513247	0.0250154	1.55088	-12.0425	RPS6KA3;MAPK1;MAPK3
Thromboxane signalling through TP receptor_Homo sapiens_R-HSA-428930	43123	0.151235	0.207367	0.301521	0.426542	6.45813	-12.1989	TBXA2R
BBSome-mediated cargo-targeting to cilium_Homo sapiens_R-HSA-5620922	43123	0.151235	0.207367	0.301521	0.426542	6.4778	-12.2361	SMO
Sema4D induced cell migration and growth-cone collapse_Homo sapiens_R-HSA-416572	43124	0.157268	0.21362	0.311902	0.435911	6.64534	-12.2926	ERBB2
Glyoxylate metabolism and glycine degradation_Homo sapiens_R-HSA-389661	43125	0.163259	0.215205	0.322129	0.440648	6.78342	-12.2944	DLD
TRP channels_Homo sapiens_R-HSA-3295583	43125	0.163259	0.215205	0.322129	0.440648	6.81964	-12.36	TRPV1
RAF activation_Homo sapiens_R-HSA-5673000	43125	0.163259	0.215205	0.322129	0.440648	6.8502	-12.4154	MAP3K11
Recycling pathway of L1_Homo sapiens_R-HSA-437239	43157	0.0145514	0.0311432	0.0641605	0.148852	2.99033	-12.6493	RPS6KA3;MAPK1
Activation of IRF3/IRF7 mediated by TBK1/IKK epsilon_Homo sapiens_R-HSA-936964	43118	0.12042	0.17374	0.247242	0.366753	6.1255	-12.9663	TLR4
Constitutive Signaling by Ligand-Responsive EGFR Cancer Variants_Homo sapiens_R-HSA-1236382	43150	0.00790824	0.018274	0.0381038	0.0965074	2.69879	-13.0617	HSP90AA1;EGFR
Signaling by EGFR in Cancer_Homo sapiens_R-HSA-1643713	43150	0.00790824	0.018274	0.0381038	0.0965074	2.71162	-13.1238	HSP90AA1;EGFR
Signaling by Ligand-Responsive EGFR Variants in Cancer_Homo sapiens_R-HSA-5637815	43150	0.00790824	0.018274	0.0381038	0.0965074	2.73112	-13.2182	HSP90AA1;EGFR
The canonical retinoid cycle in rods (twilight vision)_Homo sapiens_R-HSA-2453902	43123	0.151235	0.207367	0.301521	0.426542	7.00511	-13.2321	HSD17B1
PERK regulates gene expression_Homo sapiens_R-HSA-381042	43159	0.0167689	0.0353671	0.0724492	0.160998	3.28838	-13.4437	CXCL8;HSPA5
TNFs bind their physiological receptors_Homo sapiens_R-HSA-5669034	43124	0.157268	0.21362	0.311902	0.435911	7.37885	-13.6494	LTA
mTORC1-mediated signalling_Homo sapiens_R-HSA-166208	43122	0.145159	0.202385	0.290986	0.41672	7.09145	-13.686	MTOR
Synthesis of Leukotrienes (LT) and Eoxins (EX)_Homo sapiens_R-HSA-2142691	43180	0.000424337	0.00144774	0.00513247	0.0250154	1.77376	-13.7732	ALOX5;ALOX5AP;LTA4H
RAF-independent MAPK1/3 activation_Homo sapiens_R-HSA-112409	43154	0.0114858	0.025234	0.0523942	0.12408	3.09034	-13.8034	MAPK1;MAPK3
ATF4 activates genes_Homo sapiens_R-HSA-380994	43125	0.163259	0.215205	0.322129	0.440648	7.73229	-14.0142	CXCL8
Branched-chain amino acid catabolism_Homo sapiens_R-HSA-70895	43123	0.151235	0.207367	0.301521	0.426542	7.50268	-14.172	DLD
Endogenous sterols_Homo sapiens_R-HSA-211976	43155	0.0124722	0.0268917	0.0562227	0.131488	3.23418	-14.1795	PTGIS;RXRA
Intrinsic Pathway of Fibrin Clot Formation_Homo sapiens_R-HSA-140837	43122	0.145159	0.202385	0.290986	0.41672	7.40228	-14.2858	F10
Common Pathway of Fibrin Clot Formation_Homo sapiens_R-HSA-140875	43122	0.145159	0.202385	0.290986	0.41672	7.46154	-14.4002	F10
Regulation of TP53 Activity through Acetylation_Homo sapiens_R-HSA-6804758	43154	0.0114858	0.025234	0.0523942	0.12408	3.25477	-14.5379	HDAC1;TP53
Growth hormone receptor signaling_Homo sapiens_R-HSA-982772	43155	0.0124722	0.0268917	0.0562227	0.131488	3.40089	-14.9104	MAPK1;MAPK3
TP53 Regulates Transcription of Genes Involved in Cytochrome C Release_Homo sapiens_R-HSA-6803204	43119	0.12667	0.180958	0.258423	0.379456	7.3187	-15.1216	TP53
TRAF6 mediated induction of TAK1 complex_Homo sapiens_R-HSA-937072	43116	0.107785	0.160708	0.224376	0.34704	6.87816	-15.3219	TLR4
TP53 regulates transcription of additional cell cycle genes whose exact role in the p53 pathway remain uncertain_Homo sapiens_R-HSA-6804115	43121	0.13904	0.196212	0.280292	0.40541	7.85358	-15.4951	TP53
Oxygen-dependent proline hydroxylation of Hypoxia-inducible Factor Alpha_Homo sapiens_R-HSA-1234176	43118	0.12042	0.17374	0.247242	0.366753	7.32184	-15.4986	EGLN1
TGF-beta receptor signaling in EMT (epithelial to mesenchymal transition)_Homo sapiens_R-HSA-2173791	43116	0.107785	0.160708	0.224376	0.34704	6.98516	-15.5603	FKBP1A
Cholesterol biosynthesis_Homo sapiens_R-HSA-191273	43154	0.0114858	0.025234	0.0523942	0.12408	3.5833	-16.0053	FDPS;SQLE
Hormone-sensitive lipase (HSL)-mediated triacylglycerol hydrolysis_Homo sapiens_R-HSA-163560	43120	0.132877	0.188894	0.269439	0.393638	8.00628	-16.1593	FABP2
Synthesis of bile acids and bile salts via 27-hydroxycholesterol_Homo sapiens_R-HSA-193807	43174	0.000149771	0.000658086	0.00220781	0.0139188	1.84976	-16.2897	PTGIS;RXRA;AKR1C1
Glucuronidation_Homo sapiens_R-HSA-156588	43120	0.132877	0.188894	0.269439	0.393638	8.31598	-16.7844	UGT1A9
Ligand-dependent caspase activation_Homo sapiens_R-HSA-140534	43117	0.114125	0.166312	0.235894	0.354452	7.7481	-16.817	TLR4
NRIF signals cell death from the nucleus_Homo sapiens_R-HSA-205043	43115	0.1014	0.153522	0.212686	0.336125	7.43556	-17.0176	MAPK8
Activation of SMO_Homo sapiens_R-HSA-5635838	43118	0.12042	0.17374	0.247242	0.366753	8.05052	-17.0411	SMO
Advanced glycosylation endproduct receptor signaling_Homo sapiens_R-HSA-879415	43172	9.5128e-05	0.000471575	0.00154836	0.0108198	1.86895	-17.307	MAPK1;S100B;MAPK3
activated TAK1 mediates p38 MAPK activation_Homo sapiens_R-HSA-450302	43117	0.114125	0.166312	0.235894	0.354452	8.0848	-17.5478	IRAK1
TP53 Regulates Transcription of Genes Involved in G2 Cell Cycle Arrest_Homo sapiens_R-HSA-6804114	43118	0.12042	0.17374	0.247242	0.366753	8.54955	-18.0974	TP53
Inflammasomes_Homo sapiens_R-HSA-622312	43117	0.114125	0.166312	0.235894	0.354452	8.34504	-18.1126	BCL2
eNOS activation and regulation_Homo sapiens_R-HSA-203765	43151	0.00874631	0.019883	0.0415151	0.103788	3.82296	-18.1175	HSP90AA1;NOS3
Scavenging by Class A Receptors_Homo sapiens_R-HSA-3000480	43119	0.12667	0.180958	0.258423	0.379456	8.85547	-18.2969	HSP90B1
Metabolism of nitric oxide_Homo sapiens_R-HSA-202131	43151	0.00874631	0.019883	0.0415151	0.103788	3.87255	-18.3525	HSP90AA1;NOS3
TNF receptor superfamily (TNFSF) members mediating non-canonical NF-kB pathway_Homo sapiens_R-HSA-5676594	43117	0.114125	0.166312	0.235894	0.354452	8.46332	-18.3693	LTA
Nicotinate metabolism_Homo sapiens_R-HSA-196807	43173	0.000120443	0.000563361	0.00185988	0.0121206	2.06062	-18.5957	PTGIS;NAMPT;PTGS2
Regulation of KIT signaling_Homo sapiens_R-HSA-1433559	43116	0.107785	0.160708	0.224376	0.34704	8.37692	-18.6606	KITLG
Activation of BAD and translocation to mitochondria_Homo sapiens_R-HSA-111447	43115	0.1014	0.153522	0.212686	0.336125	8.22196	-18.8174	BCL2
Regulation of pyruvate dehydrogenase (PDH) complex_Homo sapiens_R-HSA-204174	43173	0.000120443	0.000563361	0.00185988	0.0121206	2.08729	-18.8364	RXRA;DLD;PPARD
SHC1 events in ERBB2 signaling_Homo sapiens_R-HSA-1250196	43149	0.00710868	0.0166251	0.0348066	0.0905284	3.84478	-19.018	ERBB2;EGFR
Citric acid cycle (TCA cycle)_Homo sapiens_R-HSA-71403	43119	0.12667	0.180958	0.258423	0.379456	9.21232	-19.0342	DLD
Platelet sensitization by LDL_Homo sapiens_R-HSA-432142	43117	0.114125	0.166312	0.235894	0.354452	8.76997	-19.0349	PLA2G4A
Spry regulation of FGF signaling_Homo sapiens_R-HSA-1295596	43147	0.00562742	0.0132679	0.0285716	0.0788278	3.68936	-19.1113	MAPK1;MAPK3
Downregulation of ERBB2:ERBB3 signaling_Homo sapiens_R-HSA-1358803	43113	0.088494	0.13872	0.188778	0.309297	8.04595	-19.51	ERBB2
Elevation of cytosolic Ca2+ levels_Homo sapiens_R-HSA-139853	43115	0.1014	0.153522	0.212686	0.336125	8.60655	-19.6977	P2RX3
AKT phosphorylates targets in the cytosol_Homo sapiens_R-HSA-198323	43113	0.088494	0.13872	0.188778	0.309297	8.17345	-19.8192	CHUK
Disorders of transmembrane transporters_Homo sapiens_R-HSA-5619115	43115	0.1014	0.153522	0.212686	0.336125	8.69632	-19.9031	CFTR
Formation of Senescence-Associated Heterochromatin Foci (SAHF)_Homo sapiens_R-HSA-2559584	43117	0.114125	0.166312	0.235894	0.354452	9.26066	-20.0999	TP53
Sema3A PAK dependent Axon repulsion_Homo sapiens_R-HSA-399954	43116	0.107785	0.160708	0.224376	0.34704	9.12675	-20.3309	HSP90AA1
TP53 regulates transcription of several additional cell death genes whose specific roles in p53-dependent apoptosis remain uncertain_Homo sapiens_R-HSA-6803205	43114	0.0949699	0.145758	0.200821	0.321757	8.65706	-20.3804	TP53
Metabolism of Angiotensinogen to Angiotensins_Homo sapiens_R-HSA-2022377	43116	0.107785	0.160708	0.224376	0.34704	9.43484	-21.0172	ANPEP
Regulation of IFNG signaling_Homo sapiens_R-HSA-877312	43114	0.0949699	0.145758	0.200821	0.321757	8.98066	-21.1422	IFNG
TP53 Regulates Transcription of Genes Involved in G1 Cell Cycle Arrest_Homo sapiens_R-HSA-6804116	43113	0.088494	0.13872	0.188778	0.309297	8.88332	-21.5405	TP53
Constitutive Signaling by EGFRvIII_Homo sapiens_R-HSA-5637810	43146	0.00494692	0.0120051	0.0256423	0.0770596	4.20809	-22.3407	HSP90AA1;EGFR
Methylation_Homo sapiens_R-HSA-156581	43114	0.0949699	0.145758	0.200821	0.321757	9.51099	-22.3907	TPMT
Regulation of TP53 Activity through Association with Co-factors_Homo sapiens_R-HSA-6804759	43114	0.0949699	0.145758	0.200821	0.321757	9.53245	-22.4413	TP53
Signaling by EGFRvIII in Cancer_Homo sapiens_R-HSA-5637812	43146	0.00494692	0.0120051	0.0256423	0.0770596	4.23634	-22.4907	HSP90AA1;EGFR
GRB2 events in ERBB2 signaling_Homo sapiens_R-HSA-1963640	43147	0.00562742	0.0132679	0.0285716	0.0788278	4.34224	-22.4932	ERBB2;EGFR
Import of palmitoyl-CoA into the mitochondrial matrix_Homo sapiens_R-HSA-200425	43170	5.54567e-05	0.000295728	0.00102851	0.00795381	2.34473	-22.9782	RXRA;PRKAA2;PPARD
Early Phase of HIV Life Cycle_Homo sapiens_R-HSA-162594	43114	0.0949699	0.145758	0.200821	0.321757	9.76597	-22.991	CXCR4
TNFR1-induced proapoptotic signaling_Homo sapiens_R-HSA-5357786	43113	0.088494	0.13872	0.188778	0.309297	9.52549	-23.0976	TNF
PI3K events in ERBB2 signaling_Homo sapiens_R-HSA-1963642	43147	0.00562742	0.0132679	0.0285716	0.0788278	4.48156	-23.2149	ERBB2;EGFR
IRAK1 recruits IKK complex_Homo sapiens_R-HSA-937039	43169	4.05431e-05	0.000230539	0.00081694	0.00653358	2.34714	-23.737	IKBKB;CHUK;IRAK1
IRAK1 recruits IKK complex upon TLR7/8 or 9 stimulation_Homo sapiens_R-HSA-975144	43169	4.05431e-05	0.000230539	0.00081694	0.00653358	2.34848	-23.7505	IKBKB;CHUK;IRAK1
Nucleotide-like (purinergic) receptors_Homo sapiens_R-HSA-418038	43147	0.00562742	0.0132679	0.0285716	0.0788278	4.60551	-23.857	ADORA2A;ADORA2B
TRAF6 mediated IRF7 activation in TLR7/8 or 9 signaling_Homo sapiens_R-HSA-975110	43170	5.54567e-05	0.000295728	0.00102851	0.00795381	2.44418	-23.9527	IRAK1;TLR9;IRAK4
Signal regulatory protein (SIRP) family interactions_Homo sapiens_R-HSA-391160	43113	0.088494	0.13872	0.188778	0.309297	9.89513	-23.9939	PTK2B
Activation of the AP-1 family of transcription factors_Homo sapiens_R-HSA-450341	43169	4.05431e-05	0.000230539	0.00081694	0.00653358	2.3781	-24.05	MAPK8;MAPK1;MAPK3
Interleukin-7 signaling_Homo sapiens_R-HSA-1266695	43111	0.0754039	0.122163	0.16415	0.283354	9.32664	-24.1084	JAK3
JNK (c-Jun kinases) phosphorylation and activation mediated by activated human TAK1_Homo sapiens_R-HSA-450321	43147	0.00562742	0.0132679	0.0285716	0.0788278	4.85257	-25.1368	MAPK8;IRAK1
p75NTR recruits signalling complexes_Homo sapiens_R-HSA-209543	43144	0.00370917	0.00948784	0.0201823	0.0646727	4.49233	-25.1434	IKBKB;IRAK1
Nicotinamide salvaging_Homo sapiens_R-HSA-197264	43167	1.91186e-05	0.000135229	0.000481671	0.00465616	2.34246	-25.4505	PTGIS;NAMPT;PTGS2
Recycling of bile acids and salts_Homo sapiens_R-HSA-159418	43146	0.00494692	0.0120051	0.0256423	0.0770596	4.96441	-26.356	RXRA;ABCB11
Retrograde neurotrophin signalling_Homo sapiens_R-HSA-177504	43113	0.088494	0.13872	0.188778	0.309297	10.9942	-26.659	NTRK1
Activation of PPARGC1A (PGC-1alpha) by phosphorylation_Homo sapiens_R-HSA-2151209	43169	4.05431e-05	0.000230539	0.00081694	0.00653358	2.6611	-26.9121	PRKAA2;PRKAG1;PRKAB1
TP53 Regulates Transcription of Caspase Activators and Caspases_Homo sapiens_R-HSA-6803207	43112	0.0819721	0.131553	0.176555	0.299421	11.1036	-27.7742	TP53
Repression of WNT target genes_Homo sapiens_R-HSA-4641265	43114	0.0949699	0.145758	0.200821	0.321757	12.1116	-28.5132	HDAC1
ERBB2 Regulates Cell Motility_Homo sapiens_R-HSA-6785631	43146	0.00494692	0.0120051	0.0256423	0.0770596	5.39723	-28.6539	ERBB2;EGFR
Dissolution of Fibrin Clot_Homo sapiens_R-HSA-75205	43113	0.088494	0.13872	0.188778	0.309297	12.0102	-29.1225	PLAT
Golgi Cisternae Pericentriolar Stack Reorganization_Homo sapiens_R-HSA-162658	43145	0.0043073	0.010722	0.0228443	0.07162	5.45239	-29.7016	MAPK1;MAPK3
CREB phosphorylation_Homo sapiens_R-HSA-199920	43107	0.048661	0.0855253	0.112646	0.217782	9.96354	-30.1186	RPS6KA3
TRIF-mediated programmed cell death_Homo sapiens_R-HSA-2562578	43110	0.068789	0.112705	0.151559	0.264772	11.3516	-30.385	TLR4
Synthesis of bile acids and bile salts via 24-hydroxycholesterol_Homo sapiens_R-HSA-193775	43145	0.0043073	0.010722	0.0228443	0.07162	5.58439	-30.4207	PTGIS;AKR1C1
Regulated proteolysis of p75NTR_Homo sapiens_R-HSA-193692	43110	0.068789	0.112705	0.151559	0.264772	11.5282	-30.8577	NFKB1
Lysine catabolism_Homo sapiens_R-HSA-71064	43112	0.0819721	0.131553	0.176555	0.299421	12.4271	-31.0848	DLD
DEx/H-box helicases activate type I IFN and inflammatory cytokines production_Homo sapiens_R-HSA-3134963	43144	0.00370917	0.00948784	0.0201823	0.0646727	5.59322	-31.305	S100B;NFKB1
SUMOylation of transcription factors_Homo sapiens_R-HSA-3232118	43114	0.0949699	0.145758	0.200821	0.321757	13.3133	-31.3422	TP53
Signal attenuation_Homo sapiens_R-HSA-74749	43141	0.00217	0.00608019	0.013059	0.048866	5.17005	-31.7081	MAPK1;MAPK3
ATF6-alpha activates chaperones_Homo sapiens_R-HSA-381033	43143	0.00315317	0.0083129	0.0176609	0.0585333	5.52094	-31.797	HSPA5;HSP90B1
EGFR Transactivation by Gastrin_Homo sapiens_R-HSA-2179392	43109	0.0621271	0.104749	0.13878	0.250755	11.7742	-32.7155	EGFR
Purine salvage_Homo sapiens_R-HSA-74217	43113	0.088494	0.13872	0.188778	0.309297	13.5217	-32.7877	ADA
ERBB2 Activates PTK6 Signaling_Homo sapiens_R-HSA-8847993	43144	0.00370917	0.00948784	0.0201823	0.0646727	5.88809	-32.9553	ERBB2;EGFR
Trafficking and processing of endosomal TLR_Homo sapiens_R-HSA-1679131	43144	0.00370917	0.00948784	0.0201823	0.0646727	5.89674	-33.0037	TLR9;HSP90B1
MAPK3 (ERK1) activation_Homo sapiens_R-HSA-110056	43110	0.068789	0.112705	0.151559	0.264772	12.8722	-34.4551	MAPK3
Gamma-carboxylation, transport, and amino-terminal cleavage of proteins_Homo sapiens_R-HSA-159854	43111	0.0754039	0.122163	0.16415	0.283354	13.466	-34.8082	F10
IRAK4 deficiency (TLR2/4)_Homo sapiens_R-HSA-5603041	43142	0.0026399	0.00722237	0.0152849	0.0543878	5.92633	-35.1847	IRAK4;TLR4
TP53 Regulates Transcription of Death Receptors and Ligands_Homo sapiens_R-HSA-6803211	43112	0.0819721	0.131553	0.176555	0.299421	14.0663	-35.1851	TP53
NF-kB activation through FADD/RIP-1 pathway mediated by caspase-8 and -10_Homo sapiens_R-HSA-933543	43143	0.00315317	0.0083129	0.0176609	0.0585333	6.11068	-35.1935	IKBKB;CHUK
ABC transporter disorders_Homo sapiens_R-HSA-5619084	43108	0.0554178	0.0948152	0.12581	0.23313	12.2467	-35.4279	CFTR
MyD88 deficiency (TLR2/4)_Homo sapiens_R-HSA-5602498	43142	0.0026399	0.00722237	0.0152849	0.0543878	5.98029	-35.5051	IRAK4;TLR4
Tetrahydrobiopterin (BH4) synthesis, recycling, salvage and regulation_Homo sapiens_R-HSA-1474151	43141	0.00217	0.00608019	0.013059	0.048866	5.83342	-35.7765	HSP90AA1;NOS3
Purine ribonucleoside monophosphate biosynthesis_Homo sapiens_R-HSA-73817	43143	0.00315317	0.0083129	0.0176609	0.0585333	6.26383	-36.0756	IMPDH1;IMPDH2
Eicosanoids_Homo sapiens_R-HSA-211979	43143	0.00315317	0.0083129	0.0176609	0.0585333	6.27734	-36.1534	PTGIS;TBXAS1
DSCAM interactions_Homo sapiens_R-HSA-376172	43111	0.0754039	0.122163	0.16415	0.283354	14.4155	-37.2625	MAPK8
RSK activation_Homo sapiens_R-HSA-444257	43137	0.000736954	0.00226186	0.00575937	0.026939	5.21391	-37.6079	RPS6KA3;MAPK1
Gamma-carboxylation of protein precursors_Homo sapiens_R-HSA-159740	43110	0.068789	0.112705	0.151559	0.264772	14.1006	-37.7432	F10
Removal of aminoterminal propeptides from gamma-carboxylated proteins_Homo sapiens_R-HSA-159782	43110	0.068789	0.112705	0.151559	0.264772	14.2605	-38.1711	F10
MAPK1 (ERK2) activation_Homo sapiens_R-HSA-112411	43109	0.0621271	0.104749	0.13878	0.250755	13.8991	-38.6197	MAPK1
Interleukin-1 processing_Homo sapiens_R-HSA-448706	43107	0.048661	0.0855253	0.112646	0.217782	12.801	-38.6958	NFKB1
Transport of gamma-carboxylated protein precursors from the endoplasmic reticulum to the Golgi apparatus_Homo sapiens_R-HSA-159763	43109	0.0621271	0.104749	0.13878	0.250755	14.8812	-41.3484	F10
ERKs are inactivated_Homo sapiens_R-HSA-202670	43143	0.00315317	0.0083129	0.0176609	0.0585333	7.22303	-41.6	MAPK1;MAPK3
Glucocorticoid biosynthesis_Homo sapiens_R-HSA-194002	43109	0.0621271	0.104749	0.13878	0.250755	15.0658	-41.8615	HSD11B1
PTK6 promotes HIF1A stabilization_Homo sapiens_R-HSA-8857538	43107	0.048661	0.0855253	0.112646	0.217782	13.9437	-42.1502	EGFR
Formyl peptide receptors bind formyl peptides and many other ligands_Homo sapiens_R-HSA-444473	43108	0.0554178	0.0948152	0.12581	0.23313	14.6293	-42.3203	FPR1
Activation of PUMA and translocation to mitochondria_Homo sapiens_R-HSA-139915	43108	0.0554178	0.0948152	0.12581	0.23313	14.652	-42.386	TP53
Extrinsic Pathway of Fibrin Clot Formation_Homo sapiens_R-HSA-140834	43105	0.0350029	0.0661293	0.0857244	0.182795	12.7357	-42.6941	F10
eNOS activation_Homo sapiens_R-HSA-203615	43141	0.00217	0.00608019	0.013059	0.048866	7.0547	-43.2667	HSP90AA1;NOS3
GRB7 events in ERBB2 signaling_Homo sapiens_R-HSA-1306955	43105	0.0350029	0.0661293	0.0857244	0.182795	13.8621	-46.4702	ERBB2
BH3-only proteins associate with and inactivate anti-apoptotic BCL-2 members_Homo sapiens_R-HSA-111453	43108	0.0554178	0.0948152	0.12581	0.23313	16.1417	-46.6957	BCL2
PTK6 Expression_Homo sapiens_R-HSA-8849473	43105	0.0350029	0.0661293	0.0857244	0.182795	14.4586	-48.4698	NR3C1
Hydrolysis of LPC_Homo sapiens_R-HSA-1483115	43108	0.0554178	0.0948152	0.12581	0.23313	16.9839	-49.1321	PLA2G4A
Pregnenolone biosynthesis_Homo sapiens_R-HSA-196108	43109	0.0621271	0.104749	0.13878	0.250755	17.7543	-49.3316	AKR1B1
ATF6-alpha activates chaperone genes_Homo sapiens_R-HSA-381183	43141	0.00217	0.00608019	0.013059	0.048866	8.26509	-50.69	HSPA5;HSP90B1
AMPK inhibits chREBP transcriptional activation activity_Homo sapiens_R-HSA-163680	43108	0.0554178	0.0948152	0.12581	0.23313	17.6761	-51.1343	PRKAA2
CLEC7A/inflammasome pathway_Homo sapiens_R-HSA-5660668	43106	0.0418561	0.075393	0.0992849	0.199257	16.4617	-52.2415	NFKB1
Pyrimidine biosynthesis_Homo sapiens_R-HSA-500753	43106	0.0418561	0.075393	0.0992849	0.199257	17.056	-54.1275	DHODH
Signaling by TGF-beta Receptor Complex in Cancer_Homo sapiens_R-HSA-3304351	43108	0.0554178	0.0948152	0.12581	0.23313	18.8806	-54.6187	FKBP1A
Scavenging by Class F Receptors_Homo sapiens_R-HSA-3000484	43106	0.0418561	0.075393	0.0992849	0.199257	18.9686	-60.1971	HSP90AA1
TNFR1-mediated ceramide production_Homo sapiens_R-HSA-5626978	43106	0.0418561	0.075393	0.0992849	0.199257	19.1415	-60.746	TNF
Estrogen biosynthesis_Homo sapiens_R-HSA-193144	43105	0.0350029	0.0661293	0.0857244	0.182795	18.3881	-61.6428	HSD17B1
TGFBR1 KD Mutants in Cancer_Homo sapiens_R-HSA-3656532	43107	0.048661	0.0855253	0.112646	0.217782	21.6152	-65.3401	FKBP1A
p75NTR negatively regulates cell cycle via SC1_Homo sapiens_R-HSA-193670	43106	0.0418561	0.075393	0.0992849	0.199257	20.6895	-65.6586	HDAC1
Loss of Function of TGFBR1 in Cancer_Homo sapiens_R-HSA-3656534	43107	0.048661	0.0855253	0.112646	0.217782	21.7686	-65.8038	FKBP1A
Negative feedback regulation of MAPK pathway_Homo sapiens_R-HSA-5674499	43137	0.000736954	0.00226186	0.00575937	0.026939	9.23289	-66.5967	MAPK1;MAPK3
Fructose metabolism_Homo sapiens_R-HSA-5652084	43106	0.0418561	0.075393	0.0992849	0.199257	21.4849	-68.1828	AKR1B1
Acyl chain remodeling of CL_Homo sapiens_R-HSA-1482798	43106	0.0418561	0.075393	0.0992849	0.199257	22.985	-72.9434	PLA2G4A
Uptake and function of diphtheria toxin_Homo sapiens_R-HSA-5336415	43106	0.0418561	0.075393	0.0992849	0.199257	23.1261	-73.3911	HSP90AA1
Synthesis of 15-eicosatetraenoic acid derivatives_Homo sapiens_R-HSA-2142770	43106	0.0418561	0.075393	0.0992849	0.199257	24.5094	-77.781	PTGS2
Synthesis of 5-eicosatetraenoic acids_Homo sapiens_R-HSA-2142688	43137	0.000736954	0.00226186	0.00575937	0.026939	11.6371	-83.9385	ALOX5;ALOX5AP
Activation of TRKA receptors_Homo sapiens_R-HSA-187015	43137	0.000736954	0.00226186	0.00575937	0.026939	11.8541	-85.5035	NTRK1;ADORA2A
Synthesis of Lipoxins (LX)_Homo sapiens_R-HSA-2142700	43137	0.000736954	0.00226186	0.00575937	0.026939	12.0171	-86.6793	ALOX5;ALOX5AP
NOSTRIN mediated eNOS trafficking_Homo sapiens_R-HSA-203641	43105	0.0350029	0.0661293	0.0857244	0.182795	27.7689	-93.0902	NOS3
Leukotriene receptors_Homo sapiens_R-HSA-391906	43136	0.000493603	0.00164534	0.00436175	0.0223878	14.4324	-109.885	CYSLTR1;CYSLTR2
NGF-independant TRKA activation_Homo sapiens_R-HSA-187024	43136	0.000493603	0.00164534	0.00436175	0.0223878	14.6674	-111.674	NTRK1;ADORA2A
