# Supplementary material for: AICD: an integrated anti-inflammatory compounds database for drug discovery
Source: Sci Rep. 2019 May 23;9:7737. doi: 10.1038/s41598-019-44227-x (PMC6533287; doi:10.1038/s41598-019-44227-x)
Supplement: Supplementary file 5 — Dataset 4 [file 41598_2019_44227_MOESM5_ESM.xlsx]

## Sheet: Supplementary_materials_BP
Term	Overlap	P-value	Adjusted P-value	Old P-value	Old Adjusted P-value	Z-score	Combined Score	Genes
transcription initiation from RNA polymerase II promoter (GO:0006367)	16/161	3.31187e-14	1.14988e-11	8.39174e-12	2.91361e-09	-1.83235	56.8737	RARG;AKR1B1;NR0B1;NR3C1;ESR1;ESR2;NR3C2;RXRB;RXRA;RARA;RARB;PGR;PPARG;PPARA;RXRG;PPARD
inflammatory response (GO:0006954)	18/253	2.59737e-13	5.01004e-11	6.91907e-11	1.33461e-08	-1.7814	51.6233	PTGER4;CXCL8;PLA2G2E;CHUK;FPR1;CXCR4;ITGAL;TNF;NFKB1;IKBKB;ADORA2A;TBXA2R;CXCR2;HRH4;BDKRB2;JAK3;TLR4;PTGDR
positive regulation of transcription from RNA polymerase II promoter (GO:0045944)	29/849	1.4306e-12	1.67248e-10	1.82305e-09	1.86166e-07	-1.87691	51.1888	RARG;HDAC1;PLA2G1B;AKR1B1;AHR;NR3C1;TNF;EGFR;IKBKB;RXRB;RPS6KA3;RXRA;NAMPT;MAPK3;EDN1;CHUK;ESR1;NFKB1;NFKBIA;RARA;TLR9;F2RL1;RARB;PGR;PPARG;PPARA;TLR4;TP53;PPARD
retinoic acid receptor signaling pathway (GO:0048384)	43198	1.6678e-07	6.03187e-06	3.3934e-06	0.000122174	-3.13212	48.8818	RARG;RXRA;RARA;RARB
positive regulation of cytosolic calcium ion concentration (GO:0007204)	17/134	7.75083e-17	1.34554e-13	4.74023e-14	8.22904e-11	-1.3013	48.2732	CCR1;PTGER4;EDN1;PLA2G1B;FPR1;CXCR4;ESR1;CYSLTR1;EDNRA;P2RX3;TBXA2R;BDKRB2;BDKRB1;F2RL1;CCR3;CCR2;PTGDR
positive regulation of gene expression (GO:0010628)	28/772	8.81028e-13	1.39042e-10	1.00966e-09	1.16851e-07	-1.65702	45.9952	PRKAA1;HDAC1;PRKAG1;AKR1B1;AHR;TNF;EGFR;IKBKB;MAPK8;IRAK1;ERBB2;MAPK1;MAPK3;CHUK;ESR1;PRKAB1;ESR2;MTOR;NFKB1;IFNG;SMO;RARA;TLR9;PPARG;PPARA;TLR4;TP53;PPARD
positive regulation of transcription, DNA-templated (GO:0045893)	33/1121	1.85762e-12	2.01552e-10	4.23184e-09	4.08138e-07	-1.69172	45.6963	RARG;HDAC1;PLA2G1B;AKR1B1;AHR;NR3C1;TNF;EGFR;IKBKB;RXRB;RPS6KA3;RXRA;IRAK1;ERBB2;NAMPT;MAPK3;EDN1;CHUK;ESR1;ESR2;MTOR;NFKB1;NFKBIA;RARA;TLR9;F2RL1;RARB;PGR;PPARG;PPARA;TLR4;TP53;PPARD
positive regulation of MAP kinase activity (GO:0043406)	16/178	1.60846e-13	3.81013e-11	3.39295e-11	7.95818e-09	-1.50149	44.2313	NTRK1;EDN1;PRKAA1;PLA2G1B;FPR1;CXCR4;TNF;EGFR;IRAK1;ADORA2B;ERBB2;TLR9;MAPK1;TLR4;MAP3K11;MAPK3
positive regulation of sequence-specific DNA binding transcription factor activity (GO:0051091)	19/216	1.10247e-15	9.5694e-13	6.05597e-13	5.25658e-10	-1.28075	44.1107	NTRK1;OPRD1;EDN1;CHUK;PLA2G1B;SPHK1;AKR1B1;IRAK4;ESR1;TNF;ESR2;NFKB1;IKBKB;NFKBIA;IRAK1;SMO;TLR9;PPARG;TLR4
cyclooxygenase pathway (GO:0019371)	43232	1.27915e-08	6.34457e-07	3.72328e-07	2.08504e-05	-2.32168	42.1954	HPGDS;PTGIS;TBXAS1;PTGS2;PTGS1
DNA-templated transcription, initiation (GO:0006352)	17/187	2.22553e-14	9.6588e-12	6.69699e-12	2.9065e-09	-1.34053	42.1412	RARG;AKR1B1;NR0B1;NR3C1;ESR1;ESR2;NR3C2;RXRB;RXRA;RARA;RARB;PGR;PPARG;PPARA;RXRG;MAPK3;PPARD
regulation of apoptotic process (GO:0042981)	26/816	1.11959e-10	9.25526e-09	5.70679e-08	4.12791e-06	-1.75914	40.3069	PRKAA1;RARG;PRKAA2;HDAC1;GLO1;MPO;TNF;EGFR;HSP90B1;IKBKB;RPS6KA3;MAPK8;IRAK1;ERBB2;PTK2B;JAK3;NTRK1;PTGIS;HSPA5;SPHK1;IL2;NFKB1;NFKBIA;BCL2;TP53;MAP3K11
prostaglandin metabolic process (GO:0006693)	43277	2.35943e-08	1.05025e-06	4.39688e-07	2.245e-05	-2.19712	38.5863	EDN1;HPGDS;PTGIS;AKR1C1;PTGS2;PTGS1
cytokine-mediated signaling pathway (GO:0019221)	26/634	4.02066e-13	6.97987e-11	3.63259e-10	5.73289e-08	-1.33732	38.1701	OPRD1;CXCL8;FPR1;PTGS2;TNF;HSP90B1;IKBKB;IRAK1;ALOX5;PTK2B;FCGR1A;JAK3;CCR2;MAPK3;CCR1;HSP90AA1;CHUK;IRAK4;IL2;NFKB1;NFKBIA;IFNG;GSTA2;BCL2;LTA;TP53
cellular response to oxygen-containing compound (GO:1901701)	20/275	7.31186e-15	4.23113e-12	3.78271e-12	2.18893e-09	-1.16231	37.8323	RARG;CXCL8;CHUK;AKR1C1;AHR;TRPV1;ESR1;EGFR;MTOR;NFKB1;HSP90B1;MAPK8;PDE4B;RARA;MAPK1;PTK2B;RARB;TLR4;CFTR;MAPK3
response to lipid (GO:0033993)	14/141	1.44512e-12	1.67248e-10	1.83306e-10	3.18219e-08	-1.38716	37.8178	RARG;CXCL8;NOS3;ESR1;RPS6KA3;RXRA;IRAK1;HSD17B2;RARA;RARB;PPARG;PPARA;TLR4;PPARD
positive regulation of nitric oxide biosynthetic process (GO:0045429)	43277	2.35943e-08	1.05025e-06	4.39688e-07	2.245e-05	-2.15138	37.7831	EDN1;HSP90AA1;IFNG;PTGS2;TLR4;TNF
positive regulation of cellular biosynthetic process (GO:0031328)	12/160	1.61139e-09	1.07591e-07	7.12358e-08	4.94662e-06	-1.86612	37.7818	EDN1;HSP90AA1;KITLG;IFNG;PLA2G1B;ERBB2;PTGS2;TLR4;TNF;EGFR;MTOR;NFKB1
dendritic cell chemotaxis (GO:0002407)	43237	9.71237e-08	3.74682e-06	1.52613e-06	6.1613e-05	-2.31247	37.3401	CCR1;CXCR1;CXCR2;CXCR4;CCR2
phosphorylation (GO:0016310)	18/387	3.05856e-10	2.41348e-08	4.07614e-08	3.0766e-06	-1.69084	37.0429	NTRK1;PRKAA1;PRKAA2;CHUK;PRKAG1;PRKAB1;MTOR;IKBKB;RPS6KA3;MAPK8;IRAK1;ERBB2;RARA;MAPK1;PTK2B;JAK3;MAP3K11;MAPK3
prostaglandin biosynthetic process (GO:0001516)	43270	2.89654e-09	1.67613e-07	9.06652e-08	5.62124e-06	-1.85674	36.503	EDN1;HPGDS;PTGIS;TBXAS1;PTGS2;PTGS1
positive regulation of cytokine production (GO:0001819)	13/221	6.38175e-09	3.57378e-07	2.86435e-07	1.6575e-05	-1.91716	36.1764	PTGER4;PDE4D;PTGS2;TNF;IL2;NFKB1;IFNG;IRAK1;PDE4B;RARA;TLR9;TLR4;CCR2
positive regulation of nitric oxide metabolic process (GO:1904407)	43277	2.35943e-08	1.05025e-06	4.39688e-07	2.245e-05	-2.05389	36.071	EDN1;HSP90AA1;IFNG;PTGS2;TLR4;TNF
regulation of cytosolic calcium ion concentration (GO:0051480)	15/138	5.72636e-14	1.65683e-11	1.21005e-11	3.50109e-09	-1.13921	34.7357	CCR1;PTGER4;EDN1;FPR1;CXCR4;ESR1;CYSLTR1;EDNRA;TBXA2R;BDKRB2;BDKRB1;F2RL1;CCR3;CCR2;PTGDR
negative regulation of programmed cell death (GO:0043069)	21/409	1.35757e-12	1.67248e-10	4.91569e-10	7.11137e-08	-1.27003	34.7041	NTRK1;PRKAA1;PRKAA2;HSPA5;HDAC1;GLO1;SPHK1;MPO;EGFR;IL2;NFKB1;HSP90B1;IKBKB;NFKBIA;RPS6KA3;MAPK8;IRAK1;ERBB2;BCL2;PTK2B;TP53
cellular response to lipid (GO:0071396)	16/179	1.75582e-13	3.81013e-11	3.66737e-11	7.95818e-09	-1.17512	34.514	RARG;CXCL8;AKR1B1;AHR;NR3C1;ESR1;EGFR;NFKB1;MAPK8;PDE4B;RARA;PTK2B;RARB;PPARA;TLR4;CFTR
regulation of nitric-oxide synthase biosynthetic process (GO:0051769)	43203	1.65708e-06	3.88742e-05	1.57342e-05	0.000401685	-2.51577	33.4861	EDN1;NAMPT;TLR9;TLR4
phosphatidylinositol acyl-chain remodeling (GO:0036149)	43207	5.3953e-06	9.96409e-05	3.84359e-05	0.000796866	-2.74611	33.3102	PLA2G2E;PLA2G1B;PLA2G2A;PLA2G4A
stress-activated MAPK cascade (GO:0051403)	10/63	2.19146e-11	2.00231e-09	1.35676e-09	1.47208e-07	-1.35527	33.2637	IKBKB;PTGER4;MAPK8;CHUK;IRAK1;ADORA2B;MAPK1;MAP3K11;NFKB1;MAPK3
positive regulation of macromolecule metabolic process (GO:0010604)	14/277	1.1346e-08	5.79315e-07	5.64262e-07	2.72226e-05	-1.80317	32.9879	PRKAA1;PRKAG1;AKR1B1;PRKAB1;TNF;MTOR;MAPK8;IFNG;SMO;TLR9;MAPK1;TLR4;TP53;MAPK3
icosanoid biosynthetic process (GO:0046456)	43202	1.15357e-06	2.94499e-05	1.21196e-05	0.000325042	-2.36801	32.3769	PLA2G1B;ALOX5;ALOX5AP;LTA4H
positive regulation of reactive oxygen species biosynthetic process (GO:1903428)	6/31	7.32847e-08	2.89141e-06	1.08562e-06	4.4892e-05	-1.96011	32.2025	EDN1;HSP90AA1;IFNG;PTGS2;TLR4;TNF
positive regulation of NF-kappaB transcription factor activity (GO:0051092)	13/129	7.7795e-12	7.94425e-10	7.15005e-10	8.86606e-08	-1.24381	31.8159	NTRK1;CHUK;PLA2G1B;SPHK1;AKR1B1;IRAK4;TNF;NFKB1;IKBKB;NFKBIA;IRAK1;TLR9;TLR4
cellular response to cytokine stimulus (GO:0071345)	22/457	1.36376e-12	1.67248e-10	5.79043e-10	7.73246e-08	-1.1586	31.6538	CCR1;OPRD1;HSP90AA1;CXCL8;PTGIS;CHUK;FPR1;CXCR4;IRAK4;PTGS2;TNF;IL2;NFKB1;HSP90B1;IKBKB;MAPK8;IRAK1;ALOX5;BCL2;JAK3;TP53;CCR2
positive regulation of macromolecule biosynthetic process (GO:0010557)	12/143	4.4041e-10	3.32414e-08	2.23636e-08	1.84872e-06	-1.45401	31.3242	EDN1;KITLG;HDAC1;PLA2G1B;ERBB2;NAMPT;TLR9;AKR1B1;TLR4;EGFR;MTOR;NFKB1
calcium-mediated signaling (GO:0019722)	7/71	7.13535e-07	2.09949e-05	8.04971e-06	0.000248877	-2.20992	31.277	EDN1;PRKAA1;CXCL8;PTGDR2;SPHK1;CXCR4;EGFR
response to retinoic acid (GO:0032526)	7/58	1.74201e-07	6.04825e-06	2.346e-06	9.05036e-05	-1.9898	30.9674	RARG;RXRA;HSD17B2;RARA;PTK2B;RARB;PPARG
neutrophil mediated immunity (GO:0002446)	17/488	7.09857e-08	2.86584e-06	4.69197e-06	0.000153684	-1.88055	30.9553	HSP90AA1;PLA2G1B;FPR1;IRAK4;ITGAL;MPO;NFKB1;FCGR2A;FCGR3B;CXCR1;IMPDH1;ALOX5;ANPEP;IMPDH2;CXCR2;MAPK1;LTA4H
regulation of receptor biosynthetic process (GO:0010869)	43202	1.15357e-06	2.94499e-05	1.21196e-05	0.000325042	-2.2566	30.8537	EDN1;HDAC1;PPARG;PPARA
phosphatidylserine acyl-chain remodeling (GO:0036150)	43212	1.61312e-05	0.000239348	9.25954e-05	0.00147473	-2.75333	30.3824	PLA2G2E;PLA2G1B;PLA2G2A;PLA2G4A
regulation of vitamin D biosynthetic process (GO:0060556)	43167	1.91186e-05	0.000270786	0.000124286	0.0018441	-2.78317	30.2387	IFNG;TNF;NFKB1
regulation of nitric oxide biosynthetic process (GO:0045428)	7/33	2.86947e-09	1.67613e-07	7.62708e-08	5.09254e-06	-1.52179	29.9323	EDN1;HSP90AA1;PTGIS;IFNG;PTGS2;TLR4;TNF
G-protein coupled receptor signaling pathway, coupled to cyclic nucleotide second messenger (GO:0007187)	10/126	2.26112e-08	1.05025e-06	5.64524e-07	2.72226e-05	-1.68114	29.5961	CCR1;MC4R;OPRD1;PTGER4;CYSLTR1;CYSLTR2;ADORA2A;PTGDR2;FPR1;CCR3
second-messenger-mediated signaling (GO:0019932)	7/63	3.11215e-07	9.82307e-06	3.88607e-06	0.000133858	-1.95756	29.3297	EDN1;CXCL8;NOS3;PTGDR2;SPHK1;FPR1;CXCR4
positive regulation of intracellular signal transduction (GO:1902533)	18/480	9.16741e-09	4.97332e-07	8.72546e-07	3.88395e-05	-1.56013	28.8742	NTRK1;CHUK;F10;IRAK4;S100B;ESR1;TNF;EGFR;FKBP1A;IKBKB;KITLG;IRAK1;P2RX3;ERBB2;BCL2;TLR9;F2RL1;TP53
prostanoid biosynthetic process (GO:0046457)	43204	2.30712e-06	4.8255e-05	2.00835e-05	0.000464866	-2.22192	28.8395	EDN1;PTGIS;PTGS2;PTGS1
positive regulation of NF-kappaB import into nucleus (GO:0042346)	43206	4.14867e-06	8.19164e-05	3.13411e-05	0.000688711	-2.32397	28.8004	SPHK1;TLR9;TLR4;TNF
arachidonic acid metabolic process (GO:0019369)	6/52	1.79283e-06	4.04201e-05	1.60968e-05	0.000404987	-2.16874	28.6962	HPGDS;PTGIS;TBXAS1;PLA2G4A;PTGS2;PTGS1
I-kappaB phosphorylation (GO:0007252)	43170	5.54567e-05	0.000659403	0.000268608	0.00340367	-2.90313	28.4504	CHUK;TLR9;TLR4
positive regulation of nucleic acid-templated transcription (GO:1903508)	16/503	5.95923e-07	1.78366e-05	2.69907e-05	0.000600716	-1.90069	27.2429	CHUK;HDAC1;AKR1B1;AHR;ESR1;TNF;EGFR;ESR2;NFKB1;IKBKB;IRAK1;RARA;PPARG;PPARA;TP53;PPARD
leukotriene biosynthetic process (GO:0019370)	43209	8.69013e-06	0.000145058	5.60492e-05	0.00104625	-2.31524	26.9802	PLA2G1B;ALOX5;ALOX5AP;LTA4H
protein phosphorylation (GO:0006468)	21/471	1.95851e-11	1.88887e-09	5.48669e-09	5.0131e-07	-1.08523	26.7577	NTRK1;PRKAA1;PRKAA2;CHUK;PRKAG1;PRKAB1;EGFR;MTOR;IKBKB;RPS6KA3;MAPK8;IRAK1;ERBB2;RARA;TLR9;MAPK1;PTK2B;JAK3;TLR4;MAP3K11;MAPK3
positive regulation of nitric-oxide synthase biosynthetic process (GO:0051770)	43169	4.05431e-05	0.000529194	0.000212498	0.00280479	-2.64408	26.7399	NAMPT;TLR9;TLR4
regulation of transcription from RNA polymerase II promoter (GO:0006357)	33/1479	2.61889e-09	1.63043e-07	2.43293e-06	9.18168e-05	-1.34648	26.6072	RARG;HDAC1;PLA2G1B;AKR1B1;AHR;NR3C1;TNF;EGFR;IKBKB;RXRB;RPS6KA3;RXRA;ERBB2;NAMPT;MAPK3;EDN1;CHUK;NR0B1;ESR1;ESR2;NFKB1;NFKBIA;IFNG;RARA;TLR9;F2RL1;RARB;PGR;PPARG;PPARA;TLR4;TP53;PPARD
positive regulation of cell migration (GO:0030335)	11/222	5.49156e-07	1.67252e-05	1.16445e-05	0.000325042	-1.83541	26.4572	CCR1;EDN1;F10;HSPA5;IFNG;SPHK1;F2RL1;PTK2B;EGFR;MTOR;CCR2
regulation of NF-kappaB import into nucleus (GO:0042345)	43247	1.19672e-06	3.01088e-05	1.08273e-05	0.000318579	-1.92162	26.2031	NFKBIA;SPHK1;TLR9;TLR4;TNF
cAMP catabolic process (GO:0006198)	43167	1.91186e-05	0.000270786	0.000124286	0.0018441	-2.4004	26.08	PDE4D;PDE4B;PDE4A
negative regulation of macromolecule metabolic process (GO:0010605)	9/125	2.70341e-07	8.80806e-06	4.49085e-06	0.000149925	-1.717	25.9672	CCR1;OPRD1;IFNG;SMO;HDAC1;PGR;ESR1;TNF;NFKB1
activation of protein kinase activity (GO:0032147)	14/234	1.30135e-09	9.03658e-08	7.98924e-08	5.13678e-06	-1.24503	25.4731	NTRK1;PRKAA1;PLA2G1B;FPR1;CXCR4;TNF;MTOR;IRAK1;ADORA2B;MAPK1;PTK2B;TLR4;MAP3K11;MAPK3
regulation of macrophage derived foam cell differentiation (GO:0010743)	43250	2.07659e-06	4.49004e-05	1.70665e-05	0.000411493	-1.94265	25.4191	NFKBIA;PLA2G2A;PPARG;PPARA;NFKB1
negative regulation of apoptotic process (GO:0043066)	21/486	3.51263e-11	3.04897e-09	9.29778e-09	8.07047e-07	-1.04816	25.2314	NTRK1;PRKAA1;PRKAA2;HSPA5;HDAC1;GLO1;SPHK1;MPO;EGFR;IL2;NFKB1;HSP90B1;IKBKB;NFKBIA;RPS6KA3;MAPK8;IRAK1;ERBB2;BCL2;PTK2B;TP53
neutrophil degranulation (GO:0043312)	15/480	1.70661e-06	3.95024e-05	5.94483e-05	0.00108131	-1.89484	25.1654	HSP90AA1;FPR1;ITGAL;MPO;NFKB1;FCGR2A;FCGR3B;CXCR1;IMPDH1;ALOX5;ANPEP;IMPDH2;CXCR2;MAPK1;LTA4H
response to nutrient levels (GO:0031667)	43209	8.69013e-06	0.000145058	5.60492e-05	0.00104625	-2.15244	25.083	PRKAA1;PRKAA2;PPARA;MTOR
negative regulation of lipid storage (GO:0010888)	43207	5.3953e-06	9.96409e-05	3.84359e-05	0.000796866	-2.04529	24.8093	NFKBIA;PPARG;PPARA;TNF
cellular response to cadmium ion (GO:0071276)	43250	2.07659e-06	4.49004e-05	1.70665e-05	0.000411493	-1.88799	24.7039	MAPK8;CHUK;MAPK1;EGFR;MAPK3
regulation of gene expression (GO:0010468)	23/1038	1.11903e-06	2.94499e-05	0.000120543	0.0018441	-1.77188	24.2802	CCR1;OPRD1;PRKAA1;HDAC1;PRKAG1;AKR1B1;AHR;NR3C1;ESR1;PRKAB1;TNF;ESR2;MTOR;NFKB1;MAPK8;IFNG;SMO;TLR9;MAPK1;PGR;TLR4;TP53;MAPK3
positive regulation of inflammatory response (GO:0050729)	7/74	9.48586e-07	2.69958e-05	1.03516e-05	0.000309835	-1.74888	24.254	NFKBIA;PTGER4;PLA2G2A;TLR9;TLR4;IL2;CCR2
cellular response to ketone (GO:1901655)	43249	1.7404e-06	3.97544e-05	1.47384e-05	0.000381879	-1.80786	23.9747	PTGER4;AHR;NR3C1;CFTR;PTGDR
positive regulation of protein phosphorylation (GO:0001934)	14/413	1.49871e-06	3.61356e-05	4.57095e-05	0.000912088	-1.78674	23.9618	NTRK1;OPRD1;SPHK1;PRKAG1;TNF;EGFR;MTOR;IFNG;ERBB2;TLR9;MAPK1;PTK2B;TP53;MAPK3
positive regulation of I-kappaB kinase/NF-kappaB signaling (GO:0043123)	11/164	2.54301e-08	1.10367e-06	7.28566e-07	3.3284e-05	-1.36139	23.8071	FKBP1A;IKBKB;CHUK;IRAK1;SPHK1;TLR9;F2RL1;IRAK4;S100B;TLR4;TNF
response to nicotine (GO:0035094)	43212	1.61312e-05	0.000239348	9.25954e-05	0.00147473	-2.15105	23.7363	BCL2;MAPK1;TNF;NFKB1
icosanoid metabolic process (GO:0006690)	7/47	3.88855e-08	1.64647e-06	6.49924e-07	3.04937e-05	-1.38632	23.6543	PTGIS;ALOX5;ALOX5AP;TBXAS1;PLA2G4A;LTA4H;PTGS2
cellular response to interleukin-2 (GO:0071352)	43171	7.35578e-05	0.000851309	0.000333471	0.0039651	-2.46924	23.5008	PTK2B;JAK3;IL2
positive regulation of transcription from RNA polymerase III promoter (GO:0045945)	43170	5.54567e-05	0.000659403	0.000268608	0.00340367	-2.39527	23.4735	ERBB2;AKR1B1;MTOR
negative regulation of macromolecule biosynthetic process (GO:0010558)	43211	1.32713e-05	0.000211366	7.89191e-05	0.00134317	-2.08973	23.4675	EDN1;AKR1B1;PPARG;PPARA
positive regulation of phosphorylation (GO:0042327)	10/209	2.50925e-06	5.18577e-05	3.91891e-05	0.000800379	-1.8065	23.2957	NTRK1;PRKAA1;PRKAA2;IFNG;ERBB2;AKR1B1;TNF;EGFR;MTOR;MAPK3
leukotriene metabolic process (GO:0006691)	43210	1.08029e-05	0.000178607	6.67737e-05	0.00115919	-1.99552	22.8202	PLA2G1B;ALOX5;ALOX5AP;LTA4H
activation of MAPK activity (GO:0000187)	11/118	7.82186e-10	5.65781e-08	3.25358e-08	2.56737e-06	-1.0866	22.7849	PRKAA1;IRAK1;ADORA2B;PLA2G1B;FPR1;CXCR4;MAPK1;TLR4;TNF;MAP3K11;MAPK3
apoptotic process (GO:0006915)	10/232	6.3459e-06	0.000113572	9.0562e-05	0.0014693	-1.88384	22.5452	NFKBIA;ADORA2A;IFNG;BCL2;LTA;CXCR4;PTK2B;AHR;MTOR;PPARD
phosphatidylcholine acyl-chain remodeling (GO:0036151)	43218	4.36824e-05	0.000557592	0.000213268	0.00280479	-2.24016	22.488	PLA2G2E;PLA2G1B;PLA2G2A;PLA2G4A
positive regulation of steroid biosynthetic process (GO:0010893)	43168	2.85286e-05	0.000386919	0.000164583	0.00228573	-2.12724	22.2607	PRKAA1;IFNG;TNF
cyclic nucleotide catabolic process (GO:0009214)	43169	4.05431e-05	0.000529194	0.000212498	0.00280479	-2.19481	22.1965	PDE4D;PDE4B;PDE4A
positive regulation of alcohol biosynthetic process (GO:1902932)	43170	5.54567e-05	0.000659403	0.000268608	0.00340367	-2.21189	21.6763	PRKAA1;IFNG;TNF
transcription from RNA polymerase II promoter (GO:0006366)	18/486	1.11055e-08	5.79315e-07	1.03648e-06	4.4892e-05	-1.17637	21.5462	RARG;AKR1B1;NR0B1;AHR;NR3C1;ESR1;ESR2;NFKB1;NR3C2;RXRB;RXRA;RARA;RARB;PGR;PPARG;PPARA;RXRG;PPARD
phosphatidylglycerol metabolic process (GO:0046471)	43213	1.94198e-05	0.000271877	0.000107915	0.0017031	-1.98433	21.5284	PLA2G2E;PLA2G1B;PLA2G2A;PLA2G4A
cellular response to organic cyclic compound (GO:0071407)	10/136	4.69755e-08	1.94165e-06	1.0861e-06	4.4892e-05	-1.27168	21.4578	AKR1B1;AHR;TRPV1;NR3C1;ESR1;TNF;CFTR;EGFR;NFKB1;HSP90B1
I-kappaB kinase/NF-kappaB signaling (GO:0007249)	7/58	1.74201e-07	6.04825e-06	2.346e-06	9.05036e-05	-1.37811	21.4476	IKBKB;NFKBIA;CHUK;TLR9;TLR4;TNF;NFKB1
negative regulation of macrophage derived foam cell differentiation (GO:0010745)	43173	0.000120443	0.0012086	0.000491606	0.00526807	-2.3715	21.4012	NFKBIA;PPARG;PPARA
cellular response to mechanical stimulus (GO:0071260)	5/49	2.49341e-05	0.000346285	0.000144245	0.00210429	-2.00759	21.279	PTGER4;MAPK8;TLR4;NFKB1;MAPK3
protein autophosphorylation (GO:0046777)	9/176	4.72511e-06	9.11421e-05	5.92192e-05	0.00108131	-1.71316	21.0078	NTRK1;IRAK1;ERBB2;PTK2B;JAK3;EGFR;MAP3K11;MTOR;MAPK3
cellular response to lipopolysaccharide (GO:0071222)	7/92	4.15245e-06	8.19164e-05	3.8558e-05	0.000796866	-1.68755	20.9118	MAPK8;CXCL8;IRAK1;PDE4B;TLR4;TNF;NFKB1
regulation of thymocyte apoptotic process (GO:0070243)	43138	0.00102693	0.00641278	0.00298322	0.0189651	-3.02692	20.8288	JAK3;TP53
neutrophil activation (GO:0042119)	43174	0.000149771	0.00144886	0.00058591	0.00598318	-2.35925	20.7765	CXCL8;CXCR2;F2RL1
cAMP metabolic process (GO:0046058)	43215	2.74382e-05	0.000377865	0.000143948	0.00210429	-1.9685	20.6763	ADORA2A;PDE4D;PDE4B;PDE4A
interleukin-1-mediated signaling pathway (GO:0070498)	7/96	5.5179e-06	0.000100832	4.97557e-05	0.000970515	-1.69444	20.5154	IKBKB;NFKBIA;CHUK;IRAK1;IRAK4;NFKB1;MAPK3
cAMP-mediated signaling (GO:0019933)	7/76	1.13885e-06	2.94499e-05	1.21703e-05	0.000325042	-1.49492	20.4588	MC4R;PTGER4;ADORA2A;TBXA2R;PDE4D;AHR;PTGDR
doxorubicin metabolic process (GO:0044598)	43140	0.00174411	0.00928765	0.00450227	0.024656	-3.19883	20.3174	AKR1C1;AKR1B1
vascular smooth muscle contraction (GO:0014829)	43139	0.00136287	0.00786027	0.00370627	0.0223406	-3.06308	20.2107	EDN1;EDNRA
regulation of angiogenesis (GO:0045765)	9/178	5.18097e-06	9.77627e-05	6.43596e-05	0.00114008	-1.65627	20.1577	EGLN1;CXCL8;PTGIS;NOS3;SPHK1;ERBB2;PPARG;CCR3;CCR2
response to cadmium ion (GO:0046686)	5/32	2.90113e-06	5.92514e-05	2.25754e-05	0.00051567	-1.56768	19.9886	MAPK8;CHUK;MAPK1;EGFR;MAPK3
regulation of interferon-gamma production (GO:0032649)	5/44	1.46108e-05	0.000222494	9.02833e-05	0.0014693	-1.79514	19.9867	PDE4D;PDE4B;RARA;TLR4;CCR2
regulation of inflammatory response (GO:0050727)	12/167	2.62973e-09	1.63043e-07	1.10501e-07	6.61481e-06	-1.01149	19.9833	NFKBIA;PTGER4;PTGIS;PLA2G2A;TLR9;PPARG;PPARA;PTGS2;TLR4;IL2;CCR2;PPARD
fatty acid transport (GO:0015908)	43174	0.000149771	0.00144886	0.00058591	0.00598318	-2.2515	19.8276	PPARG;PPARA;PPARD
epithelium development (GO:0060429)	7/116	1.91859e-05	0.000270786	0.00015284	0.00218088	-1.82115	19.7801	RARG;SMO;AKR1C1;GSTA2;RARA;RARB;PPARG
embryonic organ development (GO:0048568)	6/54	2.24807e-06	4.75933e-05	1.96083e-05	0.000460001	-1.51663	19.7244	KITLG;RARG;CXCL8;RARA;RARB;TNF
negative regulation of transcription, DNA-templated (GO:0045892)	19/814	5.07608e-06	9.6836e-05	0.000266077	0.00340367	-1.61561	19.6959	EDN1;RARG;HDAC1;AKR1B1;NR0B1;AHR;NR3C1;ESR1;TNF;ESR2;NFKB1;RXRA;IFNG;RARA;RARB;PPARG;PPARA;TP53;PPARD
negative regulation of sequence-specific DNA binding transcription factor activity (GO:0043433)	8/141	7.57732e-06	0.000131542	7.73886e-05	0.00133016	-1.66459	19.6261	EGLN1;NFKBIA;PTGIS;CHUK;IRAK1;TLR9;NR0B1;ESR1
pattern recognition receptor signaling pathway (GO:0002221)	6/49	1.25317e-06	3.10785e-05	1.17963e-05	0.000325042	-1.4389	19.5544	RPS6KA3;IRAK1;TLR9;IRAK4;TLR4;HSP90B1
toll-like receptor signaling pathway (GO:0002224)	8/87	1.92925e-07	6.567e-06	2.88066e-06	0.000106401	-1.26333	19.5324	IKBKB;RPS6KA3;CHUK;IRAK1;TLR9;IRAK4;TLR4;HSP90B1
peptidyl-tyrosine autophosphorylation (GO:0038083)	5/46	1.82327e-05	0.000265982	0.00010957	0.00171363	-1.78907	19.5229	NTRK1;PTK2B;JAK3;EGFR;MAPK3
positive regulation of carbohydrate metabolic process (GO:0045913)	43178	0.000312391	0.00251527	0.00107598	0.00924707	-2.40304	19.3956	PRKAA1;PRKAA2;NFKB1
positive regulation of response to external stimulus (GO:0032103)	8/91	2.73983e-07	8.80806e-06	3.93247e-06	0.000133858	-1.26954	19.1831	NFKBIA;PTGER4;PLA2G2A;TLR9;F2RL1;TLR4;IL2;CCR2
phosphatidylglycerol acyl-chain remodeling (GO:0036148)	43209	8.69013e-06	0.000145058	5.60492e-05	0.00104625	-1.64574	19.1783	PLA2G2E;PLA2G1B;PLA2G2A;PLA2G4A
positive regulation of cell proliferation (GO:0008284)	14/425	2.09501e-06	4.49004e-05	6.16353e-05	0.00110308	-1.46067	19.0996	EDN1;HDAC1;PLA2G1B;SPHK1;AKR1B1;TNF;EGFR;IL2;IFNG;CXCR2;ERBB2;NAMPT;RARA;PTK2B
regulation of I-kappaB kinase/NF-kappaB signaling (GO:0043122)	11/205	2.47949e-07	8.27767e-06	5.67809e-06	0.00018254	-1.25244	19.0497	FKBP1A;IKBKB;NFKBIA;CHUK;IRAK1;TLR9;F2RL1;IRAK4;S100B;ESR1;TNF
positive regulation of interferon-gamma production (GO:0032729)	5/44	1.46108e-05	0.000222494	9.02833e-05	0.0014693	-1.70073	18.9355	PDE4D;PDE4B;TLR9;TLR4;CCR2
peroxisome proliferator activated receptor signaling pathway (GO:0035357)	43139	0.00136287	0.00786027	0.00370627	0.0223406	-2.86797	18.9233	RXRA;PPARG
regulation of blood vessel diameter (GO:0097746)	43218	4.36824e-05	0.000557592	0.000213268	0.00280479	-1.88367	18.9094	NOS3;BDKRB2;F2RL1;PTGDR
regulation of relaxation of cardiac muscle (GO:1901897)	43138	0.00102693	0.00641278	0.00298322	0.0189651	-2.74163	18.8656	PDE4D;PDE4B
lipoxygenase pathway (GO:0019372)	43175	0.000183376	0.00169331	0.000691033	0.00673951	-2.1903	18.8452	ALOX5;ALOX5AP;PTGS2
stress-activated protein kinase signaling cascade (GO:0031098)	6/71	1.12918e-05	0.000184563	8.1567e-05	0.00137476	-1.65198	18.8184	IKBKB;MAPK8;CHUK;MAPK1;NFKB1;MAPK3
negative regulation of cholesterol storage (GO:0010887)	43138	0.00102693	0.00641278	0.00298322	0.0189651	-2.72753	18.7686	PPARG;PPARA
daunorubicin metabolic process (GO:0044597)	43140	0.00174411	0.00928765	0.00450227	0.024656	-2.90918	18.4777	AKR1C1;AKR1B1
negative regulation of receptor biosynthetic process (GO:0010871)	43138	0.00102693	0.00641278	0.00298322	0.0189651	-2.67446	18.4034	PPARG;PPARA
adenylate cyclase-modulating G-protein coupled receptor signaling pathway (GO:0007188)	9/135	5.2047e-07	1.61346e-05	8.09062e-06	0.000248877	-1.2646	18.2968	MC4R;PTGER4;CYSLTR1;CYSLTR2;ADORA2A;TBXA2R;FPR1;CCR3;PTGDR
positive regulation of tumor necrosis factor biosynthetic process (GO:0042535)	43140	0.00174411	0.00928765	0.00450227	0.024656	-2.85949	18.1621	TLR4;CCR2
regulation of calcidiol 1-monooxygenase activity (GO:0060558)	43167	1.91186e-05	0.000270786	0.000124286	0.0018441	-1.6689	18.1323	IFNG;TNF;NFKB1
positive regulation of osteoclast differentiation (GO:0045672)	43174	0.000149771	0.00144886	0.00058591	0.00598318	-2.05764	18.1204	CCR1;IFNG;TNF
positive regulation of cellular process (GO:0048522)	16/520	9.22957e-07	2.67042e-05	3.98123e-05	0.000803654	-1.29968	18.06	EDN1;HDAC1;PLA2G1B;SPHK1;AKR1B1;EGFR;IL2;RPS6KA3;IFNG;P2RX3;CXCR2;ERBB2;NAMPT;BCL2;RARA;PTK2B
positive regulation of JNK cascade (GO:0046330)	6/77	1.80523e-05	0.000265583	0.000124051	0.0018441	-1.65021	18.024	EDN1;TLR9;F2RL1;PTK2B;TNF;MAP3K11
regulation of endothelial cell development (GO:1901550)	43138	0.00102693	0.00641278	0.00298322	0.0189651	-2.60161	17.9022	IKBKB;TNF
toll-like receptor 9 signaling pathway (GO:0034162)	43173	0.000120443	0.0012086	0.000491606	0.00526807	-1.96443	17.7277	IRAK1;TLR9;IRAK4
regulation of osteoclast differentiation (GO:0045670)	5/38	6.98792e-06	0.000122536	4.76653e-05	0.000940306	-1.49037	17.6927	CCR1;IFNG;TLR4;TNF;MTOR
lipopolysaccharide-mediated signaling pathway (GO:0031663)	43176	0.000221515	0.00192773	0.000807449	0.00745602	-2.10225	17.6905	IRAK1;TLR4;TNF
regulation of interleukin-23 production (GO:0032667)	43139	0.00136287	0.00786027	0.00370627	0.0223406	-2.66584	17.5896	IFNG;TLR4
positive regulation of defense response (GO:0031349)	7/75	1.04008e-06	2.86599e-05	1.12305e-05	0.000324936	-1.26736	17.4595	NFKBIA;PTGER4;PLA2G2A;TLR9;TLR4;IL2;CCR2
interleukin-2-mediated signaling pathway (GO:0038110)	43171	7.35578e-05	0.000851309	0.000333471	0.0039651	-1.83228	17.4386	PTK2B;JAK3;IL2
macrophage derived foam cell differentiation (GO:0010742)	43138	0.00102693	0.00641278	0.00298322	0.0189651	-2.51759	17.324	SOAT1;PPARG
MAPK cascade (GO:0000165)	13/279	1.00419e-07	3.78972e-06	3.44845e-06	0.000122174	-1.07503	17.323	PTGER4;CHUK;TNF;EGFR;IL2;NFKB1;IKBKB;KITLG;MAPK8;ERBB2;MAPK1;JAK3;MAPK3
cellular defense response (GO:0006968)	5/57	5.23129e-05	0.000635072	0.000278055	0.00347269	-1.75704	17.3214	ADORA2A;ADORA2B;CXCR2;PTK2B;CCR3
response to lipopolysaccharide (GO:0032496)	8/156	1.58713e-05	0.000239348	0.000150979	0.00218088	-1.56641	17.3104	RPS6KA3;MAPK8;CXCL8;IRAK1;NOS3;PDE4B;TLR4;NFKB1
steroid biosynthetic process (GO:0006694)	7/80	1.61622e-06	3.84351e-05	1.66063e-05	0.000411493	-1.29729	17.2999	HSD11B1;SQLE;HSD17B1;HSD17B2;AKR1B1;NR0B1;ABCB11
positive regulation of ERK1 and ERK2 cascade (GO:0070374)	9/202	1.43616e-05	0.000222494	0.000161691	0.00226367	-1.54757	17.2568	CCR1;NTRK1;ERBB2;PLA2G2A;F2RL1;PTK2B;TNF;EGFR;MAPK3
regulation of interleukin-12 production (GO:0032655)	4/34	9.57245e-05	0.00103861	0.000419215	0.00469521	-1.84743	17.0961	IFNG;TLR9;JAK3;TLR4
estrogen biosynthetic process (GO:0006703)	43140	0.00174411	0.00928765	0.00450227	0.024656	-2.6914	17.0945	HSD17B1;HSD17B2
aminoglycoside antibiotic metabolic process (GO:0030647)	43140	0.00174411	0.00928765	0.00450227	0.024656	-2.68833	17.075	AKR1C1;AKR1B1
granulocyte activation (GO:0036230)	43169	4.05431e-05	0.000529194	0.000212498	0.00280479	-1.68552	17.0459	CXCL8;CXCR2;F2RL1
positive regulation of blood vessel diameter (GO:0097755)	43174	0.000149771	0.00144886	0.00058591	0.00598318	-1.93362	17.0282	NOS3;F2RL1;PTGDR
negative regulation of cellular metabolic process (GO:0031324)	4/35	0.000107483	0.00111066	0.000463768	0.00506353	-1.85977	16.9949	EDN1;PPARG;PPARA;NFKB1
intestinal lipid absorption (GO:0098856)	43141	0.00217	0.010702	0.00536981	0.0276617	-2.76363	16.9494	FABP2;AKR1C1
regulation of chemokine production (GO:0032642)	43178	0.000312391	0.00251527	0.00107598	0.00924707	-2.09635	16.9202	TLR9;TLR4;TNF
regulation of stress-activated protein kinase signaling cascade (GO:0070302)	43140	0.00174411	0.00928765	0.00450227	0.024656	-2.65645	16.8724	MAPK1;MAPK3
negative regulation of transcription from RNA polymerase II promoter (GO:0000122)	18/566	1.11876e-07	4.13226e-06	8.17164e-06	0.000248877	-1.05094	16.8213	EDN1;RARG;HDAC1;AKR1B1;NR0B1;NR3C1;ESR1;TNF;ESR2;NFKB1;RXRA;IFNG;RARA;RARB;PPARG;PPARA;TP53;PPARD
bone morphogenesis (GO:0060349)	43176	0.000221515	0.00192773	0.000807449	0.00745602	-1.986	16.7122	RARG;RARA;RARB
cellular response to starvation (GO:0009267)	8/108	1.02557e-06	2.86599e-05	1.27784e-05	0.000336111	-1.19784	16.5185	MAPK8;PRKAA1;PRKAA2;HSPA5;MAPK1;TP53;MTOR;MAPK3
NAD biosynthesis via nicotinamide riboside salvage pathway (GO:0034356)	43175	0.000183376	0.00169331	0.000691033	0.00673951	-1.91704	16.4941	PTGIS;NAMPT;PTGS2
positive regulation of B cell proliferation (GO:0030890)	43190	0.0013616	0.00786027	0.00385327	0.0226755	-2.49415	16.4592	BCL2;TLR9;IL2
secondary alcohol metabolic process (GO:1902652)	4/32	7.50467e-05	0.000856663	0.0003394	0.00400815	-1.73217	16.4511	SQLE;RXRA;SOAT1;PPARD
cellular protein modification process (GO:0006464)	20/1002	2.76434e-05	0.000377865	0.00126648	0.0102261	-1.56367	16.4124	NTRK1;PRKAA1;PRKAA2;CHUK;PRKAG1;PLAT;PRKAB1;MTOR;HSP90B1;IKBKB;RPS6KA3;MAPK8;IRAK1;ERBB2;RARA;MAPK1;PTK2B;JAK3;MAP3K11;MAPK3
regulation of tumor necrosis factor-mediated signaling pathway (GO:0010803)	5/57	5.23129e-05	0.000635072	0.000278055	0.00347269	-1.65536	16.319	IKBKB;CHUK;SPHK1;F2RL1;TNF
lipid transport (GO:0006869)	6/92	4.97626e-05	0.000612681	0.00030864	0.00374685	-1.61784	16.0299	FABP2;RXRA;AKR1C1;ABCB11;PPARA;PPARD
cellular response to prostaglandin E stimulus (GO:0071380)	43140	0.00174411	0.00928765	0.00450227	0.024656	-2.50671	15.9214	PTGER4;PTGDR
interleukin-1 secretion (GO:0050701)	43141	0.00217	0.010702	0.00536981	0.0276617	-2.5706	15.7656	F2RL1;TLR4
myeloid leukocyte mediated immunity (GO:0002444)	43141	0.00217	0.010702	0.00536981	0.0276617	-2.56927	15.7574	PLA2G1B;IRAK4
neutrophil activation involved in immune response (GO:0002283)	15/484	1.89028e-06	4.20708e-05	6.50978e-05	0.00114151	-1.18614	15.6319	HSP90AA1;FPR1;ITGAL;MPO;NFKB1;FCGR2A;FCGR3B;CXCR1;IMPDH1;ALOX5;ANPEP;IMPDH2;CXCR2;MAPK1;LTA4H
growth hormone receptor signaling pathway (GO:0060396)	43180	0.000424337	0.00324515	0.001395	0.0110078	-2.0104	15.6107	MAPK1;JAK3;MAPK3
regulation of cytoplasmic transport (GO:1903649)	43140	0.00174411	0.00928765	0.00450227	0.024656	-2.44885	15.5539	MAPK1;MAPK3
foam cell differentiation (GO:0090077)	43138	0.00102693	0.00641278	0.00298322	0.0189651	-2.25664	15.5284	SOAT1;PPARG
cellular response to amino acid starvation (GO:0034198)	4/40	0.000182513	0.00169331	0.000738334	0.00708148	-1.79857	15.4833	MAPK8;MAPK1;MTOR;MAPK3
bone development (GO:0060348)	4/35	0.000107483	0.00111066	0.000463768	0.00506353	-1.68814	15.4265	PTGER4;RARG;RARA;RARB
phosphatidylethanolamine acyl-chain remodeling (GO:0036152)	43217	3.7649e-05	0.000506656	0.000187963	0.00258971	-1.51341	15.4174	PLA2G2E;PLA2G1B;PLA2G2A;PLA2G4A
hepaticobiliary system development (GO:0061008)	43181	0.00048879	0.00359551	0.00157447	0.0121479	-2.01809	15.3851	RARG;RARA;RARB
positive regulation of interferon-alpha production (GO:0032727)	43179	0.000365613	0.00285903	0.00122897	0.0100637	-1.94135	15.3637	CHUK;TLR9;TLR4
cellular response to oxidative stress (GO:0034599)	6/116	0.000180172	0.00169331	0.000987854	0.00870515	-1.7819	15.3628	MAPK8;CHUK;MAPK1;TP53;EGFR;MAPK3
JAK-STAT cascade (GO:0007259)	4/41	0.000201135	0.00180918	0.000804551	0.00745602	-1.80256	15.3426	MAPK1;JAK3;CCR2;MAPK3
positive regulation of execution phase of apoptosis (GO:1900119)	43142	0.0026399	0.0124197	0.0063075	0.0310193	-2.584	15.3412	PTGIS;TP53
cellular response to retinoic acid (GO:0071300)	4/43	0.000242429	0.00208345	0.000949378	0.0084519	-1.83186	15.2499	RARG;RARA;PTK2B;RARB
embryonic digestive tract development (GO:0048566)	43180	0.000424337	0.00324515	0.001395	0.0110078	-1.96182	15.2335	CXCL8;RARB;TNF
epithelial cell differentiation (GO:0030855)	7/97	5.91211e-06	0.000106911	5.29357e-05	0.00102107	-1.2647	15.2251	RARG;HDAC1;AKR1C1;GSTA2;RARA;RARB;PPARG
response to dopamine (GO:1903350)	43141	0.00217	0.010702	0.00536981	0.0276617	-2.47767	15.1956	MAPK1;MAPK3
response to reactive oxygen species (GO:0000302)	6/61	4.64005e-06	9.05071e-05	3.7053e-05	0.000796866	-1.2358	15.1766	EGLN1;MAPK8;CHUK;MAPK1;EGFR;MAPK3
cellular response to interleukin-1 (GO:0071347)	9/151	1.33458e-06	3.26315e-05	1.89026e-05	0.000449519	-1.12113	15.1654	IKBKB;NFKBIA;CXCL8;PTGIS;CHUK;IRAK1;IRAK4;NFKB1;MAPK3
interleukin-1 beta production (GO:0032611)	43141	0.00217	0.010702	0.00536981	0.0276617	-2.47038	15.1509	F2RL1;TLR4
interleukin-1 beta secretion (GO:0050702)	43140	0.00174411	0.00928765	0.00450227	0.024656	-2.3794	15.1128	F2RL1;TLR4
regulation of JUN kinase activity (GO:0043506)	4/35	0.000107483	0.00111066	0.000463768	0.00506353	-1.63611	14.9511	EDN1;TLR9;TNF;MAP3K11
negative regulation of cell differentiation (GO:0045596)	7/151	0.000103287	0.00110682	0.000700486	0.00679354	-1.62253	14.8915	NFKBIA;IFNG;PTK2B;PPARG;PPARA;TNF;EGFR
positive regulation of cell growth (GO:0030307)	7/99	6.77101e-06	0.000119944	5.97959e-05	0.00108131	-1.24633	14.8349	RPS6KA3;EDN1;SPHK1;ERBB2;BCL2;EGFR;IL2
regulation of cell size (GO:0008361)	43183	0.00063577	0.00437975	0.00197524	0.0141695	-2.01486	14.8307	EDN1;RARG;MTOR
glutathione derivative metabolic process (GO:1901685)	43182	0.000559196	0.00393022	0.00176776	0.0132153	-1.97822	14.8149	HPGDS;GSTM1;GSTA2
lipoxin biosynthetic process (GO:2001301)	43138	0.00102693	0.00641278	0.00298322	0.0189651	-2.14872	14.7857	ALOX5;ALOX5AP
positive regulation of growth (GO:0045927)	6/72	1.22469e-05	0.000196858	8.76934e-05	0.00146381	-1.30326	14.7402	RPS6KA3;SPHK1;ERBB2;BCL2;EGFR;IL2
positive regulation of smooth muscle cell apoptotic process (GO:0034393)	43140	0.00174411	0.00928765	0.00450227	0.024656	-2.31293	14.6906	IFNG;PPARG
positive regulation of kinase activity (GO:0033674)	6/114	0.000163825	0.00157128	0.000906327	0.00819471	-1.68429	14.6815	NTRK1;ERBB2;PRKAG1;PTK2B;TNF;EGFR
positive regulation of MAPK cascade (GO:0043410)	12/290	1.12074e-06	2.94499e-05	2.59513e-05	0.000585084	-1.06807	14.6342	CCR1;NTRK1;EDN1;IRAK1;ERBB2;PLA2G2A;TLR9;F2RL1;PTK2B;TNF;EGFR;MAPK3
response to forskolin (GO:1904321)	43140	0.00174411	0.00928765	0.00450227	0.024656	-2.30163	14.6188	AHR;CFTR
arachidonic acid secretion (GO:0050482)	43140	0.00174411	0.00928765	0.00450227	0.024656	-2.28635	14.5218	PLA2G1B;BDKRB2
arachidonate transport (GO:1903963)	43140	0.00174411	0.00928765	0.00450227	0.024656	-2.27717	14.4635	PLA2G1B;BDKRB2
negative regulation of phosphoprotein phosphatase activity (GO:0032515)	43177	0.000264439	0.0022029	0.000935618	0.00841572	-1.75513	14.4586	FKBP1A;IKBKB;TNF
regulation of myosin-light-chain-phosphatase activity (GO:0035507)	43139	0.00136287	0.00786027	0.00370627	0.0223406	-2.16885	14.3104	IKBKB;TNF
positive regulation of RNA polymerase II transcriptional preinitiation complex assembly (GO:0045899)	43140	0.00174411	0.00928765	0.00450227	0.024656	-2.24858	14.2819	ESR1;TP53
positive regulation of protein serine/threonine kinase activity (GO:0071902)	6/119	0.00020708	0.00184464	0.00112059	0.00940057	-1.68124	14.2609	EDN1;IFNG;IRAK1;ERBB2;TNF;EGFR
phospholipase C-activating G-protein coupled receptor signaling pathway (GO:0007200)	7/92	4.15245e-06	8.19164e-05	3.8558e-05	0.000796866	-1.15058	14.2577	OPRD1;CYSLTR1;CYSLTR2;CXCR2;FPR1;F2RL1;ESR1
regulation of stress-activated MAPK cascade (GO:0032872)	4/42	0.000221089	0.00192773	0.000874854	0.00795156	-1.69276	14.2478	F2RL1;MAPK1;EGFR;MAPK3
cellular response to glucose starvation (GO:0042149)	4/34	9.57245e-05	0.00103861	0.000419215	0.00469521	-1.53677	14.2213	PRKAA1;PRKAA2;HSPA5;TP53
regulation of calcium ion transport into cytosol (GO:0010522)	43182	0.000559196	0.00393022	0.00176776	0.0132153	-1.89652	14.2031	P2RX3;PLA2G1B;PTK2B
positive regulation of interleukin-2 production (GO:0032743)	43180	0.000424337	0.00324515	0.001395	0.0110078	-1.82505	14.1715	PDE4D;PDE4B;CCR2
positive regulation of transcription factor import into nucleus (GO:0042993)	4/33	8.49291e-05	0.000939088	0.000377803	0.00440179	-1.50803	14.1358	SPHK1;TLR9;TLR4;TNF
regulation of B cell proliferation (GO:0030888)	4/44	0.000265211	0.0022029	0.00102826	0.00894626	-1.71335	14.1094	BCL2;TLR9;AHR;IL2
cellular response to dopamine (GO:1903351)	43141	0.00217	0.010702	0.00536981	0.0276617	-2.29999	14.1059	MAPK1;MAPK3
negative regulation of blood vessel diameter (GO:0097756)	43143	0.00315317	0.0138848	0.00731398	0.0343164	-2.43895	14.0467	EDN1;EDNRA
cellular response to alkaloid (GO:0071312)	43181	0.00048879	0.00359551	0.00157447	0.0121479	-1.83655	14.001	TRPV1;TNF;NFKB1
regulation of cytokine secretion involved in immune response (GO:0002739)	43141	0.00217	0.010702	0.00536981	0.0276617	-2.28162	13.9933	F2RL1;TNF
negative regulation of gene silencing by miRNA (GO:0060965)	43142	0.0026399	0.0124197	0.0063075	0.0310193	-2.35535	13.9837	PPARG;ESR1
phosphatidic acid metabolic process (GO:0046473)	4/42	0.000221089	0.00192773	0.000874854	0.00795156	-1.65764	13.9523	PLA2G2E;PLA2G1B;PLA2G2A;PLA2G4A
monocarboxylic acid transport (GO:0015718)	5/54	4.0192e-05	0.000529194	0.000219987	0.0028714	-1.37668	13.9345	RXRA;AKR1C1;ABCB11;PPARA;PPARD
positive regulation of interleukin-12 production (GO:0032735)	43185	0.000808265	0.00535552	0.00243419	0.0165716	-1.95298	13.9064	IFNG;TLR9;TLR4
cellular response to catecholamine stimulus (GO:0071870)	43183	0.00063577	0.00437975	0.00197524	0.0141695	-1.88532	13.8772	PDE4B;MAPK1;MAPK3
positive regulation of mononuclear cell migration (GO:0071677)	43179	0.000365613	0.00285903	0.00122897	0.0100637	-1.75116	13.8585	CCR1;TNF;CCR2
regulation of interleukin-17 production (GO:0032660)	43181	0.00048879	0.00359551	0.00157447	0.0121479	-1.81718	13.8534	IFNG;TLR4;IL2
negative regulation of cytokine production (GO:0001818)	7/111	1.43928e-05	0.000222494	0.000117915	0.00182769	-1.24257	13.8532	PTGER4;IFNG;RARA;TLR9;JAK3;TLR4;TNF
phosphatidylserine metabolic process (GO:0006658)	43218	4.36824e-05	0.000557592	0.000213268	0.00280479	-1.37989	13.8521	PLA2G2E;PLA2G1B;PLA2G2A;PLA2G4A
regulation of intracellular signal transduction (GO:1902531)	11/423	0.000222088	0.00192773	0.00249891	0.0169457	-1.64632	13.8495	PRKAA1;PRKAA2;HDAC1;PRKAG1;F2RL1;MAPK1;PRKAB1;TNF;TP53;EGFR;MAPK3
regulation of MAP kinase activity (GO:0043405)	5/88	0.000410477	0.00318119	0.00177371	0.0132153	-1.77403	13.8342	EDN1;IRAK1;ERBB2;TNF;EGFR
intracellular pH elevation (GO:0051454)	43138	0.00102693	0.00641278	0.00298322	0.0189651	-2.00203	13.7763	BCL2;CFTR
positive regulation of cyclase activity (GO:0031281)	43172	9.5128e-05	0.00103861	0.000407629	0.00462512	-1.4791	13.6969	MAPK8;NOS3;MAPK3
regulation of telomerase activity (GO:0051972)	4/43	0.000242429	0.00208345	0.000949378	0.0084519	-1.63468	13.6084	HSP90AA1;MAPK1;TP53;MAPK3
negative regulation of gene expression (GO:0010629)	16/619	8.5804e-06	0.000145058	0.000283617	0.00351685	-1.16024	13.5354	CCR1;OPRD1;HDAC1;NR0B1;AHR;ESR1;TNF;NFKB1;IFNG;SMO;RARA;PGR;PPARG;PPARA;TP53;PPARD
cellular response to ATP (GO:0071318)	43142	0.0026399	0.0124197	0.0063075	0.0310193	-2.27747	13.5214	TRPV1;HSP90B1
regulation of interleukin-2 production (GO:0032663)	43181	0.00048879	0.00359551	0.00157447	0.0121479	-1.75584	13.3858	PDE4D;PDE4B;CCR2
JAK-STAT cascade involved in growth hormone signaling pathway (GO:0060397)	43175	0.000183376	0.00169331	0.000691033	0.00673951	-1.55452	13.375	MAPK1;JAK3;MAPK3
positive regulation of leukocyte chemotaxis (GO:0002690)	5/62	7.85811e-05	0.000885823	0.000399813	0.00456628	-1.40857	13.3129	CCR1;CXCL8;F2RL1;PTK2B;CCR2
regulation of interleukin-10 production (GO:0032653)	43185	0.000808265	0.00535552	0.00243419	0.0165716	-1.86803	13.3015	TLR9;JAK3;TLR4
negative regulation of inflammatory response (GO:0050728)	5/79	0.000248503	0.00211471	0.00112634	0.00940057	-1.59802	13.2637	PTGER4;PTGIS;PPARG;PPARA;PPARD
response to interleukin-6 (GO:0070741)	43144	0.00370917	0.0155911	0.00838791	0.0373208	-2.35708	13.1924	PTGIS;NFKB1
purine ribonucleotide catabolic process (GO:0009154)	43179	0.000365613	0.00285903	0.00122897	0.0100637	-1.66355	13.1653	PDE4D;PDE4B;PDE4A
regulation of actin filament-based movement (GO:1903115)	43142	0.0026399	0.0124197	0.0063075	0.0310193	-2.2102	13.122	PDE4D;PDE4B
regulation of transcription from RNA polymerase III promoter (GO:0006359)	43182	0.000559196	0.00393022	0.00176776	0.0132153	-1.75012	13.1067	ERBB2;AKR1B1;MTOR
cellular response to acid chemical (GO:0071229)	6/92	4.97626e-05	0.000612681	0.00030864	0.00374685	-1.31922	13.0712	RARG;AKR1C1;RARA;PTK2B;RARB;MTOR
regulation of pri-miRNA transcription from RNA polymerase II promoter (GO:1902893)	43186	0.000904592	0.00590365	0.00268633	0.0180057	-1.86311	13.0567	PPARA;TP53;PPARD
liver development (GO:0001889)	3/32	0.00149469	0.00850749	0.00418603	0.0242231	-2.00572	13.0489	RARG;RARA;RARB
cellular response to forskolin (GO:1904322)	43140	0.00174411	0.00928765	0.00450227	0.024656	-2.0498	13.0193	AHR;CFTR
regulation of tumor necrosis factor biosynthetic process (GO:0042534)	43143	0.00315317	0.0138848	0.00731398	0.0343164	-2.25506	12.9877	TLR4;CCR2
positive regulation of JUN kinase activity (GO:0043507)	4/51	0.000469814	0.00354607	0.00171388	0.013107	-1.68955	12.9474	EDN1;TLR9;TNF;MAP3K11
regulation of macroautophagy (GO:0016241)	6/117	0.000188814	0.0017343	0.00103067	0.00894626	-1.50876	12.9372	MAPK8;PRKAA1;PRKAA2;PRKAG1;PRKAB1;MTOR
vasoconstriction (GO:0042310)	43144	0.00370917	0.0155911	0.00838791	0.0373208	-2.31132	12.9363	EDN1;EDNRA
ATF6-mediated unfolded protein response (GO:0036500)	43141	0.00217	0.010702	0.00536981	0.0276617	-2.08614	12.7944	HSPA5;HSP90B1
regulation of monooxygenase activity (GO:0032768)	43183	0.00063577	0.00437975	0.00197524	0.0141695	-1.734	12.7634	HSP90AA1;NOS3;EGFR
blood circulation (GO:0008015)	4/51	0.000469814	0.00354607	0.00171388	0.013107	-1.65648	12.6939	PROKR2;ADORA2A;NOS3;BDKRB2
glycoside metabolic process (GO:0016137)	43146	0.00494692	0.0196969	0.0107328	0.0446814	-2.38251	12.6487	AKR1C1;AKR1B1
digestive tract development (GO:0048565)	4/44	0.000265211	0.0022029	0.00102826	0.00894626	-1.53537	12.6437	CXCL8;SMO;RARB;TNF
MyD88-dependent toll-like receptor signaling pathway (GO:0002755)	43189	0.00123622	0.00745167	0.0035372	0.0218057	-1.8811	12.5953	IRAK1;IRAK4;TLR4
negative regulation of interleukin-17 production (GO:0032700)	43141	0.00217	0.010702	0.00536981	0.0276617	-2.04604	12.5484	IFNG;TLR4
nucleotide-binding domain, leucine rich repeat containing receptor signaling pathway (GO:0035872)	43185	0.000808265	0.00535552	0.00243419	0.0165716	-1.75623	12.5055	IKBKB;CHUK;IRAK1
TRIF-dependent toll-like receptor signaling pathway (GO:0035666)	43189	0.00123622	0.00745167	0.0035372	0.0218057	-1.85457	12.4176	IKBKB;CHUK;TLR4
negative regulation of defense response (GO:0031348)	5/81	0.000279322	0.00229812	0.00125189	0.0101555	-1.5109	12.364	PTGER4;PTGIS;PPARG;PPARA;PPARD
nucleotide-binding oligomerization domain containing signaling pathway (GO:0070423)	43188	0.00111838	0.00683631	0.00323754	0.0202171	-1.81789	12.3541	IKBKB;CHUK;IRAK1
regulation of sequestering of triglyceride (GO:0010889)	43144	0.00370917	0.0155911	0.00838791	0.0373208	-2.20616	12.3477	PPARG;PPARA
regulation of cholesterol storage (GO:0010885)	43144	0.00370917	0.0155911	0.00838791	0.0373208	-2.20556	12.3444	PPARG;PPARA
negative regulation of bone mineralization (GO:0030502)	43143	0.00315317	0.0138848	0.00731398	0.0343164	-2.13539	12.2985	CCR1;PTK2B
regulation of cytokine-mediated signaling pathway (GO:0001959)	6/91	4.67881e-05	0.00058858	0.000291955	0.00359456	-1.23258	12.2887	IKBKB;CHUK;IFNG;IRAK1;SPHK1;TNF
cytoplasmic pattern recognition receptor signaling pathway (GO:0002753)	43184	0.000718724	0.00487385	0.00219727	0.0153809	-1.69608	12.2763	IKBKB;CHUK;IRAK1
peptidyl-serine phosphorylation (GO:0018105)	7/146	8.36192e-05	0.00093414	0.000578627	0.00598318	-1.30627	12.2648	IKBKB;RPS6KA3;MAPK8;PRKAA2;CHUK;MAPK1;MTOR
quinone metabolic process (GO:1901661)	43142	0.0026399	0.0124197	0.0063075	0.0310193	-2.06221	12.2434	AKR1C1;AKR1B1
adenylate cyclase-activating G-protein coupled receptor signaling pathway (GO:0007189)	5/79	0.000248503	0.00211471	0.00112634	0.00940057	-1.47415	12.2355	MC4R;PTGER4;ADORA2A;TBXA2R;PTGDR
positive regulation of transcription from RNA polymerase II promoter in response to endoplasmic reticulum stress (GO:1990440)	43143	0.00315317	0.0138848	0.00731398	0.0343164	-2.12289	12.2264	HSPA5;TP53
regulation of RNA polymerase II transcriptional preinitiation complex assembly (GO:0045898)	43143	0.00315317	0.0138848	0.00731398	0.0343164	-2.11877	12.2027	ESR1;TP53
regulation of execution phase of apoptosis (GO:1900117)	43145	0.0043073	0.0176772	0.00952795	0.041397	-2.23522	12.1762	PTGIS;TP53
low-density lipoprotein particle remodeling (GO:0034374)	43143	0.00315317	0.0138848	0.00731398	0.0343164	-2.1141	12.1758	PLA2G2A;MPO
phosphatidic acid biosynthetic process (GO:0006654)	4/41	0.000201135	0.00180918	0.000804551	0.00745602	-1.42994	12.171	PLA2G2E;PLA2G1B;PLA2G2A;PLA2G4A
cellular response to prostaglandin stimulus (GO:0071379)	43143	0.00315317	0.0138848	0.00731398	0.0343164	-2.11307	12.1699	PTGER4;PTGDR
positive regulation of protein deacetylation (GO:0090312)	43143	0.00315317	0.0138848	0.00731398	0.0343164	-2.11179	12.1626	IFNG;TP53
regulation of cell growth (GO:0001558)	9/202	1.43616e-05	0.000222494	0.000161691	0.00226367	-1.08781	12.1301	RPS6KA3;SPHK1;ERBB2;BCL2;TP53;EGFR;ESR2;IL2;MTOR
negative regulation of pri-miRNA transcription from RNA polymerase II promoter (GO:1902894)	43141	0.00217	0.010702	0.00536981	0.0276617	-1.97422	12.1079	PPARA;PPARD
peptidyl-tyrosine modification (GO:0018212)	4/52	0.000506181	0.0036767	0.00183251	0.013595	-1.59271	12.0865	NTRK1;PTK2B;JAK3;EGFR
regulation of smooth muscle cell proliferation (GO:0048660)	4/45	0.00028949	0.00235941	0.00111164	0.00940057	-1.4817	12.072	EDN1;IFNG;PPARG;TNF
regulation of protein insertion into mitochondrial membrane involved in apoptotic signaling pathway (GO:1900739)	43190	0.0013616	0.00786027	0.00385327	0.0226755	-1.82626	12.0516	MAPK8;BCL2;TP53
cellular response to decreased oxygen levels (GO:0036294)	5/65	9.86088e-05	0.00106326	0.000489983	0.00526807	-1.30054	11.9967	OPRD1;PTGIS;PTGS2;TP53;MTOR
fatty acid homeostasis (GO:0055089)	43141	0.00217	0.010702	0.00536981	0.0276617	-1.95338	11.9801	PRKAA1;PRKAA2
cellular response to reactive oxygen species (GO:0034614)	5/66	0.000106087	0.00111066	0.000523195	0.00553821	-1.30514	11.9437	MAPK8;CHUK;MAPK1;EGFR;MAPK3
positive regulation of interleukin-5 production (GO:0032754)	43139	0.00136287	0.00786027	0.00370627	0.0223406	-1.80368	11.901	PDE4D;RARA
positive regulation of vasculature development (GO:1904018)	5/105	0.000918974	0.00597505	0.00368354	0.0223406	-1.69862	11.8772	CXCL8;PTGIS;NOS3;SPHK1;CCR3
prostanoid metabolic process (GO:0006692)	43144	0.00370917	0.0155911	0.00838791	0.0373208	-2.11678	11.8475	HPGDS;AKR1C1
positive regulation of interleukin-8 production (GO:0032757)	4/45	0.00028949	0.00235941	0.00111164	0.00940057	-1.44928	11.8078	TLR9;F2RL1;TLR4;TNF
regulation of leukocyte chemotaxis (GO:0002688)	43190	0.0013616	0.00786027	0.00385327	0.0226755	-1.78169	11.7575	CXCL8;F2RL1;PTK2B
glutathione derivative biosynthetic process (GO:1901687)	43182	0.000559196	0.00393022	0.00176776	0.0132153	-1.56018	11.6842	HPGDS;GSTM1;GSTA2
negative regulation of leukocyte cell-cell adhesion (GO:1903038)	43143	0.00315317	0.0138848	0.00731398	0.0343164	-2.00399	11.5417	PPARA;JAK3
positive regulation of receptor biosynthetic process (GO:0010870)	43143	0.00315317	0.0138848	0.00731398	0.0343164	-1.99051	11.464	EDN1;HDAC1
positive regulation of protein localization to membrane (GO:1905477)	6/96	6.3211e-05	0.000741448	0.000383004	0.00440328	-1.18534	11.4611	MAPK8;IFNG;ERBB2;BCL2;TP53;EGFR
positive regulation of telomerase activity (GO:0051973)	3/36	0.00210754	0.010702	0.00568881	0.0287924	-1.84618	11.3766	HSP90AA1;MAPK1;MAPK3
positive regulation of phosphate metabolic process (GO:0045937)	43188	0.00111838	0.00683631	0.00323754	0.0202171	-1.67345	11.3726	IFNG;AKR1B1;EGFR
positive regulation of type I interferon production (GO:0032481)	4/63	0.0010486	0.00650131	0.00353426	0.0218057	-1.65695	11.3672	IRAK1;TLR9;TLR4;NFKB1
neutrophil migration (GO:1990266)	5/59	6.18414e-05	0.000730317	0.000322775	0.00389124	-1.1699	11.3375	CXCL8;PLA2G1B;CXCR2;PDE4B;IRAK4
regulation of ERK1 and ERK2 cascade (GO:0070372)	10/248	1.13757e-05	0.000184563	0.000153265	0.00218088	-0.992355	11.297	CCR1;NTRK1;ERBB2;PLA2G2A;F2RL1;PTK2B;TLR4;TNF;EGFR;MAPK3
negative regulation of catabolic process (GO:0009895)	4/41	0.000201135	0.00180918	0.000804551	0.00745602	-1.32244	11.256	PRKAA1;PPARA;TNF;EGFR
cholesterol metabolic process (GO:0008203)	5/69	0.000131154	0.00130853	0.000633035	0.00638923	-1.25875	11.2522	FDPS;SQLE;RXRA;SOAT1;PPARD
negative regulation of toll-like receptor signaling pathway (GO:0034122)	3/32	0.00149469	0.00850749	0.00418603	0.0242231	-1.72933	11.2507	TLR9;F2RL1;TLR4
positive regulation of cell motility (GO:2000147)	8/180	4.43197e-05	0.000561598	0.000382034	0.00440328	-1.12198	11.2469	CCR1;EDN1;F10;HSPA5;SPHK1;F2RL1;PTK2B;EGFR
positive regulation of toll-like receptor 3 signaling pathway (GO:0034141)	43107	0.048661	0.11057	0.072301	0.17241	-3.71646	11.2344	F2RL1
response to organic cyclic compound (GO:0014070)	5/70	0.000140443	0.00139319	0.000673227	0.00667842	-1.26604	11.2307	BCL2;MAPK1;TRPV1;ESR1;TNF
oxygen homeostasis (GO:0032364)	43107	0.048661	0.11057	0.072301	0.17241	-3.70903	11.2119	EGLN1
cellular response to metal ion (GO:0071248)	6/101	8.39435e-05	0.00093414	0.000494889	0.00527072	-1.19068	11.1749	MAPK8;CHUK;ALOX5AP;MAPK1;EGFR;MAPK3
negative regulation of biomineral tissue development (GO:0070168)	43146	0.00494692	0.0196969	0.0107328	0.0446814	-2.1025	11.1622	CCR1;PTK2B
response to molecule of bacterial origin (GO:0002237)	6/99	7.50853e-05	0.000856663	0.000447439	0.0049792	-1.17388	11.1482	RPS6KA3;CXCL8;IRAK1;NOS3;TLR9;TLR4
NAD biosynthetic process (GO:0009435)	43182	0.000559196	0.00393022	0.00176776	0.0132153	-1.48525	11.1231	PTGIS;NAMPT;PTGS2
fatty acid metabolic process (GO:0006631)	6/107	0.000115612	0.0011737	0.000661067	0.00659548	-1.22449	11.1003	PLA2G1B;ALOX5;ALOX5AP;PPARA;PTGS2;PPARD
regulation of glycolytic process (GO:0006110)	4/58	0.000767605	0.00518507	0.00266601	0.0179387	-1.54762	11.0999	PRKAA1;PRKAA2;PRKAG1;PPARA
purine nucleoside monophosphate biosynthetic process (GO:0009127)	43144	0.00370917	0.0155911	0.00838791	0.0373208	-1.9508	10.9185	IMPDH1;IMPDH2
lipid biosynthetic process (GO:0008610)	5/73	0.000171352	0.00163443	0.000805311	0.00745602	-1.25848	10.9133	PRKAA1;PRKAA2;PLA2G1B;HSD17B1;NR0B1
ERBB signaling pathway (GO:0038127)	5/81	0.000279322	0.00229812	0.00125189	0.0101555	-1.33165	10.8971	HSP90AA1;ERBB2;MAPK1;PTK2B;EGFR
maintenance of gastrointestinal epithelium (GO:0030277)	43145	0.0043073	0.0176772	0.00952795	0.041397	-1.99519	10.8687	TLR9;TLR4
protein import into nucleus, translocation (GO:0000060)	43185	0.000808265	0.00535552	0.00243419	0.0165716	-1.52601	10.8661	OPRD1;IFNG;TNF
MyD88-independent toll-like receptor signaling pathway (GO:0002756)	43190	0.0013616	0.00786027	0.00385327	0.0226755	-1.64658	10.8659	IKBKB;CHUK;TLR4
regulation of JNK cascade (GO:0046328)	5/91	0.000479057	0.00358467	0.00204024	0.0145158	-1.42142	10.8649	TLR9;F2RL1;PTK2B;EGFR;MAP3K11
regulation of phosphoprotein phosphatase activity (GO:0043666)	3/36	0.00210754	0.010702	0.00568881	0.0287924	-1.76187	10.8571	FKBP1A;MTOR;HSP90B1
positive regulation of DNA replication (GO:0045740)	3/36	0.00210754	0.010702	0.00568881	0.0287924	-1.75575	10.8194	KITLG;PLA2G1B;EGFR
positive regulation of fever generation (GO:0031622)	43138	0.00102693	0.00641278	0.00298322	0.0189651	-1.56627	10.7778	PTGS2;TNF
regulation of establishment of endothelial barrier (GO:1903140)	43144	0.00370917	0.0155911	0.00838791	0.0373208	-1.92195	10.757	IKBKB;TNF
peptide metabolic process (GO:0006518)	6/105	0.000104152	0.00110926	0.00060149	0.00610636	-1.17135	10.7409	HSP90AA1;GSTM1;F10;ANPEP;GSTA2;LTA4H
neutrophil chemotaxis (GO:0030593)	4/54	0.000584853	0.00409397	0.00208663	0.0147853	-1.43	10.6452	CXCL8;PLA2G1B;CXCR2;PDE4B
response to prostaglandin E (GO:0034695)	43144	0.00370917	0.0155911	0.00838791	0.0373208	-1.90175	10.644	PTGER4;PTGDR
positive regulation of interleukin-8 biosynthetic process (GO:0045416)	43140	0.00174411	0.00928765	0.00450227	0.024656	-1.67294	10.6257	TLR4;TNF
regulation of autophagy (GO:0010506)	8/204	0.000106604	0.00111066	0.000843527	0.00774795	-1.15566	10.5702	MAPK8;PRKAA1;PRKAA2;IFNG;BCL2;PRKAG1;PRKAB1;MTOR
smooth muscle contraction (GO:0006939)	43146	0.00494692	0.0196969	0.0107328	0.0446814	-1.98099	10.517	EDNRA;BDKRB2
positive regulation of mitochondrial outer membrane permeabilization involved in apoptotic signaling pathway (GO:1901030)	3/38	0.00246446	0.011786	0.00654641	0.0318335	-1.75099	10.516	MAPK8;BCL2;TP53
peptidyl-tyrosine phosphorylation (GO:0018108)	5/80	0.00026357	0.0022029	0.00118788	0.00986683	-1.27473	10.5053	NTRK1;PTK2B;JAK3;EGFR;MAPK3
positive regulation of cytokine biosynthetic process (GO:0042108)	4/41	0.000201135	0.00180918	0.000804551	0.00745602	-1.23226	10.4884	TLR9;TLR4;TNF;CCR2
regulation of fatty acid metabolic process (GO:0019217)	43146	0.00494692	0.0196969	0.0107328	0.0446814	-1.97459	10.4831	PRKAA2;PPARA
neuropeptide signaling pathway (GO:0007218)	5/71	0.000150227	0.00144886	0.000715301	0.00689868	-1.18562	10.4374	OPRD1;CYSLTR1;PROKR2;CYSLTR2;PTGDR2
cellular response to organic substance (GO:0071310)	7/134	4.85781e-05	0.000606702	0.000353977	0.00415206	-1.04818	10.4109	MAPK8;ERBB2;CXCR4;MAPK1;PPARA;TNF;MAPK3
unsaturated fatty acid biosynthetic process (GO:0006636)	43147	0.00562742	0.0218063	0.0120012	0.0477844	-2.00239	10.3726	ALOX5;ALOX5AP
JNK cascade (GO:0007254)	5/67	0.000113993	0.00117096	0.000558073	0.0058716	-1.14179	10.3667	PTGER4;MAPK8;IRAK1;ADORA2B;MAP3K11
positive regulation of coenzyme metabolic process (GO:0051197)	43147	0.00562742	0.0218063	0.0120012	0.0477844	-1.99729	10.3462	PRKAA1;PRKAA2
positive regulation of calcium ion transport (GO:0051928)	3/34	0.00178469	0.00944582	0.0049026	0.0265137	-1.63234	10.3303	CCR1;P2RX3;PLA2G1B
regulation of energy homeostasis (GO:2000505)	43148	0.00634821	0.023804	0.0133318	0.0514309	-2.03703	10.3065	PRKAA1;PRKAA2
gland development (GO:0048732)	5/76	0.000207203	0.00184464	0.000955832	0.00846594	-1.21309	10.2892	RARG;RARA;AKR1B1;RARB;NR0B1
response to alkaloid (GO:0043279)	43183	0.00063577	0.00437975	0.00197524	0.0141695	-1.39569	10.2732	BCL2;MAPK1;TRPV1
bile acid and bile salt transport (GO:0015721)	43190	0.0013616	0.00786027	0.00385327	0.0226755	-1.54961	10.2261	RXRA;AKR1C1;ABCB11
positive regulation of myeloid leukocyte differentiation (GO:0002763)	3/33	0.00163567	0.00924925	0.00453572	0.0246834	-1.58117	10.1443	CCR1;IFNG;TNF
positive regulation of toll-like receptor signaling pathway (GO:0034123)	43151	0.00874631	0.0306121	0.0176846	0.0638262	-2.13566	10.1212	TLR9;F2RL1
positive regulation of cellular metabolic process (GO:0031325)	5/93	0.000529345	0.00382893	0.00223347	0.0155715	-1.33937	10.104	NFKBIA;EDN1;HDAC1;PPARA;TP53
purine ribonucleoside triphosphate biosynthetic process (GO:0009206)	43159	0.0167689	0.0495082	0.0317299	0.096299	-2.4677	10.0885	IMPDH1;IMPDH2
regulation of interleukin-8 production (GO:0032677)	3/35	0.00194193	0.0101237	0.00528689	0.0276617	-1.61396	10.0777	TLR9;TLR4;TNF
positive regulation of cellular catabolic process (GO:0031331)	6/107	0.000115612	0.0011737	0.000661067	0.00659548	-1.10281	9.99724	HSP90AA1;PRKAA1;PRKAA2;IFNG;PPARA;TNF
regulation of production of miRNAs involved in gene silencing by miRNA (GO:1903798)	43145	0.0043073	0.0176772	0.00952795	0.041397	-1.83456	9.99366	ESR1;EGFR
cellular response to alcohol (GO:0097306)	43188	0.00111838	0.00683631	0.00323754	0.0202171	-1.46843	9.97926	PTGER4;SMO;PTGDR
negative regulation of interleukin-6 production (GO:0032715)	43184	0.000718724	0.00487385	0.00219727	0.0153809	-1.37441	9.94805	TLR9;TLR4;TNF
regulation of mitochondrial membrane permeability (GO:0046902)	43150	0.00790824	0.0284828	0.0161747	0.0603855	-2.05238	9.93322	BCL2;TP53
positive regulation of peptidyl-serine phosphorylation (GO:0033138)	4/84	0.00302874	0.0138002	0.00925645	0.0405788	-1.71202	9.92905	OPRD1;IFNG;TNF;EGFR
regulation of nitric-oxide synthase activity (GO:0050999)	3/37	0.00228167	0.0110334	0.00610859	0.0304727	-1.6312	9.92233	HSP90AA1;NOS3;EGFR
regulation of systemic arterial blood pressure by hormone (GO:0001990)	43148	0.00634821	0.023804	0.0133318	0.0514309	-1.96069	9.92026	EDN1;NOS3
positive regulation of NIK/NF-kappaB signaling (GO:1901224)	3/36	0.00210754	0.010702	0.00568881	0.0287924	-1.6073	9.90456	IRAK1;TNF;EGFR
positive regulation of tumor necrosis factor superfamily cytokine production (GO:1903557)	3/33	0.00163567	0.00924925	0.00453572	0.0246834	-1.53662	9.85852	IFNG;TLR9;TLR4
ribonucleoside monophosphate biosynthetic process (GO:0009156)	43146	0.00494692	0.0196969	0.0107328	0.0446814	-1.83637	9.74929	IMPDH1;IMPDH2
negative regulation of cytokine production involved in immune response (GO:0002719)	43147	0.00562742	0.0218063	0.0120012	0.0477844	-1.87957	9.73634	JAK3;TNF
regulation of interleukin-8 biosynthetic process (GO:0045414)	43144	0.00370917	0.0155911	0.00838791	0.0373208	-1.73542	9.71305	TLR4;TNF
regulation of signal transduction by p53 class mediator (GO:1901796)	6/139	0.000477329	0.00358467	0.00238724	0.0165109	-1.26832	9.6992	PRKAA1;PRKAA2;HDAC1;PRKAG1;PRKAB1;TP53
positive regulation of phospholipase C activity (GO:0010863)	43190	0.0013616	0.00786027	0.00385327	0.0226755	-1.46815	9.68847	EDNRA;ESR1;EGFR
estrogen metabolic process (GO:0008210)	43146	0.00494692	0.0196969	0.0107328	0.0446814	-1.81524	9.63708	HSD17B1;HSD17B2
regulation of cell proliferation (GO:0042127)	16/741	7.55008e-05	0.000856663	0.00184994	0.013666	-1.00871	9.57407	NTRK1;EDN1;RARG;CXCL8;HDAC1;NOS3;AKR1B1;EGFR;IL2;IFNG;CXCR2;NAMPT;RARA;PTK2B;JAK3;TP53
cellular response to pH (GO:0071467)	43148	0.00634821	0.023804	0.0133318	0.0514309	-1.89151	9.57027	TRPV1;ASIC1
negative regulation of cell proliferation (GO:0008285)	9/364	0.00118748	0.00720791	0.00831253	0.0373208	-1.41868	9.55614	NTRK1;RARG;CXCL8;IFNG;NOS3;AKR1B1;PTK2B;PPARG;TP53
tumor necrosis factor-mediated signaling pathway (GO:0033209)	6/124	0.000258877	0.00219225	0.00137173	0.0110078	-1.15326	9.52498	IKBKB;NFKBIA;CHUK;LTA;PTK2B;TNF
positive regulation of membrane protein ectodomain proteolysis (GO:0051044)	43147	0.00562742	0.0218063	0.0120012	0.0477844	-1.83766	9.51926	IFNG;TNF
cellular response to molecule of bacterial origin (GO:0071219)	5/85	0.00034958	0.0027711	0.00153365	0.0120472	-1.1929	9.49405	MAPK8;CXCL8;PDE4B;TLR4;NFKB1
receptor metabolic process (GO:0043112)	4/59	0.000818933	0.00540558	0.00282643	0.0187996	-1.33347	9.47766	CXCL8;CXCR1;CXCR2;TNF
skeletal system morphogenesis (GO:0048705)	3/32	0.00149469	0.00850749	0.00418603	0.0242231	-1.45518	9.46717	RARG;RARA;RARB
regulation of bicellular tight junction assembly (GO:2000810)	43148	0.00634821	0.023804	0.0133318	0.0514309	-1.86472	9.43473	IKBKB;TNF
carboxylic acid metabolic process (GO:0019752)	3/34	0.00178469	0.00944582	0.0049026	0.0265137	-1.48951	9.42638	PTGIS;TBXAS1;PLA2G4A
positive regulation of glycolytic process (GO:0045821)	43147	0.00562742	0.0218063	0.0120012	0.0477844	-1.81446	9.39911	PRKAA1;PRKAA2
chemokine-mediated signaling pathway (GO:0070098)	4/53	0.000544508	0.00390606	0.00195672	0.0141695	-1.25056	9.39878	CCR1;CXCL8;PTK2B;CCR2
response to ATP (GO:0033198)	43146	0.00494692	0.0196969	0.0107328	0.0446814	-1.7603	9.34539	TRPV1;HSP90B1
gas homeostasis (GO:0033483)	43108	0.0554178	0.116754	0.0809657	0.176801	-3.2294	9.34217	EGLN1
negative regulation of NF-kappaB transcription factor activity (GO:0032088)	5/83	0.000312959	0.00251527	0.0013875	0.0110078	-1.1549	9.31938	NFKBIA;PTGIS;CHUK;IRAK1;TLR9
cellular response to hypoxia (GO:0071456)	6/133	0.000377334	0.00293745	0.00192962	0.0141695	-1.17742	9.28086	EGLN1;OPRD1;PTGIS;PTGS2;TP53;MTOR
monocarboxylic acid metabolic process (GO:0032787)	5/109	0.00108702	0.00671555	0.00428972	0.024656	-1.35655	9.2575	AKR1C1;GLO1;PPARA;UGT1A9;DLD
Fc receptor signaling pathway (GO:0038093)	7/184	0.00034829	0.0027711	0.0021002	0.0148209	-1.162	9.25239	IKBKB;NFKBIA;MAPK8;CHUK;MAPK1;NFKB1;MAPK3
positive regulation of angiogenesis (GO:0045766)	5/104	0.000880173	0.00576596	0.00354217	0.0218057	-1.3144	9.24732	CXCL8;PTGIS;NOS3;SPHK1;CCR3
nitric oxide mediated signal transduction (GO:0007263)	43147	0.00562742	0.0218063	0.0120012	0.0477844	-1.78412	9.24195	NOS3;FPR1
toll-like receptor 4 signaling pathway (GO:0034142)	43147	0.00562742	0.0218063	0.0120012	0.0477844	-1.77239	9.18114	IRAK1;TLR4
positive regulation of macrophage derived foam cell differentiation (GO:0010744)	43148	0.00634821	0.023804	0.0133318	0.0514309	-1.80626	9.13892	PLA2G2A;NFKB1
regulation of toll-like receptor 3 signaling pathway (GO:0034139)	43108	0.0554178	0.116754	0.0809657	0.176801	-3.157	9.13273	F2RL1
regulation of protein homodimerization activity (GO:0043496)	43148	0.00634821	0.023804	0.0133318	0.0514309	-1.80203	9.11754	HSPA5;BCL2
positive regulation of acute inflammatory response (GO:0002675)	43147	0.00562742	0.0218063	0.0120012	0.0477844	-1.75718	9.10239	PTGS2;TNF
negative regulation of lipid localization (GO:1905953)	43141	0.00217	0.010702	0.00536981	0.0276617	-1.48025	9.0784	NFKBIA;TNF
glucose transmembrane transport (GO:1904659)	43148	0.00634821	0.023804	0.0133318	0.0514309	-1.79346	9.07417	EDNRA;PPARD
positive regulation of morphogenesis of an epithelium (GO:1905332)	43150	0.00790824	0.0284828	0.0161747	0.0603855	-1.86031	9.00361	SMO;MTOR
positive regulation of positive chemotaxis (GO:0050927)	43148	0.00634821	0.023804	0.0133318	0.0514309	-1.77333	8.97229	CXCL8;F2RL1
organic hydroxy compound transport (GO:0015850)	3/37	0.00228167	0.0110334	0.00610859	0.0304727	-1.47307	8.96044	RXRA;AKR1C1;ABCB11
negative regulation of lipid catabolic process (GO:0050995)	43147	0.00562742	0.0218063	0.0120012	0.0477844	-1.715	8.88389	PRKAA1;TNF
enzyme linked receptor protein signaling pathway (GO:0007167)	5/121	0.00172857	0.00928765	0.00653251	0.0318335	-1.39565	8.87699	IRAK1;ERBB2;BDKRB2;PTK2B;JAK3
positive regulation of telomere capping (GO:1904355)	43149	0.00710868	0.0259804	0.0147233	0.0554441	-1.79367	8.87226	MAPK1;MAPK3
positive regulation of protein insertion into mitochondrial membrane involved in apoptotic signaling pathway (GO:1900740)	43190	0.0013616	0.00786027	0.00385327	0.0226755	-1.34422	8.87066	MAPK8;BCL2;TP53
positive regulation of leukocyte migration (GO:0002687)	3/35	0.00194193	0.0101237	0.00528689	0.0276617	-1.41141	8.81292	CXCL8;F2RL1;TNF
positive regulation of fatty acid beta-oxidation (GO:0032000)	43108	0.0554178	0.116754	0.0809657	0.176801	-3.04478	8.80809	PPARA
negative regulation of cell junction assembly (GO:1901889)	43151	0.00874631	0.0306121	0.0176846	0.0638262	-1.85857	8.808	IKBKB;TNF
regulation of cholesterol biosynthetic process (GO:0045540)	3/41	0.00306628	0.0138848	0.00797002	0.0367978	-1.52047	8.79939	FDPS;SQLE;PRKAA1
cellular response to organonitrogen compound (GO:0071417)	5/98	0.000672401	0.00461379	0.00277453	0.0185253	-1.20237	8.78288	AHR;TRPV1;CFTR;MTOR;HSP90B1
negative regulation of leukocyte degranulation (GO:0043301)	43107	0.048661	0.11057	0.072301	0.17241	-2.89602	8.75433	CCR2
regulation of toll-like receptor 9 signaling pathway (GO:0034163)	43108	0.0554178	0.116754	0.0809657	0.176801	-3.01715	8.72817	TLR9
anion homeostasis (GO:0055081)	43150	0.00790824	0.0284828	0.0161747	0.0603855	-1.80228	8.72276	PRKAA1;PRKAA2
regulation of DNA binding (GO:0051101)	4/53	0.000544508	0.00390606	0.00195672	0.0141695	-1.15796	8.70278	NFKBIA;MAPK8;SMO;PPARG
hexose transmembrane transport (GO:0035428)	43151	0.00874631	0.0306121	0.0176846	0.0638262	-1.83526	8.69753	EDNRA;PPARD
regulation of interleukin-6 production (GO:0032675)	3/43	0.00351334	0.015172	0.00901256	0.0397102	-1.53883	8.69622	TLR9;TLR4;TNF
phosphatidylcholine metabolic process (GO:0046470)	4/72	0.00172412	0.00928765	0.00554732	0.0284075	-1.3625	8.66964	PLA2G2E;PLA2G1B;PLA2G2A;PLA2G4A
positive regulation of nitrogen compound metabolic process (GO:0051173)	43149	0.00710868	0.0259804	0.0147233	0.0554441	-1.74775	8.64516	MAPK8;NFKB1
Fc-epsilon receptor signaling pathway (GO:0038095)	7/183	0.000337009	0.00269607	0.00203879	0.0145158	-1.06657	8.52764	IKBKB;NFKBIA;MAPK8;CHUK;MAPK1;NFKB1;MAPK3
positive regulation of monocyte chemotaxis (GO:0090026)	43149	0.00710868	0.0259804	0.0147233	0.0554441	-1.72164	8.516	CCR1;CCR2
Fc-gamma receptor signaling pathway (GO:0038094)	5/135	0.00278615	0.0129325	0.0100628	0.0432402	-1.43912	8.46648	HSP90AA1;FCGR2A;MAPK1;FCGR1A;MAPK3
regulation of wound healing, spreading of epidermal cells (GO:1903689)	43107	0.048661	0.11057	0.072301	0.17241	-2.79957	8.46276	MTOR
sterol metabolic process (GO:0016125)	4/60	0.000872637	0.00573825	0.00299334	0.0189651	-1.19655	8.42852	SQLE;RXRA;SOAT1;PPARD
granulocyte chemotaxis (GO:0071621)	4/57	0.000718592	0.00487385	0.00251195	0.0169679	-1.15436	8.35554	CXCL8;PLA2G1B;CXCR2;PDE4B
positive regulation of homeostatic process (GO:0032846)	4/84	0.00302874	0.0138002	0.00925645	0.0405788	-1.43639	8.33048	MC4R;P2RX3;PLA2G1B;CFTR
regulation of interleukin-18 production (GO:0032661)	43108	0.0554178	0.116754	0.0809657	0.176801	-2.87735	8.32376	TLR9
sodium ion transmembrane transport (GO:0035725)	3/37	0.00228167	0.0110334	0.00610859	0.0304727	-1.36692	8.31475	SCN9A;SCN4A;ASIC1
negative regulation of G-protein coupled receptor protein signaling pathway (GO:0045744)	43153	0.0105357	0.0351729	0.0208751	0.0714776	-1.82081	8.29012	CXCL8;ADA
cellular response to tumor necrosis factor (GO:0071356)	7/195	0.000493545	0.00359997	0.00287451	0.0189651	-1.08457	8.25781	IKBKB;NFKBIA;CXCL8;CHUK;LTA;PTK2B;TNF
regulation of early endosome to late endosome transport (GO:2000641)	43149	0.00710868	0.0259804	0.0147233	0.0554441	-1.66915	8.25634	MAPK1;MAPK3
positive regulation of protein modification process (GO:0031401)	7/164	0.000172535	0.00163672	0.00111404	0.00940057	-0.952629	8.25445	NTRK1;IFNG;ERBB2;TNF;EGFR;MTOR;MAPK3
regulation of chemokine-mediated signaling pathway (GO:0070099)	43107	0.048661	0.11057	0.072301	0.17241	-2.73043	8.25374	EDN1
positive regulation of transferase activity (GO:0051347)	6/138	0.000459371	0.00349767	0.00230581	0.0160115	-1.06784	8.20703	NTRK1;HSP90AA1;ERBB2;MAPK1;EGFR;MAPK3
regulation of peptidyl-serine phosphorylation (GO:0033135)	4/87	0.00343737	0.014881	0.0103853	0.0442972	-1.44135	8.17684	OPRD1;PDE4D;TNF;EGFR
positive regulation of transcription initiation from RNA polymerase II promoter (GO:0060261)	43149	0.00710868	0.0259804	0.0147233	0.0554441	-1.65307	8.17679	ESR1;TP53
endothelial cell development (GO:0001885)	43151	0.00874631	0.0306121	0.0176846	0.0638262	-1.72418	8.17112	PDE4D;F2RL1
negative regulation of protein metabolic process (GO:0051248)	3/44	0.00375101	0.0156157	0.00956232	0.041397	-1.45602	8.13291	EDN1;EGFR;NFKB1
regulation of lipid metabolic process (GO:0019216)	5/101	0.000771071	0.00518829	0.00314145	0.0198311	-1.13309	8.12167	RXRA;PPARG;PPARA;UGT1A9;PPARD
negative regulation of cyclase activity (GO:0031280)	43152	0.00962231	0.0332094	0.0192517	0.0677474	-1.74205	8.0895	HRH4;CCR2
icosanoid secretion (GO:0032309)	43143	0.00315317	0.0138848	0.00731398	0.0343164	-1.39758	8.04915	PLA2G1B;BDKRB2
regulation of platelet activation (GO:0010543)	43151	0.00874631	0.0306121	0.0176846	0.0638262	-1.69502	8.03291	NOS3;TLR4
positive regulation of cell differentiation (GO:0045597)	7/195	0.000493545	0.00359997	0.00287451	0.0189651	-1.05479	8.03104	RPS6KA3;PLA2G2A;AKR1B1;PPARG;MTOR;NFKB1;PPARD
C21-steroid hormone metabolic process (GO:0008207)	43154	0.0114858	0.037062	0.0225534	0.0751492	-1.79379	8.01221	AKR1C1;AKR1B1
positive regulation of oxidoreductase activity (GO:0051353)	43151	0.00874631	0.0306121	0.0176846	0.0638262	-1.68584	7.98939	EDN1;TNF
positive regulation of protein complex assembly (GO:0031334)	4/89	0.0037297	0.0156018	0.0111853	0.0463431	-1.42861	7.98795	IFNG;TLR4;TNF;TP53
ERBB2 signaling pathway (GO:0038128)	3/40	0.00285663	0.0131541	0.00747695	0.0347989	-1.35969	7.9652	HSP90AA1;ERBB2;EGFR
negative regulation of response to interferon-gamma (GO:0060331)	43107	0.048661	0.11057	0.072301	0.17241	-2.63109	7.95347	PPARG
regulation of Golgi organization (GO:1903358)	43146	0.00494692	0.0196969	0.0107328	0.0446814	-1.49772	7.95139	MAPK1;MAPK3
establishment of endothelial barrier (GO:0061028)	43153	0.0105357	0.0351729	0.0208751	0.0714776	-1.74116	7.9275	PDE4D;F2RL1
positive regulation of biosynthetic process (GO:0009891)	43154	0.0114858	0.037062	0.0225534	0.0751492	-1.77193	7.91458	TLR4;MTOR
negative regulation of interferon-gamma-mediated signaling pathway (GO:0060336)	43107	0.048661	0.11057	0.072301	0.17241	-2.6127	7.89789	PPARG
negative regulation of cAMP biosynthetic process (GO:0030818)	43153	0.0105357	0.0351729	0.0208751	0.0714776	-1.70773	7.77529	HRH4;CCR2
negative regulation of blood coagulation (GO:0030195)	3/37	0.00228167	0.0110334	0.00610859	0.0304727	-1.27546	7.75844	EDN1;NOS3;PLAT
regulation of ERBB signaling pathway (GO:1901184)	43154	0.0114858	0.037062	0.0225534	0.0751492	-1.7261	7.70985	ERBB2;EGFR
negative regulation of lipid metabolic process (GO:0045833)	43151	0.00874631	0.0306121	0.0176846	0.0638262	-1.6265	7.70818	PRKAA1;TNF
positive regulation of lymphocyte proliferation (GO:0050671)	4/72	0.00172412	0.00928765	0.00554732	0.0284075	-1.20896	7.69269	BCL2;TLR9;JAK3;IL2
positive regulation of interleukin-10 production (GO:0032733)	43154	0.0114858	0.037062	0.0225534	0.0751492	-1.71571	7.66346	TLR9;TLR4
positive regulation of fat cell differentiation (GO:0045600)	3/40	0.00285663	0.0131541	0.00747695	0.0347989	-1.30574	7.64917	PPARG;PTGS2;PPARD
response to endoplasmic reticulum stress (GO:0034976)	5/107	0.00100038	0.00641278	0.00397837	0.0233326	-1.10639	7.64226	CXCL8;HSPA5;BCL2;TP53;HSP90B1
regulation of regulatory T cell differentiation (GO:0045589)	43152	0.00962231	0.0332094	0.0192517	0.0677474	-1.64358	7.63225	IFNG;IL2
modification by symbiont of host morphology or physiology (GO:0044003)	43108	0.0554178	0.116754	0.0809657	0.176801	-2.62559	7.59545	RXRA
flavonoid glucuronidation (GO:0052696)	43110	0.068789	0.129802	0.0980549	0.188718	-2.83687	7.5935	UGT1A9
transmembrane receptor protein tyrosine kinase signaling pathway (GO:0007169)	9/397	0.00214946	0.010702	0.0139158	0.0532888	-1.23468	7.58406	NTRK1;HSP90AA1;ERBB2;BDKRB2;MAPK1;PTK2B;PLAT;JAK3;MAPK3
positive regulation of tumor necrosis factor production (GO:0032760)	3/48	0.00479864	0.0195092	0.0119543	0.0477844	-1.41718	7.56695	TLR9;TLR4;CCR2
ERK1 and ERK2 cascade (GO:0070371)	43153	0.0105357	0.0351729	0.0208751	0.0714776	-1.66186	7.56643	PTGER4;MAPK1
positive regulation of reactive oxygen species metabolic process (GO:2000379)	3/40	0.00285663	0.0131541	0.00747695	0.0347989	-1.28893	7.55069	F2RL1;TLR4;TP53
positive regulation of toll-like receptor 4 signaling pathway (GO:0034145)	43109	0.0621271	0.12256	0.0895501	0.181611	-2.71668	7.5485	F2RL1
sensory perception (GO:0007600)	3/55	0.00702115	0.0259804	0.0168983	0.062416	-1.52216	7.54811	OPRD1;ADORA2A;SCN9A
regulation of interferon-alpha secretion (GO:1902739)	43107	0.048661	0.11057	0.072301	0.17241	-2.48772	7.52007	CHUK
response to UV-A (GO:0070141)	43107	0.048661	0.11057	0.072301	0.17241	-2.48602	7.51492	EGFR
negative regulation of lyase activity (GO:0051350)	43154	0.0114858	0.037062	0.0225534	0.0751492	-1.6773	7.49191	HRH4;CCR2
peptidyl-serine modification (GO:0018209)	6/171	0.00140452	0.00807365	0.00632619	0.0310234	-1.1365	7.46458	IKBKB;RPS6KA3;MAPK8;CHUK;MAPK1;MTOR
cellular response to interleukin-6 (GO:0071354)	43155	0.0124722	0.0391762	0.0242855	0.0783638	-1.7018	7.46112	PTGIS;NFKB1
negative regulation of cellular extravasation (GO:0002692)	43107	0.048661	0.11057	0.072301	0.17241	-2.46097	7.4392	PTGER4
white fat cell differentiation (GO:0050872)	43107	0.048661	0.11057	0.072301	0.17241	-2.44467	7.38994	PPARG
PERK-mediated unfolded protein response (GO:0036499)	43144	0.00370917	0.0155911	0.00838791	0.0373208	-1.31909	7.38286	CXCL8;HSPA5
regulation of positive chemotaxis (GO:0050926)	43109	0.0621271	0.12256	0.0895501	0.181611	-2.65642	7.38106	F2RL1
regulation of cholesterol transport (GO:0032374)	43152	0.00962231	0.0332094	0.0192517	0.0677474	-1.58715	7.37019	PPARG;NFKB1
regulation of lipid catabolic process (GO:0050994)	43149	0.00710868	0.0259804	0.0147233	0.0554441	-1.48789	7.35977	PRKAA1;TNF
positive regulation of ATP metabolic process (GO:1903580)	43155	0.0124722	0.0391762	0.0242855	0.0783638	-1.67763	7.35517	PRKAA1;PRKAA2
regulation of interferon-gamma-mediated signaling pathway (GO:0060334)	43154	0.0114858	0.037062	0.0225534	0.0751492	-1.64291	7.3383	IFNG;PPARG
negative regulation of cytokine secretion (GO:0050710)	3/41	0.00306628	0.0138848	0.00797002	0.0367978	-1.26564	7.3246	PTGER4;F2RL1;TNF
positive regulation of T-helper 2 cell differentiation (GO:0045630)	43107	0.048661	0.11057	0.072301	0.17241	-2.41898	7.3123	RARA
negative regulation of nitric oxide metabolic process (GO:1904406)	43108	0.0554178	0.116754	0.0809657	0.176801	-2.51714	7.28171	PTGIS
positive regulation of chemokine production (GO:0032722)	3/35	0.00194193	0.0101237	0.00528689	0.0276617	-1.16583	7.27954	TLR9;TLR4;TNF
regulation of fibroblast proliferation (GO:0048145)	3/47	0.00452196	0.0184709	0.0113271	0.046597	-1.34566	7.26496	PLA2G1B;SPHK1;TP53
bile acid secretion (GO:0032782)	43107	0.048661	0.11057	0.072301	0.17241	-2.39779	7.24822	ABCB11
regulation of chemokine biosynthetic process (GO:0045073)	43108	0.0554178	0.116754	0.0809657	0.176801	-2.50145	7.23633	TNF
positive regulation of interleukin-6 production (GO:0032755)	3/44	0.00375101	0.0156157	0.00956232	0.041397	-1.29421	7.2291	TLR9;F2RL1;TLR4
peptide catabolic process (GO:0043171)	43157	0.0145514	0.0442402	0.0279068	0.087606	-1.70874	7.22808	ANPEP;LTA4H
positive regulation of blood pressure (GO:0045777)	43107	0.048661	0.11057	0.072301	0.17241	-2.39019	7.22524	TBXA2R
positive regulation of transcription from RNA polymerase I promoter (GO:0045943)	43153	0.0105357	0.0351729	0.0208751	0.0714776	-1.5835	7.20964	ERBB2;MTOR
urogenital system development (GO:0001655)	43154	0.0114858	0.037062	0.0225534	0.0751492	-1.60667	7.17643	SMO;AKR1B1
regulation of hyaluronan biosynthetic process (GO:1900125)	43107	0.048661	0.11057	0.072301	0.17241	-2.37171	7.1694	NFKB1
mitochondrial membrane organization (GO:0007006)	43151	0.00874631	0.0306121	0.0176846	0.0638262	-1.50897	7.15121	BCL2;TP53
regulation of high voltage-gated calcium channel activity (GO:1901841)	43108	0.0554178	0.116754	0.0809657	0.176801	-2.46612	7.13413	PDE4B
positive regulation of cellular extravasation (GO:0002693)	43107	0.048661	0.11057	0.072301	0.17241	-2.35667	7.12393	CCR2
cortical actin cytoskeleton organization (GO:0030866)	43153	0.0105357	0.0351729	0.0208751	0.0714776	-1.56424	7.12195	IKBKB;TNF
negative regulation of coenzyme metabolic process (GO:0051198)	43107	0.048661	0.11057	0.072301	0.17241	-2.35437	7.11697	PPARA
positive regulation of protein import into nucleus, translocation (GO:0033160)	43107	0.048661	0.11057	0.072301	0.17241	-2.35182	7.10926	IFNG
intracellular estrogen receptor signaling pathway (GO:0030520)	43151	0.00874631	0.0306121	0.0176846	0.0638262	-1.49958	7.1067	ESR1;ESR2
positive regulation of myeloid leukocyte mediated immunity (GO:0002888)	43110	0.068789	0.129802	0.0980549	0.188718	-2.63737	7.05948	F2RL1
positive regulation of blood circulation (GO:1903524)	43155	0.0124722	0.0391762	0.0242855	0.0783638	-1.60766	7.04839	TBXA2R;F2RL1
activation of phospholipase C activity (GO:0007202)	43154	0.0114858	0.037062	0.0225534	0.0751492	-1.5779	7.04793	EDNRA;EGFR
positive regulation of epithelial cell migration (GO:0010634)	4/75	0.00200385	0.0103841	0.00635895	0.0310961	-1.13411	7.04589	EDN1;IFNG;PTK2B;MTOR
sensory perception of pain (GO:0019233)	43156	0.0134942	0.0416832	0.0260704	0.0828904	-1.6281	7.00979	OPRD1;SCN9A
protein homotrimerization (GO:0070207)	43154	0.0114858	0.037062	0.0225534	0.0751492	-1.56934	7.00966	ALOX5AP;ASIC1
regulation of release of sequestered calcium ion into cytosol (GO:0051279)	3/50	0.00538213	0.0212833	0.0132676	0.0514309	-1.33351	6.96717	FKBP1A;PDE4D;PTK2B
regulation of calcium-mediated signaling (GO:0050848)	3/42	0.00328514	0.0143291	0.00848184	0.0375624	-1.216	6.95352	FKBP1A;P2RX3;PDE4D
T cell receptor signaling pathway (GO:0050852)	6/164	0.00113361	0.00690507	0.00521564	0.0276617	-1.02497	6.95171	IKBKB;NFKBIA;CHUK;PDE4D;PDE4B;NFKB1
negative regulation of response to external stimulus (GO:0032102)	5/108	0.00104303	0.00648998	0.00413195	0.0241517	-1.01146	6.9443	PTGER4;PTGIS;PPARG;PPARA;PPARD
glucose transport (GO:0015758)	43154	0.0114858	0.037062	0.0225534	0.0751492	-1.55438	6.94287	EDNRA;PPARD
protein homooligomerization (GO:0051260)	6/191	0.00245392	0.011768	0.010441	0.0444253	-1.15477	6.94026	RXRA;AKR1C1;ALOX5AP;TRPV1;TP53;ASIC1
positive regulation of deacetylase activity (GO:0090045)	43107	0.048661	0.11057	0.072301	0.17241	-2.29252	6.93001	MAPK8
regulation of cellular protein metabolic process (GO:0032268)	3/51	0.00568915	0.0218504	0.0139539	0.0532888	-1.33809	6.91683	NFKBIA;EDN1;NFKB1
positive regulation of ceramide biosynthetic process (GO:2000304)	43108	0.0554178	0.116754	0.0809657	0.176801	-2.39063	6.91574	TNF
granulocyte migration (GO:0097530)	43108	0.0554178	0.116754	0.0809657	0.176801	-2.38811	6.90844	IRAK4
TORC1 signaling (GO:0038202)	43109	0.0621271	0.12256	0.0895501	0.181611	-2.48165	6.89545	MTOR
positive regulation of heart rate (GO:0010460)	43146	0.00494692	0.0196969	0.0107328	0.0446814	-1.29175	6.85791	EDN1;PDE4D
negative regulation of extrinsic apoptotic signaling pathway in absence of ligand (GO:2001240)	43155	0.0124722	0.0391762	0.0242855	0.0783638	-1.56316	6.85328	BCL2;TNF
neuronal action potential (GO:0019228)	43155	0.0124722	0.0391762	0.0242855	0.0783638	-1.56102	6.84393	SCN9A;SCN4A
calcium ion import into cytosol (GO:1902656)	43109	0.0621271	0.12256	0.0895501	0.181611	-2.45939	6.83361	TRPV1
lipid homeostasis (GO:0055088)	3/50	0.00538213	0.0212833	0.0132676	0.0514309	-1.30212	6.80315	PRKAA1;PRKAA2;PPARG
negative regulation of signal transduction in absence of ligand (GO:1901099)	43155	0.0124722	0.0391762	0.0242855	0.0783638	-1.54974	6.79444	BCL2;TNF
regulation of entry of bacterium into host cell (GO:2000535)	43108	0.0554178	0.116754	0.0809657	0.176801	-2.34634	6.78763	CXCL8
histone-serine phosphorylation (GO:0035404)	43107	0.048661	0.11057	0.072301	0.17241	-2.24187	6.77691	PRKAA2
positive regulation of secretion by cell (GO:1903532)	3/53	0.0063342	0.023804	0.0153861	0.0578146	-1.33874	6.77643	EDN1;PLA2G1B;CFTR
regulation of membrane protein ectodomain proteolysis (GO:0051043)	43154	0.0114858	0.037062	0.0225534	0.0751492	-1.51541	6.76882	IFNG;TNF
receptor-mediated endocytosis (GO:0006898)	6/189	0.00232838	0.011228	0.00996123	0.0429099	-1.11318	6.74872	HSP90AA1;CXCL8;CXCR1;CXCR2;FCGR1A;HSP90B1
negative regulation of MyD88-independent toll-like receptor signaling pathway (GO:0034128)	43108	0.0554178	0.116754	0.0809657	0.176801	-2.33262	6.74794	TLR4
fructose metabolic process (GO:0006000)	43108	0.0554178	0.116754	0.0809657	0.176801	-2.32331	6.721	AKR1B1
fusion of virus membrane with host plasma membrane (GO:0019064)	43108	0.0554178	0.116754	0.0809657	0.176801	-2.31886	6.70813	CXCR4
central nervous system development (GO:0007417)	6/218	0.00469281	0.0191238	0.0186145	0.0666284	-1.24321	6.66573	RPS6KA3;RARG;ADORA2A;RARA;RARB;S100B
regulation of phagocytosis, engulfment (GO:0060099)	43107	0.048661	0.11057	0.072301	0.17241	-2.19851	6.64583	F2RL1
positive regulation of cellular amide metabolic process (GO:0034250)	3/62	0.0097643	0.0333678	0.0228254	0.0753324	-1.43536	6.64433	ERBB2;TNF;MTOR
positive regulation of cell death (GO:0010942)	3/58	0.00813155	0.0291059	0.0193174	0.0677474	-1.3723	6.60353	NTRK1;RARG;TNF
positive regulation of interferon-beta production (GO:0032728)	43158	0.0156431	0.0469835	0.0297936	0.0918681	-1.58628	6.59533	TLR9;TLR4
cellular nitrogen compound biosynthetic process (GO:0044271)	43155	0.0124722	0.0391762	0.0242855	0.0783638	-1.49795	6.56739	NOS3;SPHK1
steroid metabolic process (GO:0008202)	4/100	0.00564229	0.0218152	0.0162938	0.0606998	-1.26816	6.56584	HSD11B1;AKR1C1;HSD17B1;NR0B1
positive regulation of histone phosphorylation (GO:0033129)	43107	0.048661	0.11057	0.072301	0.17241	-2.17045	6.561	MAPK3
positive regulation of immune effector process (GO:0002699)	43156	0.0134942	0.0416832	0.0260704	0.0828904	-1.52364	6.56002	IFNG;CCR2
negative regulation of B cell apoptotic process (GO:0002903)	43108	0.0554178	0.116754	0.0809657	0.176801	-2.26144	6.54202	IL2
regulation of telomere capping (GO:1904353)	43155	0.0124722	0.0391762	0.0242855	0.0783638	-1.48291	6.50147	MAPK1;MAPK3
long-chain fatty acid transport (GO:0015909)	43157	0.0145514	0.0442402	0.0279068	0.087606	-1.52959	6.47027	PRKAA2;PPARG
regulation of monocyte chemotaxis (GO:0090025)	43154	0.0114858	0.037062	0.0225534	0.0751492	-1.44784	6.46697	CCR1;CCR2
cellular response to ammonium ion (GO:0071242)	43155	0.0124722	0.0391762	0.0242855	0.0783638	-1.47375	6.46129	MAPK1;MAPK3
cellular response to epidermal growth factor stimulus (GO:0071364)	43157	0.0145514	0.0442402	0.0279068	0.087606	-1.52279	6.44149	ERBB2;EGFR
negative regulation of nucleic acid-templated transcription (GO:1903507)	10/445	0.00131241	0.00786027	0.0102866	0.0440927	-0.968878	6.42937	IFNG;HDAC1;RARA;NR0B1;PPARG;AHR;PPARA;TNF;TP53;PPARD
extrinsic apoptotic signaling pathway via death domain receptors (GO:0008625)	43159	0.0167689	0.0495082	0.0317299	0.096299	-1.57172	6.42556	BCL2;TNF
positive regulation of cytokine secretion (GO:0050715)	4/74	0.00190736	0.0100644	0.00608018	0.0304727	-1.02499	6.41855	PTGER4;CHUK;F2RL1;TNF
positive regulation of leukocyte cell-cell adhesion (GO:1903039)	43153	0.0105357	0.0351729	0.0208751	0.0714776	-1.40934	6.41669	TNF;CCR2
regulation of cardiac muscle cell contraction (GO:0086004)	43158	0.0156431	0.0469835	0.0297936	0.0918681	-1.54247	6.41315	PDE4D;PDE4B
cellular response to growth factor stimulus (GO:0071363)	5/140	0.00325792	0.0142462	0.0115902	0.0473819	-1.11878	6.40687	NTRK1;CXCL8;ERBB2;NR3C1;EGFR
response to interleukin-1 (GO:0070555)	4/77	0.00220686	0.0108147	0.00694167	0.0335675	-1.04623	6.39893	CXCL8;PTGIS;IRAK1;NFKB1
response to leucine (GO:0043201)	43110	0.068789	0.129802	0.0980549	0.188718	-2.37111	6.34678	MTOR
diol biosynthetic process (GO:0034312)	43109	0.0621271	0.12256	0.0895501	0.181611	-2.28148	6.33926	SPHK1
regulation of adenylate cyclase activity (GO:0045761)	2/29	0.0179282	0.0520457	0.0337144	0.100391	-1.57607	6.33799	HRH4;CCR2
regulation of cellular response to heat (GO:1900034)	4/79	0.00242363	0.0116549	0.00755869	0.0350852	-1.05238	6.33798	HSP90AA1;MAPK1;MTOR;MAPK3
lipid catabolic process (GO:0016042)	43153	0.0105357	0.0351729	0.0208751	0.0714776	-1.3901	6.32911	HSD11B1;PLA2G1B
cellular response to superoxide (GO:0071451)	43110	0.068789	0.129802	0.0980549	0.188718	-2.35338	6.29931	NOS3
regulation of phosphatidylinositol 3-kinase signaling (GO:0014066)	4/81	0.00265461	0.0124216	0.00821079	0.0373208	-1.05574	6.26209	F2RL1;MAPK1;EGFR;MAPK3
regulation of glomerular filtration (GO:0003093)	43107	0.048661	0.11057	0.072301	0.17241	-2.06767	6.2503	F2RL1
regulation of smooth muscle cell apoptotic process (GO:0034391)	43109	0.0621271	0.12256	0.0895501	0.181611	-2.24638	6.24172	IFNG
regulation of protein oligomerization (GO:0032459)	43155	0.0124722	0.0391762	0.0242855	0.0783638	-1.41784	6.21618	OPRD1;TP53
regulation of protein ADP-ribosylation (GO:0010835)	43109	0.0621271	0.12256	0.0895501	0.181611	-2.23117	6.19946	IFNG
cellular response to nutrient levels (GO:0031669)	3/55	0.00702115	0.0259804	0.0168983	0.062416	-1.249	6.19357	PRKAA1;PRKAA2;MTOR
organonitrogen compound biosynthetic process (GO:1901566)	6/182	0.0019268	0.0101237	0.00840577	0.0373208	-0.990596	6.1931	HPGDS;GSTM1;GSTA2;SPHK1;PLA2G4A;PPARG
regulation of cyclic-nucleotide phosphodiesterase activity (GO:0051342)	43108	0.0554178	0.116754	0.0809657	0.176801	-2.13844	6.18621	EGLN1
positive regulation of protein secretion (GO:0050714)	4/83	0.00290027	0.0132846	0.00889877	0.0393086	-1.05537	6.1665	PTGER4;PLA2G1B;F2RL1;TNF
positive regulation of monooxygenase activity (GO:0032770)	43155	0.0124722	0.0391762	0.0242855	0.0783638	-1.40495	6.15966	IFNG;TNF
regulation of chemotaxis (GO:0050920)	43156	0.0134942	0.0416832	0.0260704	0.0828904	-1.42624	6.14065	CXCR4;F2RL1
negative regulation of appetite (GO:0032099)	43109	0.0621271	0.12256	0.0895501	0.181611	-2.20862	6.13681	PPARA
negative regulation of extrinsic apoptotic signaling pathway (GO:2001237)	4/77	0.00220686	0.0108147	0.00694167	0.0335675	-1.00333	6.13656	NOS3;BCL2;AKR1B1;TNF
positive regulation of chemotaxis (GO:0050921)	3/49	0.00508533	0.0202017	0.0126011	0.0498303	-1.15896	6.12093	CXCL8;F2RL1;CCR2
regulation of calcium ion transmembrane transporter activity (GO:1901019)	43159	0.0167689	0.0495082	0.0317299	0.096299	-1.49479	6.11106	FKBP1A;PDE4D
positive regulation of stress-activated MAPK cascade (GO:0032874)	4/81	0.00265461	0.0124216	0.00821079	0.0373208	-1.02837	6.09973	TLR9;F2RL1;PTK2B;MAP3K11
cytoplasmic sequestering of NF-kappaB (GO:0007253)	43108	0.0554178	0.116754	0.0809657	0.176801	-2.10701	6.09528	NFKBIA
receptor internalization (GO:0031623)	3/51	0.00568915	0.0218504	0.0139539	0.0532888	-1.17362	6.06669	CXCL8;CXCR1;CXCR2
positive regulation of phosphatase activity (GO:0010922)	43154	0.0114858	0.037062	0.0225534	0.0751492	-1.35807	6.066	IFNG;MTOR
hindlimb morphogenesis (GO:0035137)	43107	0.048661	0.11057	0.072301	0.17241	-2.00542	6.06213	RARG
regulation of lymphocyte apoptotic process (GO:0070228)	43107	0.048661	0.11057	0.072301	0.17241	-2.00261	6.05365	JAK3
membrane fusion involved in viral entry into host cell (GO:0039663)	43108	0.0554178	0.116754	0.0809657	0.176801	-2.09231	6.05274	CXCR4
sphingosine biosynthetic process (GO:0046512)	43109	0.0621271	0.12256	0.0895501	0.181611	-2.17649	6.04754	SPHK1
cellular response to interleukin-18 (GO:0071351)	43108	0.0554178	0.116754	0.0809657	0.176801	-2.08516	6.03207	ALOX5
tyrosine phosphorylation of STAT protein (GO:0007260)	43109	0.0621271	0.12256	0.0895501	0.181611	-2.16997	6.02942	JAK3
cellular response to steroid hormone stimulus (GO:0071383)	43152	0.00962231	0.0332094	0.0192517	0.0677474	-1.29674	6.02163	AKR1B1;NR3C1
interleukin-18-mediated signaling pathway (GO:0035655)	43108	0.0554178	0.116754	0.0809657	0.176801	-2.08088	6.01968	ALOX5
regulation of T-helper 1 cell differentiation (GO:0045625)	43108	0.0554178	0.116754	0.0809657	0.176801	-2.08079	6.01943	JAK3
positive regulation of cellular protein metabolic process (GO:0032270)	4/92	0.00419912	0.0173978	0.0124581	0.0493775	-1.09961	6.01802	NFKBIA;HSP90AA1;ERBB2;MTOR
regulation of cell migration (GO:0030334)	8/317	0.00195326	0.0101523	0.0112677	0.0464837	-0.961289	5.99676	CCR1;EDN1;F10;HSPA5;SPHK1;F2RL1;PTK2B;EGFR
regulation of vasculature development (GO:1901342)	2/29	0.0179282	0.0520457	0.0337144	0.100391	-1.48512	5.97223	EGLN1;ERBB2
negative regulation of smooth muscle cell proliferation (GO:0048662)	43159	0.0167689	0.0495082	0.0317299	0.096299	-1.45989	5.96837	IFNG;PPARG
regulation of NIK/NF-kappaB signaling (GO:1901222)	2/29	0.0179282	0.0520457	0.0337144	0.100391	-1.48234	5.96104	TNF;EGFR
regulation of extrinsic apoptotic signaling pathway in absence of ligand (GO:2001239)	43159	0.0167689	0.0495082	0.0317299	0.096299	-1.45761	5.95902	BCL2;TNF
response to glucocorticoid (GO:0051384)	43156	0.0134942	0.0416832	0.0260704	0.0828904	-1.38303	5.95465	NR3C1;TNF
response to gamma radiation (GO:0010332)	43158	0.0156431	0.0469835	0.0297936	0.0918681	-1.43156	5.95203	PRKAA1;TP53
negative regulation of cardiocyte differentiation (GO:1905208)	43108	0.0554178	0.116754	0.0809657	0.176801	-2.05168	5.93521	EGFR
positive regulation of protein localization to cell surface (GO:2000010)	43109	0.0621271	0.12256	0.0895501	0.181611	-2.12664	5.90903	TNF
pyrimidine-containing compound biosynthetic process (GO:0072528)	43107	0.048661	0.11057	0.072301	0.17241	-1.95431	5.90765	DHODH
positive regulation of cyclin-dependent protein serine/threonine kinase activity involved in G1/S transition of mitotic cell cycle (GO:0031659)	43108	0.0554178	0.116754	0.0809657	0.176801	-2.04009	5.90167	EGFR
regulation of lipid biosynthetic process (GO:0046890)	2/29	0.0179282	0.0520457	0.0337144	0.100391	-1.46722	5.90025	PRKAA2;MTOR
purine ribonucleoside monophosphate biosynthetic process (GO:0009168)	2/40	0.0327459	0.084468	0.0584411	0.153718	-1.72401	5.89433	IMPDH1;IMPDH2
positive regulation of immune response (GO:0050778)	3/55	0.00702115	0.0259804	0.0168983	0.062416	-1.1881	5.89161	IFNG;PLA2G1B;F2RL1
regulation of MAPK cascade (GO:0043408)	6/204	0.00339814	0.0147479	0.0139668	0.0532888	-1.03571	5.88751	NTRK1;ERBB2;TLR9;MAPK1;EGFR;MAPK3
regulation of endoplasmic reticulum unfolded protein response (GO:1900101)	43110	0.068789	0.129802	0.0980549	0.188718	-2.19573	5.87733	HSPA5
Fc-gamma receptor signaling pathway involved in phagocytosis (GO:0038096)	5/134	0.00269809	0.0125911	0.00977489	0.042212	-0.993404	5.87619	HSP90AA1;FCGR2A;MAPK1;FCGR1A;MAPK3
positive regulation of killing of cells of other organism (GO:0051712)	43108	0.0554178	0.116754	0.0809657	0.176801	-2.0311	5.87567	IFNG
positive regulation of fatty acid oxidation (GO:0046321)	43112	0.0819721	0.139513	0.114829	0.198746	-2.34609	5.86845	PPARA
regulation of transcription, DNA-templated (GO:0006355)	21/1599	0.00444662	0.018206	0.0748633	0.176801	-1.0806	5.85212	CHUK;HDAC1;AKR1B1;NR0B1;AHR;NR3C1;ESR1;TNF;EGFR;ESR2;NFKB1;IKBKB;RPS6KA3;IFNG;IRAK1;ERBB2;RARA;PPARG;PPARA;TP53;PPARD
positive regulation of transcription from RNA polymerase II promoter in response to stress (GO:0036003)	2/30	0.0191205	0.0547742	0.0357462	0.105179	-1.47887	5.85187	HSPA5;TP53
GTP metabolic process (GO:0046039)	43153	0.0105357	0.0351729	0.0208751	0.0714776	-1.28471	5.84926	IMPDH1;IMPDH2
death-inducing signaling complex assembly (GO:0071550)	43108	0.0554178	0.116754	0.0809657	0.176801	-2.01862	5.83957	TNF
cellular hyperosmotic response (GO:0071474)	43107	0.048661	0.11057	0.072301	0.17241	-1.92818	5.82864	AKR1B1
positive regulation of catenin import into nucleus (GO:0035413)	43109	0.0621271	0.12256	0.0895501	0.181611	-2.09319	5.81609	EGFR
positive regulation of protein kinase B signaling (GO:0051897)	5/128	0.00221154	0.0108147	0.00816561	0.0373208	-0.949892	5.8077	KITLG;F10;ERBB2;ESR1;EGFR
cardiolipin acyl-chain remodeling (GO:0035965)	43107	0.048661	0.11057	0.072301	0.17241	-1.92105	5.80711	PLA2G4A
negative regulation of alcohol biosynthetic process (GO:1902931)	43110	0.068789	0.129802	0.0980549	0.188718	-2.16574	5.79707	NFKB1
regulation of ryanodine-sensitive calcium-release channel activity (GO:0060314)	43157	0.0145514	0.0442402	0.0279068	0.087606	-1.37017	5.79592	FKBP1A;PDE4D
myeloid leukocyte differentiation (GO:0002573)	3/51	0.00568915	0.0218504	0.0139539	0.0532888	-1.11723	5.77516	GLO1;F2RL1;PPARG
positive regulation of production of miRNAs involved in gene silencing by miRNA (GO:1903800)	43109	0.0621271	0.12256	0.0895501	0.181611	-2.06837	5.74713	EGFR
response to interleukin-4 (GO:0070670)	43110	0.068789	0.129802	0.0980549	0.188718	-2.14544	5.74273	JAK3
negative regulation of adenylate cyclase activity (GO:0007194)	43152	0.00962231	0.0332094	0.0192517	0.0677474	-1.23277	5.72457	HRH4;CCR2
positive regulation of T cell chemotaxis (GO:0010820)	43110	0.068789	0.129802	0.0980549	0.188718	-2.13095	5.70394	CCR2
pituitary gland development (GO:0021983)	43108	0.0554178	0.116754	0.0809657	0.176801	-1.97067	5.70086	NR0B1
positive regulation of interferon-alpha secretion (GO:1902741)	43107	0.048661	0.11057	0.072301	0.17241	-1.8835	5.69358	CHUK
interleukin-21-mediated signaling pathway (GO:0038114)	43109	0.0621271	0.12256	0.0895501	0.181611	-2.04284	5.67619	JAK3
positive regulation of histone modification (GO:0031058)	2/30	0.0191205	0.0547742	0.0357462	0.105179	-1.43265	5.66898	TP53;MAPK3
positive regulation of sphingolipid biosynthetic process (GO:0090154)	43108	0.0554178	0.116754	0.0809657	0.176801	-1.9581	5.66451	TNF
negative regulation of type 2 immune response (GO:0002829)	43108	0.0554178	0.116754	0.0809657	0.176801	-1.95717	5.66181	CCR2
negative regulation of sterol transport (GO:0032372)	43107	0.048661	0.11057	0.072301	0.17241	-1.8717	5.65792	NFKB1
histone H4 deacetylation (GO:0070933)	43109	0.0621271	0.12256	0.0895501	0.181611	-2.03083	5.64282	HDAC1
regulation of interleukin-13 production (GO:0032656)	43108	0.0554178	0.116754	0.0809657	0.176801	-1.94228	5.61872	RARA
regulation of vascular endothelial growth factor production (GO:0010574)	43159	0.0167689	0.0495082	0.0317299	0.096299	-1.37423	5.61818	PTGS2;CCR2
negative regulation of glycolytic process (GO:0045820)	43107	0.048661	0.11057	0.072301	0.17241	-1.85806	5.61668	PPARA
positive regulation of peptidyl-threonine phosphorylation (GO:0010800)	43157	0.0145514	0.0442402	0.0279068	0.087606	-1.32751	5.61545	SPHK1;MAPK1
sphingoid biosynthetic process (GO:0046520)	43110	0.068789	0.129802	0.0980549	0.188718	-2.09185	5.59928	SPHK1
positive regulation of bone resorption (GO:0045780)	43111	0.0754039	0.13495	0.106481	0.193967	-2.16387	5.59337	MC4R
positive regulation of cGMP biosynthetic process (GO:0030828)	43107	0.048661	0.11057	0.072301	0.17241	-1.84298	5.5711	NOS3
regulation of blood coagulation (GO:0030193)	2/31	0.0203452	0.0574298	0.0378242	0.109074	-1.42865	5.56446	EDN1;F2RL1
mesenchymal to epithelial transition involved in metanephros morphogenesis (GO:0003337)	43107	0.048661	0.11057	0.072301	0.17241	-1.8386	5.55786	SMO
cell junction maintenance (GO:0034331)	43109	0.0621271	0.12256	0.0895501	0.181611	-1.99729	5.54963	F2RL1
regulation of neuron apoptotic process (GO:0043523)	4/90	0.003882	0.0161224	0.0115998	0.0473819	-0.999398	5.54807	NTRK1;BCL2;PTK2B;TP53
positive regulation of response to stimulus (GO:0048584)	3/55	0.00702115	0.0259804	0.0168983	0.062416	-1.11783	5.5431	PLA2G1B;CFTR;EGFR
negative regulation of production of miRNAs involved in gene silencing by miRNA (GO:1903799)	43108	0.0554178	0.116754	0.0809657	0.176801	-1.9156	5.54156	ESR1
positive regulation of insulin secretion involved in cellular response to glucose stimulus (GO:0035774)	43111	0.0754039	0.13495	0.106481	0.193967	-2.14357	5.54091	CFTR
T cell activation (GO:0042110)	4/89	0.0037297	0.0156018	0.0111853	0.0463431	-0.990783	5.53989	FKBP1A;F2RL1;ADA;IL2
positive regulation of lipid metabolic process (GO:0045834)	43153	0.0105357	0.0351729	0.0208751	0.0714776	-1.21581	5.53556	PPARA;MTOR
positive regulation of autophagy (GO:0010508)	3/68	0.0125472	0.0391762	0.0286935	0.0894288	-1.26195	5.52515	PRKAA1;PRKAA2;IFNG
cellular response to cold (GO:0070417)	43107	0.048661	0.11057	0.072301	0.17241	-1.82521	5.51738	NFKBIA
cyclic-nucleotide-mediated signaling (GO:0019935)	2/33	0.0228901	0.0626769	0.0421147	0.118495	-1.46022	5.51532	PDE4D;AHR
positive regulation of cell activation (GO:0050867)	43110	0.068789	0.129802	0.0980549	0.188718	-2.0597	5.51322	TLR4
regulation of sequestering of calcium ion (GO:0051282)	43110	0.068789	0.129802	0.0980549	0.188718	-2.05832	5.50952	PTK2B
myelin maintenance (GO:0043217)	43109	0.0621271	0.12256	0.0895501	0.181611	-1.98143	5.50556	CXCR4
negative regulation of interferon-gamma production (GO:0032689)	43152	0.00962231	0.0332094	0.0192517	0.0677474	-1.18461	5.50093	RARA;TLR4
regulation of cell migration involved in sprouting angiogenesis (GO:0090049)	2/31	0.0203452	0.0574298	0.0378242	0.109074	-1.40497	5.47223	TBXA2R;PTGS2
negative regulation of myeloid leukocyte differentiation (GO:0002762)	43159	0.0167689	0.0495082	0.0317299	0.096299	-1.33717	5.46666	RARA;TLR4
T cell activation involved in immune response (GO:0002286)	43158	0.0156431	0.0469835	0.0297936	0.0918681	-1.3113	5.45203	F2RL1;ITGAL
regulation of toll-like receptor 2 signaling pathway (GO:0034135)	43109	0.0621271	0.12256	0.0895501	0.181611	-1.96166	5.45061	F2RL1
smooth muscle cell migration (GO:0014909)	43108	0.0554178	0.116754	0.0809657	0.176801	-1.8809	5.44118	PLAT
protein homotetramerization (GO:0051289)	3/58	0.00813155	0.0291059	0.0193174	0.0677474	-1.13062	5.44053	RXRA;TRPV1;TP53
cortical cytoskeleton organization (GO:0030865)	2/30	0.0191205	0.0547742	0.0357462	0.105179	-1.37432	5.43819	IKBKB;TNF
regulation of alcohol biosynthetic process (GO:1902930)	2/35	0.0255587	0.0687905	0.046578	0.127338	-1.48169	5.43303	FDPS;SQLE
positive regulation of production of molecular mediator of immune response (GO:0002702)	43110	0.068789	0.129802	0.0980549	0.188718	-2.02859	5.42995	TLR9
regulation of chemokine secretion (GO:0090196)	43109	0.0621271	0.12256	0.0895501	0.181611	-1.94862	5.41438	F2RL1
regulation of protein deacetylation (GO:0090311)	43109	0.0621271	0.12256	0.0895501	0.181611	-1.94826	5.41337	IFNG
positive regulation of fibroblast proliferation (GO:0048146)	2/29	0.0179282	0.0520457	0.0337144	0.100391	-1.34555	5.41098	PLA2G1B;SPHK1
phosphatidylinositol-mediated signaling (GO:0048015)	3/57	0.00775065	0.0280901	0.0184909	0.0663227	-1.11327	5.41047	NTRK1;EDN1;ERBB2
bile acid metabolic process (GO:0008206)	2/31	0.0203452	0.0574298	0.0378242	0.109074	-1.38745	5.40399	AKR1C1;ABCB11
complement receptor mediated signaling pathway (GO:0002430)	43111	0.0754039	0.13495	0.106481	0.193967	-2.09042	5.40353	FPR1
organonitrogen compound catabolic process (GO:1901565)	3/57	0.00775065	0.0280901	0.0184909	0.0663227	-1.11054	5.3972	ANPEP;LTA4H;MTOR
response to cytokine (GO:0034097)	5/139	0.00315928	0.0138848	0.0112728	0.0464837	-0.937341	5.39666	MAPK8;IRAK1;BCL2;CXCR4;JAK3
activation of MAPKKK activity (GO:0000185)	43108	0.0554178	0.116754	0.0809657	0.176801	-1.86311	5.38969	TNF
regulation of MyD88-independent toll-like receptor signaling pathway (GO:0034127)	43109	0.0621271	0.12256	0.0895501	0.181611	-1.93841	5.38602	TLR4
regulation of protein phosphorylation (GO:0001932)	7/262	0.00271272	0.0126254	0.0131529	0.0514309	-0.908566	5.36944	NTRK1;IFNG;ERBB2;TNF;EGFR;MTOR;MAPK3
sodium ion transport (GO:0006814)	3/59	0.00852329	0.0304453	0.0201641	0.0704322	-1.12602	5.36541	SCN9A;SCN4A;ASIC1
Fc receptor mediated stimulatory signaling pathway (GO:0002431)	5/136	0.00287627	0.0132095	0.0103565	0.0442831	-0.911179	5.33155	HSP90AA1;FCGR2A;MAPK1;FCGR1A;MAPK3
regulation of primary metabolic process (GO:0080090)	5/140	0.00325792	0.0142462	0.0115902	0.0473819	-0.929158	5.32098	RXRA;PPARG;PPARA;UGT1A9;PPARD
positive regulation of DNA biosynthetic process (GO:2000573)	3/56	0.00738055	0.0269173	0.0176846	0.0638262	-1.08269	5.31484	HSP90AA1;MAPK1;MAPK3
inorganic cation transmembrane transport (GO:0098662)	5/141	0.00335877	0.0146136	0.0119136	0.0477844	-0.932313	5.31062	FKBP1A;SCN9A;SCN4A;TRPV1;ASIC1
positive regulation of adenylate cyclase activity (GO:0045762)	2/34	0.0242092	0.0657701	0.0443252	0.123315	-1.41316	5.2584	EDNRA;ADORA2B
cellular response to cAMP (GO:0071320)	2/31	0.0203452	0.0574298	0.0378242	0.109074	-1.34453	5.23683	AHR;CFTR
cellular response to epinephrine stimulus (GO:0071872)	43109	0.0621271	0.12256	0.0895501	0.181611	-1.88381	5.2343	PDE4B
protein import into nucleus (GO:0006606)	4/104	0.00647427	0.0242227	0.0184607	0.0663227	-1.03842	5.23353	OPRD1;IFNG;JAK3;TNF
mitotic G1 DNA damage checkpoint (GO:0031571)	43111	0.0754039	0.13495	0.106481	0.193967	-2.01637	5.21211	TP53
ATP synthesis coupled electron transport (GO:0042773)	43110	0.068789	0.129802	0.0980549	0.188718	-1.93693	5.18459	MT-CO2
positive regulation of podosome assembly (GO:0071803)	43107	0.048661	0.11057	0.072301	0.17241	-1.71467	5.18325	TNF
regulation of cytokine secretion (GO:0050707)	2/32	0.0216019	0.0602909	0.0399474	0.114437	-1.34805	5.16974	PTGER4;TNF
negative regulation of intracellular steroid hormone receptor signaling pathway (GO:0033144)	2/29	0.0179282	0.0520457	0.0337144	0.100391	-1.28286	5.15885	HDAC1;NR0B1
removal of superoxide radicals (GO:0019430)	43110	0.068789	0.129802	0.0980549	0.188718	-1.92226	5.14535	NOS3
positive regulation of telomere maintenance via telomerase (GO:0032212)	2/33	0.0228901	0.0626769	0.0421147	0.118495	-1.36126	5.14154	MAPK1;MAPK3
regulation of vasoconstriction (GO:0019229)	2/30	0.0191205	0.0547742	0.0357462	0.105179	-1.29898	5.14005	TBXA2R;BDKRB2
regulation of protein complex assembly (GO:0043254)	3/74	0.0157393	0.0471909	0.0352847	0.104529	-1.23789	5.13923	HSP90AA1;IFNG;TNF
regulation of mitochondrial membrane potential (GO:0051881)	2/36	0.0269382	0.0715056	0.0488719	0.131742	-1.42008	5.13248	OPRD1;BCL2
negative regulation of epithelial cell differentiation (GO:0030857)	43113	0.088494	0.144186	0.123099	0.20489	-2.11554	5.12979	IFNG
G1 DNA damage checkpoint (GO:0044783)	43111	0.0754039	0.13495	0.106481	0.193967	-1.98334	5.12674	TP53
regulation of organ morphogenesis (GO:2000027)	43110	0.068789	0.129802	0.0980549	0.188718	-1.91234	5.11878	SMO
regulation of sarcomere organization (GO:0060297)	43107	0.048661	0.11057	0.072301	0.17241	-1.69228	5.11556	EDN1
regulation of cellular response to stress (GO:0080135)	4/105	0.00669428	0.024992	0.0190291	0.0677474	-1.02138	5.11355	HSP90AA1;MAPK1;MTOR;MAPK3
positive regulation of exocytosis (GO:0045921)	2/35	0.0255587	0.0687905	0.046578	0.127338	-1.39349	5.10962	IFNG;CFTR
positive regulation of JAK-STAT cascade (GO:0046427)	3/65	0.0111052	0.0367911	0.0256686	0.0822153	-1.13531	5.10927	IFNG;PTK2B;IL2
phosphatidylinositol metabolic process (GO:0046488)	4/113	0.0086345	0.0306121	0.0239667	0.0783638	-1.07493	5.10804	PLA2G2E;PLA2G1B;PLA2G2A;PLA2G4A
positive regulation of intrinsic apoptotic signaling pathway (GO:2001244)	2/34	0.0242092	0.0657701	0.0443252	0.123315	-1.37115	5.10209	BCL2;TP53
SMAD protein complex assembly (GO:0007183)	43109	0.0621271	0.12256	0.0895501	0.181611	-1.83485	5.09826	FKBP1A
outer mitochondrial membrane organization (GO:0007008)	43108	0.0554178	0.116754	0.0809657	0.176801	-1.76064	5.09328	HSP90AA1
negative regulation of signal transduction (GO:0009968)	7/284	0.00422334	0.0174565	0.0194172	0.0679602	-0.931538	5.09284	NTRK1;CXCL8;ERBB2;BCL2;TLR9;NR0B1;EGFR
methylation-dependent chromatin silencing (GO:0006346)	43112	0.0819721	0.139513	0.114829	0.198746	-2.02927	5.07598	HDAC1
activation of adenylate cyclase activity (GO:0007190)	2/33	0.0228901	0.0626769	0.0421147	0.118495	-1.34155	5.06711	EDNRA;ADORA2B
regulation of protein localization to plasma membrane (GO:1903076)	3/68	0.0125472	0.0391762	0.0286935	0.0894288	-1.15691	5.06526	IFNG;AKR1B1;EGFR
negative regulation of lymphocyte apoptotic process (GO:0070229)	43110	0.068789	0.129802	0.0980549	0.188718	-1.88925	5.05697	IL2
regulation of amyloid precursor protein catabolic process (GO:1902991)	43109	0.0621271	0.12256	0.0895501	0.181611	-1.81849	5.05282	FKBP1A
4-hydroxyproline metabolic process (GO:0019471)	43109	0.0621271	0.12256	0.0895501	0.181611	-1.81611	5.0462	EGLN1
regulation of protein ubiquitination (GO:0031396)	4/102	0.00604876	0.0231802	0.0173561	0.0638262	-0.985366	5.03315	FKBP1A;HSP90AA1;SPHK1;PTK2B
positive regulation of catalytic activity (GO:0043085)	2/34	0.0242092	0.0657701	0.0443252	0.123315	-1.34806	5.01618	MAPK8;MAPK3
regulation of fatty acid beta-oxidation (GO:0031998)	43111	0.0754039	0.13495	0.106481	0.193967	-1.93831	5.01033	PPARA
regulation of protein heterodimerization activity (GO:0043497)	43108	0.0554178	0.116754	0.0809657	0.176801	-1.72288	4.98404	BCL2
cellular response to estradiol stimulus (GO:0071392)	43152	0.00962231	0.0332094	0.0192517	0.0677474	-1.07255	4.98057	ESR1;EGFR
negative regulation of blood vessel endothelial cell migration (GO:0043537)	2/32	0.0216019	0.0602909	0.0399474	0.114437	-1.29823	4.97866	TBXA2R;PPARG
antigen receptor-mediated signaling pathway (GO:0050851)	7/258	0.00249005	0.0118756	0.012194	0.0484412	-0.829232	4.97162	IKBKB;NFKBIA;CHUK;PDE4D;BCL2;PDE4B;NFKB1
cholesterol biosynthetic process (GO:0006695)	2/36	0.0269382	0.0715056	0.0488719	0.131742	-1.37476	4.96868	FDPS;SQLE
regulation of tumor necrosis factor production (GO:0032680)	3/62	0.0097643	0.0333678	0.0228254	0.0753324	-1.07297	4.96681	RARA;TLR9;TLR4
regulation of single stranded viral RNA replication via double stranded DNA intermediate (GO:0045091)	43111	0.0754039	0.13495	0.106481	0.193967	-1.91291	4.94467	CXCL8
heart trabecula formation (GO:0060347)	43107	0.048661	0.11057	0.072301	0.17241	-1.63572	4.94459	FKBP1A
peptidyl-proline hydroxylation (GO:0019511)	43107	0.048661	0.11057	0.072301	0.17241	-1.63519	4.94298	EGLN1
intestinal cholesterol absorption (GO:0030299)	43109	0.0621271	0.12256	0.0895501	0.181611	-1.76899	4.91528	AKR1C1
stress-induced premature senescence (GO:0090400)	43109	0.0621271	0.12256	0.0895501	0.181611	-1.76742	4.91091	TP53
maintenance of protein localization in endoplasmic reticulum (GO:0035437)	43110	0.068789	0.129802	0.0980549	0.188718	-1.82793	4.89284	HSPA5
negative regulation of protein complex assembly (GO:0031333)	2/36	0.0269382	0.0715056	0.0488719	0.131742	-1.35221	4.88716	OPRD1;PTGER4
progesterone metabolic process (GO:0042448)	43112	0.0819721	0.139513	0.114829	0.198746	-1.95004	4.87779	AKR1C1
negative regulation of protein complex disassembly (GO:0043242)	43109	0.0621271	0.12256	0.0895501	0.181611	-1.74251	4.84169	TNF
fatty acid transmembrane transport (GO:1902001)	43112	0.0819721	0.139513	0.114829	0.198746	-1.93549	4.8414	PRKAA2
pri-miRNA transcription from RNA polymerase II promoter (GO:0061614)	43108	0.0554178	0.116754	0.0809657	0.176801	-1.67054	4.83263	PPARG
protein trimerization (GO:0070206)	2/33	0.0228901	0.0626769	0.0421147	0.118495	-1.27878	4.83001	ALOX5AP;ASIC1
regulation of intracellular steroid hormone receptor signaling pathway (GO:0033143)	43159	0.0167689	0.0495082	0.0317299	0.096299	-1.17891	4.81965	NR0B1;ESR1
positive regulation of bone remodeling (GO:0046852)	43111	0.0754039	0.13495	0.106481	0.193967	-1.85002	4.7821	MC4R
bone resorption (GO:0045453)	43109	0.0621271	0.12256	0.0895501	0.181611	-1.7187	4.77552	PTK2B
purine nucleotide biosynthetic process (GO:0006164)	43108	0.0554178	0.116754	0.0809657	0.176801	-1.64889	4.77	ADA
amyloid fibril formation (GO:1990000)	43109	0.0621271	0.12256	0.0895501	0.181611	-1.71651	4.76946	FKBP1A
regulation of integrin activation (GO:0033623)	43110	0.068789	0.129802	0.0980549	0.188718	-1.78068	4.76638	PTGER4
positive regulation of neuron death (GO:1901216)	2/39	0.0312515	0.0812164	0.0559917	0.148626	-1.37037	4.74928	TLR4;TP53
regulation of PERK-mediated unfolded protein response (GO:1903897)	43109	0.0621271	0.12256	0.0895501	0.181611	-1.70918	4.74908	HSPA5
marginal zone B cell differentiation (GO:0002315)	43108	0.0554178	0.116754	0.0809657	0.176801	-1.63869	4.74049	PTK2B
positive regulation of T cell proliferation (GO:0042102)	3/62	0.0097643	0.0333678	0.0228254	0.0753324	-1.02358	4.73819	JAK3;IL2;CCR2
regulation of brown fat cell differentiation (GO:0090335)	43109	0.0621271	0.12256	0.0895501	0.181611	-1.70491	4.73721	PTGS2
nerve growth factor signaling pathway (GO:0038180)	43111	0.0754039	0.13495	0.106481	0.193967	-1.83162	4.73456	NTRK1
positive regulation of endothelial cell migration (GO:0010595)	3/71	0.0140916	0.0432975	0.0318992	0.0964757	-1.10884	4.72608	EDN1;NOS3;PTK2B
cellular response to angiotensin (GO:1904385)	43109	0.0621271	0.12256	0.0895501	0.181611	-1.69928	4.72157	NFKB1
positive regulation of telomere maintenance via telomere lengthening (GO:1904358)	2/35	0.0255587	0.0687905	0.046578	0.127338	-1.28614	4.71598	MAPK1;MAPK3
negative regulation of cell activation (GO:0050866)	43111	0.0754039	0.13495	0.106481	0.193967	-1.82261	4.71127	NOS3
negative regulation of monooxygenase activity (GO:0032769)	43109	0.0621271	0.12256	0.0895501	0.181611	-1.6953	4.7105	NFKB1
endocytosis (GO:0006897)	6/264	0.0115213	0.0371077	0.0410436	0.11719	-1.05449	4.70676	HSP90AA1;ADORA2A;MAPK1;FCGR1A;HSP90B1;MAPK3
negative regulation of tumor necrosis factor superfamily cytokine production (GO:1903556)	2/32	0.0216019	0.0602909	0.0399474	0.114437	-1.22522	4.69868	RARA;TLR4
regulation of interferon-beta production (GO:0032648)	2/35	0.0255587	0.0687905	0.046578	0.127338	-1.27587	4.67832	TLR9;TLR4
positive regulation of smooth muscle cell proliferation (GO:0048661)	2/38	0.029785	0.0779892	0.0535797	0.14266	-1.32988	4.67285	EDN1;TNF
positive regulation of branching involved in ureteric bud morphogenesis (GO:0090190)	43113	0.088494	0.144186	0.123099	0.20489	-1.92622	4.67074	SMO
regulation of T cell differentiation (GO:0045580)	2/34	0.0242092	0.0657701	0.0443252	0.123315	-1.25319	4.66316	IFNG;IL2
carbohydrate homeostasis (GO:0033500)	3/64	0.010647	0.0353408	0.0247006	0.0793223	-1.02425	4.65262	PRKAA1;PRKAA2;PPARG
mature B cell differentiation involved in immune response (GO:0002313)	43110	0.068789	0.129802	0.0980549	0.188718	-1.73282	4.63826	PTK2B
cellular response to drug (GO:0035690)	2/31	0.0203452	0.0574298	0.0378242	0.109074	-1.18861	4.62952	PDE4B;TP53
positive regulation of T cell apoptotic process (GO:0070234)	43111	0.0754039	0.13495	0.106481	0.193967	-1.7892	4.62489	TP53
regulation of granulocyte differentiation (GO:0030852)	43111	0.0754039	0.13495	0.106481	0.193967	-1.78872	4.62367	RARA
positive regulation of actin filament depolymerization (GO:0030836)	43112	0.0819721	0.139513	0.114829	0.198746	-1.84398	4.6125	F2RL1
positive regulation of transcription of nuclear large rRNA transcript from RNA polymerase I promoter (GO:1901838)	43110	0.068789	0.129802	0.0980549	0.188718	-1.71954	4.6027	MTOR
response to nitric oxide (GO:0071731)	43112	0.0819721	0.139513	0.114829	0.198746	-1.83421	4.58806	EGLN1
regulation of transcription involved in cell fate commitment (GO:0060850)	43108	0.0554178	0.116754	0.0809657	0.176801	-1.58362	4.58118	PPARG
regulation of peptidyl-tyrosine phosphorylation (GO:0050730)	3/86	0.0233744	0.0639023	0.0505883	0.135946	-1.207	4.53364	PTK2B;TP53;EGFR
secondary alcohol biosynthetic process (GO:1902653)	2/37	0.0283471	0.074902	0.0512061	0.137182	-1.26774	4.51724	FDPS;SQLE
positive regulation of tissue remodeling (GO:0034105)	43109	0.0621271	0.12256	0.0895501	0.181611	-1.62341	4.51077	IL2
regulation of ceramide biosynthetic process (GO:2000303)	43112	0.0819721	0.139513	0.114829	0.198746	-1.80054	4.50382	TNF
ER overload response (GO:0006983)	43108	0.0554178	0.116754	0.0809657	0.176801	-1.55326	4.49336	TP53
detection of molecule of bacterial origin (GO:0032490)	43108	0.0554178	0.116754	0.0809657	0.176801	-1.54992	4.48369	TLR4
negative regulation of tumor necrosis factor production (GO:0032720)	2/36	0.0269382	0.0715056	0.0488719	0.131742	-1.24016	4.4822	RARA;TLR4
lipoprotein transport (GO:0042953)	43109	0.0621271	0.12256	0.0895501	0.181611	-1.6088	4.47016	PPARG
negative regulation of neuron apoptotic process (GO:0043524)	3/64	0.010647	0.0353408	0.0247006	0.0793223	-0.98276	4.46416	NTRK1;BCL2;PTK2B
regulation of protein kinase B signaling (GO:0051896)	5/164	0.00634864	0.023804	0.0211273	0.0721989	-0.881378	4.45935	KITLG;F10;ERBB2;ESR1;EGFR
cellular response to interleukin-21 (GO:0098757)	43109	0.0621271	0.12256	0.0895501	0.181611	-1.6004	4.44684	JAK3
response to epinephrine (GO:0071871)	43109	0.0621271	0.12256	0.0895501	0.181611	-1.59772	4.43938	PDE4B
positive regulation of calcium ion transport into cytosol (GO:0010524)	2/33	0.0228901	0.0626769	0.0421147	0.118495	-1.17434	4.43553	P2RX3;PLA2G1B
regulation of cardiac muscle contraction (GO:0055117)	2/36	0.0269382	0.0715056	0.0488719	0.131742	-1.22557	4.42947	PDE4D;PDE4B
macroautophagy (GO:0016236)	4/111	0.00811881	0.0291059	0.0226665	0.0753324	-0.918579	4.42165	PRKAA1;PRKAA2;PRKAG1;PRKAB1
negative regulation of T-helper cell differentiation (GO:0045623)	43109	0.0621271	0.12256	0.0895501	0.181611	-1.58998	4.41788	JAK3
regulation of peptidyl-threonine phosphorylation (GO:0010799)	2/38	0.029785	0.0779892	0.0535797	0.14266	-1.25723	4.41761	SPHK1;MAPK1
positive regulation of keratinocyte migration (GO:0051549)	43107	0.048661	0.11057	0.072301	0.17241	-1.46012	4.41377	MTOR
embryonic limb morphogenesis (GO:0030326)	2/35	0.0255587	0.0687905	0.046578	0.127338	-1.20193	4.40719	RARG;HDAC1
zymogen activation (GO:0031638)	2/37	0.0283471	0.074902	0.0512061	0.137182	-1.23636	4.40545	C1R;PLAT
extrinsic apoptotic signaling pathway (GO:0097191)	3/68	0.0125472	0.0391762	0.0286935	0.0894288	-1.006	4.40453	IFNG;BCL2;TNF
positive regulation of peptidyl-tyrosine phosphorylation (GO:0050731)	4/117	0.00972916	0.0333678	0.0267008	0.0847396	-0.950011	4.40105	IFNG;PTK2B;TP53;IL2
nucleic acid-templated transcription (GO:0097659)	3/77	0.017491	0.0513781	0.0388484	0.111842	-1.0839	4.38551	AKR1B1;NR3C1;ESR1
regulation of podosome assembly (GO:0071801)	43111	0.0754039	0.13495	0.106481	0.193967	-1.69642	4.38508	TNF
regulation of DNA replication (GO:0006275)	3/62	0.0097643	0.0333678	0.0228254	0.0753324	-0.946549	4.3816	KITLG;PLA2G1B;EGFR
sterol biosynthetic process (GO:0016126)	2/41	0.034268	0.087613	0.0609272	0.158813	-1.29615	4.37261	FDPS;SQLE
positive regulation of histone deacetylation (GO:0031065)	43112	0.0819721	0.139513	0.114829	0.198746	-1.74771	4.37168	TP53
positive regulation of transforming growth factor beta production (GO:0071636)	43109	0.0621271	0.12256	0.0895501	0.181611	-1.57263	4.36966	PTGS2
protein kinase B signaling (GO:0043491)	2/36	0.0269382	0.0715056	0.0488719	0.131742	-1.20556	4.35715	CHUK;TNF
positive regulation of leukocyte degranulation (GO:0043302)	43112	0.0819721	0.139513	0.114829	0.198746	-1.73946	4.35105	F2RL1
regulation of inositol phosphate biosynthetic process (GO:0010919)	43107	0.048661	0.11057	0.072301	0.17241	-1.43709	4.34415	PTK2B
negative regulation of glycoprotein biosynthetic process (GO:0010561)	43108	0.0554178	0.116754	0.0809657	0.176801	-1.4999	4.339	JAK3
calcium ion import across plasma membrane (GO:0098703)	43109	0.0621271	0.12256	0.0895501	0.181611	-1.55913	4.33216	TRPV1
vasodilation (GO:0042311)	43110	0.068789	0.129802	0.0980549	0.188718	-1.61657	4.32709	NOS3
retinal metabolic process (GO:0042574)	43112	0.0819721	0.139513	0.114829	0.198746	-1.72407	4.31255	AKR1C1
positive regulation of muscle contraction (GO:0045933)	43114	0.0949699	0.149782	0.131293	0.211236	-1.82981	4.30772	SPHK1
negative regulation of ATP metabolic process (GO:1903579)	43113	0.088494	0.144186	0.123099	0.20489	-1.77384	4.30125	PPARA
positive regulation of cytoskeleton organization (GO:0051495)	3/78	0.0180981	0.0524514	0.0400756	0.114615	-1.06942	4.29047	EDN1;F2RL1;PTK2B
organic cyclic compound biosynthetic process (GO:1901362)	2/38	0.029785	0.0779892	0.0535797	0.14266	-1.21883	4.28265	HSD17B1;NR0B1
negative regulation of cellular macromolecule biosynthetic process (GO:2000113)	10/513	0.00367554	0.0155911	0.0247197	0.0793223	-0.762743	4.27598	IFNG;HDAC1;RARA;NR0B1;PPARG;AHR;PPARA;TNF;TP53;PPARD
monocyte differentiation (GO:0030224)	43112	0.0819721	0.139513	0.114829	0.198746	-1.70479	4.26433	PPARG
phosphate-containing compound metabolic process (GO:0006796)	5/184	0.0101608	0.0346546	0.0321613	0.0970991	-0.927739	4.25759	PLA2G2E;PLA2G2A;PLA2G4A;MTOR;MAPK3
lysine metabolic process (GO:0006553)	43113	0.088494	0.144186	0.123099	0.20489	-1.75025	4.24404	DLD
organic cyclic compound catabolic process (GO:1901361)	43112	0.0819721	0.139513	0.114829	0.198746	-1.69658	4.2438	HSD11B1
regulation of myeloid leukocyte differentiation (GO:0002761)	43111	0.0754039	0.13495	0.106481	0.193967	-1.63735	4.23239	MTOR
regulation of mitochondrial depolarization (GO:0051900)	43111	0.0754039	0.13495	0.106481	0.193967	-1.63695	4.23135	BCL2
regulation of NFAT protein import into nucleus (GO:0051532)	43107	0.048661	0.11057	0.072301	0.17241	-1.39531	4.21785	TNF
sphingolipid catabolic process (GO:0030149)	43112	0.0819721	0.139513	0.114829	0.198746	-1.68157	4.20623	SPHK1
arginine metabolic process (GO:0006525)	43112	0.0819721	0.139513	0.114829	0.198746	-1.67755	4.19618	NOS3
innate immune response activating cell surface receptor signaling pathway (GO:0002220)	4/125	0.0121803	0.0390852	0.0327102	0.0985849	-0.951151	4.19261	IKBKB;NFKBIA;CHUK;NFKB1
regulation of pseudopodium assembly (GO:0031272)	43113	0.088494	0.144186	0.123099	0.20489	-1.72728	4.18834	F2RL1
negative regulation of cytokine-mediated signaling pathway (GO:0001960)	2/41	0.034268	0.087613	0.0609272	0.158813	-1.24089	4.18619	F2RL1;PPARG
positive regulation of phagocytosis (GO:0050766)	2/40	0.0327459	0.084468	0.0584411	0.153718	-1.21886	4.16724	F2RL1;TNF
anterograde trans-synaptic signaling (GO:0098916)	6/241	0.0075607	0.0275165	0.0283773	0.0889225	-0.850629	4.15515	OPRD1;PROKR2;PTGDR2;KCNQ2;KCNQ3;MAPK1
regulation of protein import into nucleus, translocation (GO:0033158)	43113	0.088494	0.144186	0.123099	0.20489	-1.71143	4.14991	IFNG
positive regulation of RNA metabolic process (GO:0051254)	2/36	0.0269382	0.0715056	0.0488719	0.131742	-1.14485	4.13772	EGFR;NFKB1
regulation of phosphorylation (GO:0042325)	4/120	0.0106068	0.0353408	0.0288693	0.0898155	-0.908925	4.13221	IKBKB;PRKAG1;AKR1B1;EGFR
negative regulation of potassium ion transport (GO:0043267)	43112	0.0819721	0.139513	0.114829	0.198746	-1.65142	4.13083	PTK2B
T-helper 1 type immune response (GO:0042088)	43108	0.0554178	0.116754	0.0809657	0.176801	-1.42429	4.12026	TLR4
regulation of mononuclear cell migration (GO:0071675)	43113	0.088494	0.144186	0.123099	0.20489	-1.69867	4.11898	TNF
positive regulation of oxidative stress-induced cell death (GO:1903209)	43107	0.048661	0.11057	0.072301	0.17241	-1.36104	4.11426	TLR4
phospholipid metabolic process (GO:0006644)	3/71	0.0140916	0.0432975	0.0318992	0.0964757	-0.964748	4.11192	PLA2G2E;PLA2G2A;PLA2G4A
positive regulation of DNA metabolic process (GO:0051054)	3/83	0.0213083	0.0597596	0.0465025	0.127338	-1.06707	4.10678	KITLG;PLA2G1B;EGFR
induction of positive chemotaxis (GO:0050930)	43111	0.0754039	0.13495	0.106481	0.193967	-1.58744	4.10336	CXCL8
negative regulation of DNA binding (GO:0043392)	2/35	0.0255587	0.0687905	0.046578	0.127338	-1.119	4.10312	NFKBIA;SMO
regulation of actin filament depolymerization (GO:0030834)	43112	0.0819721	0.139513	0.114829	0.198746	-1.63849	4.09847	F2RL1
cellular response to low-density lipoprotein particle stimulus (GO:0071404)	43114	0.0949699	0.149782	0.131293	0.211236	-1.73199	4.07745	PPARG
positive regulation of T-helper 1 type immune response (GO:0002827)	43113	0.088494	0.144186	0.123099	0.20489	-1.67923	4.07183	CCR2
histone H3 deacetylation (GO:0070932)	43113	0.088494	0.144186	0.123099	0.20489	-1.6766	4.06545	HDAC1
regulation of histone deacetylation (GO:0031063)	43112	0.0819721	0.139513	0.114829	0.198746	-1.6216	4.05623	TP53
intracellular steroid hormone receptor signaling pathway (GO:0030518)	3/67	0.0120552	0.0387553	0.027665	0.087606	-0.915803	4.04625	AKR1B1;ESR1;ESR2
phosphatidylinositol 3-kinase signaling (GO:0014065)	2/31	0.0203452	0.0574298	0.0378242	0.109074	-1.0366	4.03745	EDN1;ERBB2
negative regulation of cholesterol transport (GO:0032375)	43111	0.0754039	0.13495	0.106481	0.193967	-1.56087	4.0347	NFKB1
membrane depolarization during action potential (GO:0086010)	2/39	0.0312515	0.0812164	0.0559917	0.148626	-1.16332	4.0317	SCN9A;SCN4A
negative regulation of heart contraction (GO:0045822)	43112	0.0819721	0.139513	0.114829	0.198746	-1.60929	4.02544	PDE4D
regulation of protein localization (GO:0032880)	2/42	0.0358171	0.0909043	0.0634489	0.164585	-1.20752	4.02023	FKBP1A;MAPK8
stimulatory C-type lectin receptor signaling pathway (GO:0002223)	4/122	0.0112194	0.037062	0.0303715	0.0934839	-0.894483	4.01633	IKBKB;NFKBIA;CHUK;NFKB1
negative regulation of reactive oxygen species biosynthetic process (GO:1903427)	43114	0.0949699	0.149782	0.131293	0.211236	-1.70475	4.0133	PTGIS
cellular response to acidic pH (GO:0071468)	43110	0.068789	0.129802	0.0980549	0.188718	-1.499	4.01238	TRPV1
hydrogen peroxide catabolic process (GO:0042744)	43115	0.1014	0.156333	0.13941	0.219019	-1.74769	3.9999	MPO
purine ribonucleotide biosynthetic process (GO:0009152)	3/76	0.0168956	0.049713	0.0376408	0.109074	-0.979689	3.99782	ADORA2A;IMPDH1;IMPDH2
regulation of T-helper 1 type immune response (GO:0002825)	43110	0.068789	0.129802	0.0980549	0.188718	-1.49299	3.9963	CCR2
regulation of histone phosphorylation (GO:0033127)	43111	0.0754039	0.13495	0.106481	0.193967	-1.54345	3.98966	MAPK3
arginine catabolic process (GO:0006527)	43109	0.0621271	0.12256	0.0895501	0.181611	-1.43545	3.98851	NOS3
cellular response to interleukin-15 (GO:0071350)	43114	0.0949699	0.149782	0.131293	0.211236	-1.69402	3.98805	JAK3
positive regulation of cellular protein catabolic process (GO:1903364)	43118	0.12042	0.170652	0.163314	0.234309	-1.88223	3.98425	HSP90AA1
negative regulation by host of viral transcription (GO:0043922)	43113	0.088494	0.144186	0.123099	0.20489	-1.64184	3.98117	HDAC1
positive regulation of Ras protein signal transduction (GO:0046579)	2/41	0.034268	0.087613	0.0609272	0.158813	-1.17567	3.96616	NTRK1;F2RL1
response to acidic pH (GO:0010447)	43111	0.0754039	0.13495	0.106481	0.193967	-1.53195	3.95994	TRPV1
regulation of macromolecule metabolic process (GO:0060255)	4/130	0.0138963	0.0428489	0.0368368	0.108021	-0.924071	3.95145	MAPK8;MAPK1;AHR;MAPK3
response to cAMP (GO:0051591)	2/41	0.034268	0.087613	0.0609272	0.158813	-1.17007	3.9473	AHR;CFTR
regulation of cholesterol metabolic process (GO:0090181)	2/42	0.0358171	0.0909043	0.0634489	0.164585	-1.18482	3.94464	FDPS;SQLE
positive regulation of programmed cell death (GO:0043068)	6/258	0.010372	0.0351729	0.037446	0.109074	-0.861393	3.9354	NTRK1;MAPK8;RARG;TNF;TP53;MAP3K11
positive regulation of pseudopodium assembly (GO:0031274)	43113	0.088494	0.144186	0.123099	0.20489	-1.62292	3.9353	F2RL1
DNA damage induced protein phosphorylation (GO:0006975)	43109	0.0621271	0.12256	0.0895501	0.181611	-1.41589	3.93416	MAPK3
cellular response to peptide (GO:1901653)	2/42	0.0358171	0.0909043	0.0634489	0.164585	-1.18128	3.93287	TLR4;TP53
regulation of macrophage chemotaxis (GO:0010758)	43116	0.107785	0.160476	0.147453	0.223757	-1.76501	3.93178	PTK2B
adrenal gland development (GO:0030325)	43111	0.0754039	0.13495	0.106481	0.193967	-1.52015	3.92943	NR0B1
positive regulation of glycoprotein biosynthetic process (GO:0010560)	43112	0.0819721	0.139513	0.114829	0.198746	-1.56852	3.92346	SOAT1
NIK/NF-kappaB signaling (GO:0038061)	3/81	0.0199893	0.0570746	0.0438739	0.123045	-0.999028	3.90876	CHUK;IRAK1;NFKB1
regulation of phospholipase C activity (GO:1900274)	43111	0.0754039	0.13495	0.106481	0.193967	-1.51125	3.90642	ESR1
negative regulation of vascular smooth muscle cell proliferation (GO:1904706)	43113	0.088494	0.144186	0.123099	0.20489	-1.60821	3.89962	PPARG
regulation of peroxisome proliferator activated receptor signaling pathway (GO:0035358)	43109	0.0621271	0.12256	0.0895501	0.181611	-1.40134	3.89371	PTGIS
positive regulation of glial cell differentiation (GO:0045687)	43111	0.0754039	0.13495	0.106481	0.193967	-1.50287	3.88476	CXCR4
cellular response to cholesterol (GO:0071397)	43108	0.0554178	0.116754	0.0809657	0.176801	-1.34058	3.87811	SMO
necroptotic process (GO:0070266)	43115	0.1014	0.156333	0.13941	0.219019	-1.69328	3.87537	TLR4
positive regulation of heterotypic cell-cell adhesion (GO:0034116)	43112	0.0819721	0.139513	0.114829	0.198746	-1.54584	3.86672	TNF
positive regulation of multicellular organismal process (GO:0051240)	5/203	0.0150173	0.0454975	0.0454742	0.125906	-0.920577	3.86509	IFNG;F2RL1;TNF;IL2;MTOR
regulation of coagulation (GO:0050818)	43111	0.0754039	0.13495	0.106481	0.193967	-1.49461	3.86342	F2RL1
neurotrophin TRK receptor signaling pathway (GO:0048011)	43110	0.068789	0.129802	0.0980549	0.188718	-1.4432	3.86302	NTRK1
regulation of cell communication by electrical coupling (GO:0010649)	43113	0.088494	0.144186	0.123099	0.20489	-1.59062	3.85697	PDE4D
embryonic eye morphogenesis (GO:0048048)	43112	0.0819721	0.139513	0.114829	0.198746	-1.54187	3.8568	RARG
protein localization to endoplasmic reticulum (GO:0070972)	43114	0.0949699	0.149782	0.131293	0.211236	-1.6379	3.85594	HSPA5
glucose homeostasis (GO:0042593)	3/75	0.0163117	0.0488225	0.0364529	0.107076	-0.935821	3.85172	PRKAA1;PRKAA2;PPARG
positive regulation of telomere maintenance (GO:0032206)	2/33	0.0228901	0.0626769	0.0421147	0.118495	-1.01866	3.84752	MAPK1;MAPK3
sphingosine metabolic process (GO:0006670)	43110	0.068789	0.129802	0.0980549	0.188718	-1.43205	3.83319	SPHK1
positive regulation of blood vessel endothelial cell migration (GO:0043536)	2/46	0.0422757	0.104248	0.0738759	0.175203	-1.20432	3.80992	NOS3;PTGS2
negative regulation of telomerase activity (GO:0051974)	43109	0.0621271	0.12256	0.0895501	0.181611	-1.37102	3.80948	TP53
negative regulation of response to stimulus (GO:0048585)	4/128	0.0131926	0.0410435	0.0351518	0.104314	-0.880024	3.80884	NTRK1;ERBB2;ESR1;EGFR
negative regulation of ERBB signaling pathway (GO:1901185)	2/44	0.0389949	0.0975434	0.0685961	0.17241	-1.17274	3.80474	ERBB2;EGFR
protein tetramerization (GO:0051262)	3/91	0.0270512	0.0716959	0.0577719	0.152651	-1.05385	3.80444	RXRA;TRPV1;TP53
ionotropic glutamate receptor signaling pathway (GO:0035235)	43110	0.068789	0.129802	0.0980549	0.188718	-1.4208	3.80306	PTK2B
negative regulation of neuron death (GO:1901215)	3/84	0.0219853	0.0610664	0.0478455	0.130392	-0.996201	3.80288	NTRK1;BCL2;PTK2B
regulation of NLRP3 inflammasome complex assembly (GO:1900225)	43111	0.0754039	0.13495	0.106481	0.193967	-1.46826	3.7953	TLR4
glucuronate metabolic process (GO:0019585)	43115	0.1014	0.156333	0.13941	0.219019	-1.65329	3.78385	UGT1A9
plasminogen activation (GO:0031639)	43113	0.088494	0.144186	0.123099	0.20489	-1.56012	3.78302	PLAT
response to estradiol (GO:0032355)	2/31	0.0203452	0.0574298	0.0378242	0.109074	-0.970116	3.77851	ESR1;EGFR
cellular response to fibroblast growth factor stimulus (GO:0044344)	3/95	0.030202	0.0788431	0.0638469	0.165184	-1.07007	3.74507	CXCL8;MAPK1;MAPK3
phasic smooth muscle contraction (GO:0014821)	43113	0.088494	0.144186	0.123099	0.20489	-1.54282	3.74107	EDN1
regulation of B cell apoptotic process (GO:0002902)	43111	0.0754039	0.13495	0.106481	0.193967	-1.44717	3.74078	IL2
regulation of protein localization to cell periphery (GO:1904375)	43113	0.088494	0.144186	0.123099	0.20489	-1.54042	3.73525	AKR1B1
positive regulation of protein localization to plasma membrane (GO:1903078)	2/44	0.0389949	0.0975434	0.0685961	0.17241	-1.1496	3.72968	IFNG;EGFR
response to unfolded protein (GO:0006986)	2/44	0.0389949	0.0975434	0.0685961	0.17241	-1.14892	3.72748	HSP90AA1;HSPA5
positive regulation of binding (GO:0051099)	3/82	0.020643	0.0580813	0.0451786	0.125288	-0.960006	3.72519	FKBP1A;RARA;PPARG
positive regulation of translation (GO:0045727)	3/79	0.0187169	0.0539742	0.0413223	0.117407	-0.936303	3.72492	ERBB2;PPARG;MTOR
development of primary male sexual characteristics (GO:0046546)	2/44	0.0389949	0.0975434	0.0685961	0.17241	-1.14644	3.71943	KITLG;NR0B1
positive regulation of interleukin-1 production (GO:0032732)	43113	0.088494	0.144186	0.123099	0.20489	-1.52778	3.7046	TLR4
organic hydroxy compound biosynthetic process (GO:1901617)	2/50	0.0491325	0.111205	0.0848068	0.181611	-1.22746	3.69862	SQLE;ABCB11
purine ribonucleoside monophosphate metabolic process (GO:0009167)	2/40	0.0327459	0.084468	0.0584411	0.153718	-1.0777	3.68462	IMPDH1;IMPDH2
lipoprotein localization (GO:0044872)	43109	0.0621271	0.12256	0.0895501	0.181611	-1.32471	3.6808	PPARG
positive regulation of cell migration involved in sprouting angiogenesis (GO:0090050)	43117	0.114125	0.165653	0.15542	0.22904	-1.69582	3.68072	PTGS2
adaptive immune response based on somatic recombination of immune receptors built from immunoglobulin superfamily domains (GO:0002460)	43115	0.1014	0.156333	0.13941	0.219019	-1.60672	3.67727	TLR4
antigen processing and presentation of exogenous peptide antigen via MHC class I, TAP-dependent (GO:0002479)	3/76	0.0168956	0.049713	0.0376408	0.109074	-0.897938	3.66422	IKBKB;CHUK;FCGR1A
regulation of T-helper 2 cell differentiation (GO:0045628)	43109	0.0621271	0.12256	0.0895501	0.181611	-1.31706	3.65953	RARA
nitric oxide biosynthetic process (GO:0006809)	43112	0.0819721	0.139513	0.114829	0.198746	-1.46268	3.65872	NOS3
regulation of programmed cell death (GO:0043067)	6/269	0.0125457	0.0391762	0.0442038	0.123315	-0.834678	3.65453	NTRK1;RARG;PTGIS;JAK3;TNF;TP53
replicative senescence (GO:0090399)	43112	0.0819721	0.139513	0.114829	0.198746	-1.45991	3.65178	TP53
glycerophospholipid biosynthetic process (GO:0046474)	4/165	0.0301859	0.0788431	0.0737279	0.175203	-1.04194	3.64718	PLA2G2E;PLA2G1B;PLA2G2A;PLA2G4A
positive regulation of alpha-beta T cell proliferation (GO:0046641)	43114	0.0949699	0.149782	0.131293	0.211236	-1.54913	3.64696	CCR2
negative regulation of cell communication (GO:0010648)	3/79	0.0187169	0.0539742	0.0413223	0.117407	-0.916433	3.64587	NTRK1;ERBB2;EGFR
negative regulation of nitric oxide biosynthetic process (GO:0045019)	43108	0.0554178	0.116754	0.0809657	0.176801	-1.25675	3.63559	PTGIS
negative regulation of hemostasis (GO:1900047)	43114	0.0949699	0.149782	0.131293	0.211236	-1.54142	3.62879	EDN1
negative regulation of TOR signaling (GO:0032007)	2/41	0.034268	0.087613	0.0609272	0.158813	-1.0744	3.62453	PRKAA1;PRKAA2
regulation of T cell activation (GO:0050863)	2/45	0.0406227	0.101033	0.0712199	0.17241	-1.13126	3.62392	JAK3;CCR2
purine-containing compound salvage (GO:0043101)	43115	0.1014	0.156333	0.13941	0.219019	-1.57949	3.61496	ADA
antigen processing and presentation of exogenous peptide antigen via MHC class I (GO:0042590)	3/79	0.0187169	0.0539742	0.0413223	0.117407	-0.906046	3.60455	IKBKB;CHUK;FCGR1A
DNA damage response, signal transduction resulting in transcription (GO:0042772)	43115	0.1014	0.156333	0.13941	0.219019	-1.57487	3.60438	TP53
cellular response to heat (GO:0034605)	2/48	0.0456561	0.110235	0.0792816	0.176801	-1.16367	3.5918	HSPA5;TRPV1
positive regulation of type 2 immune response (GO:0002830)	43111	0.0754039	0.13495	0.106481	0.193967	-1.38845	3.58901	RARA
interleukin-12-mediated signaling pathway (GO:0035722)	2/47	0.0439537	0.107319	0.0765634	0.176801	-1.14422	3.57526	IFNG;GSTA2
anoikis (GO:0043276)	43110	0.068789	0.129802	0.0980549	0.188718	-1.33243	3.56652	MTOR
male gonad development (GO:0008584)	2/44	0.0389949	0.0975434	0.0685961	0.17241	-1.09779	3.56159	KITLG;NR0B1
cAMP biosynthetic process (GO:0006171)	43115	0.1014	0.156333	0.13941	0.219019	-1.55598	3.56115	ADORA2A
carnitine shuttle (GO:0006853)	43112	0.0819721	0.139513	0.114829	0.198746	-1.42317	3.55987	PRKAA2
negative regulation of morphogenesis of an epithelium (GO:1905331)	43112	0.0819721	0.139513	0.114829	0.198746	-1.4211	3.55471	TNF
positive regulation of protein catabolic process (GO:0045732)	3/82	0.020643	0.0580813	0.0451786	0.125288	-0.911573	3.53725	HSP90AA1;IFNG;TNF
cholesterol transport (GO:0030301)	2/45	0.0406227	0.101033	0.0712199	0.17241	-1.10004	3.52389	SOAT1;AKR1C1
regulation of cation channel activity (GO:2001257)	3/72	0.0146294	0.0443996	0.0330078	0.0993094	-0.83382	3.52266	FKBP1A;PDE4D;PTK2B
cell-cell junction maintenance (GO:0045217)	43111	0.0754039	0.13495	0.106481	0.193967	-1.36255	3.52205	F2RL1
positive regulation of cardiac muscle cell differentiation (GO:2000727)	43111	0.0754039	0.13495	0.106481	0.193967	-1.3596	3.51443	EDN1
regulation of fat cell differentiation (GO:0045598)	3/73	0.0151786	0.045906	0.0341363	0.101474	-0.838393	3.51108	PPARG;TNF;PPARD
negative regulation of T cell apoptotic process (GO:0070233)	43110	0.068789	0.129802	0.0980549	0.188718	-1.30784	3.5007	JAK3
T-helper cell differentiation (GO:0042093)	43112	0.0819721	0.139513	0.114829	0.198746	-1.39913	3.49975	PTGER4
regulation of T cell chemotaxis (GO:0010819)	43111	0.0754039	0.13495	0.106481	0.193967	-1.35366	3.49908	CCR2
regulation of cell-cell adhesion mediated by integrin (GO:0033632)	43108	0.0554178	0.116754	0.0809657	0.176801	-1.20738	3.49278	ADA
positive regulation of macrophage activation (GO:0043032)	43118	0.12042	0.170652	0.163314	0.234309	-1.64932	3.49123	TLR4
negative regulation of cellular process (GO:0048523)	9/535	0.0142667	0.0437578	0.0685988	0.17241	-0.821006	3.48914	NTRK1;RARG;CXCL8;NOS3;BCL2;AKR1B1;PTK2B;TP53;ESR2
regulation of steroid biosynthetic process (GO:0050810)	2/45	0.0406227	0.101033	0.0712199	0.17241	-1.08749	3.48369	FDPS;SQLE
regulation of keratinocyte migration (GO:0051547)	43109	0.0621271	0.12256	0.0895501	0.181611	-1.25278	3.48094	MTOR
nitric oxide metabolic process (GO:0046209)	43113	0.088494	0.144186	0.123099	0.20489	-1.4332	3.47526	NOS3
xenobiotic glucuronidation (GO:0052697)	43112	0.0819721	0.139513	0.114829	0.198746	-1.38846	3.47305	UGT1A9
cellular response to virus (GO:0098586)	43116	0.107785	0.160476	0.147453	0.223757	-1.5568	3.46796	CHUK
positive regulation of interleukin-17 production (GO:0032740)	43114	0.0949699	0.149782	0.131293	0.211236	-1.47081	3.46258	IL2
sensory perception of taste (GO:0050909)	43114	0.0949699	0.149782	0.131293	0.211236	-1.47032	3.46141	ASIC1
regulation of lymphocyte differentiation (GO:0045619)	43115	0.1014	0.156333	0.13941	0.219019	-1.51114	3.45853	TLR9
regulation of transforming growth factor beta production (GO:0071634)	43111	0.0754039	0.13495	0.106481	0.193967	-1.33431	3.44906	PTGS2
mononuclear cell differentiation (GO:1903131)	43112	0.0819721	0.139513	0.114829	0.198746	-1.3769	3.44414	PPARG
regulation of IRE1-mediated unfolded protein response (GO:1903894)	43113	0.088494	0.144186	0.123099	0.20489	-1.41939	3.44177	HSPA5
cellular response to interleukin-4 (GO:0071353)	43110	0.068789	0.129802	0.0980549	0.188718	-1.28502	3.43964	JAK3
negative regulation of ossification (GO:0030279)	2/46	0.0422757	0.104248	0.0738759	0.175203	-1.08646	3.43705	CCR1;PTK2B
positive regulation of CREB transcription factor activity (GO:0032793)	43116	0.107785	0.160476	0.147453	0.223757	-1.53802	3.42612	OPRD1
intrinsic apoptotic signaling pathway in response to DNA damage (GO:0008630)	2/49	0.0473825	0.11057	0.0820296	0.178674	-1.12235	3.4226	BCL2;TP53
negative regulation of hemopoiesis (GO:1903707)	43115	0.1014	0.156333	0.13941	0.219019	-1.49341	3.41794	PTK2B
negative regulation of blood pressure (GO:0045776)	43114	0.0949699	0.149782	0.131293	0.211236	-1.45165	3.41746	NOS3
negative regulation of cell migration involved in sprouting angiogenesis (GO:0090051)	43115	0.1014	0.156333	0.13941	0.219019	-1.48627	3.40159	TBXA2R
membrane depolarization (GO:0051899)	2/44	0.0389949	0.0975434	0.0685961	0.17241	-1.04774	3.39921	SCN9A;SCN4A
positive regulation of lyase activity (GO:0051349)	43113	0.088494	0.144186	0.123099	0.20489	-1.39918	3.39276	NOS3
heart development (GO:0007507)	4/150	0.022259	0.0617279	0.0562156	0.148985	-0.891641	3.3927	FKBP1A;RARG;RARA;RARB
regulation of amyloid precursor protein biosynthetic process (GO:0042984)	43110	0.068789	0.129802	0.0980549	0.188718	-1.26681	3.39089	SOAT1
cellular response to interleukin-12 (GO:0071349)	2/47	0.0439537	0.107319	0.0765634	0.176801	-1.0852	3.39085	IFNG;GSTA2
xenobiotic catabolic process (GO:0042178)	43108	0.0554178	0.116754	0.0809657	0.176801	-1.17093	3.38734	GSTM1
negative regulation of signaling (GO:0023057)	3/84	0.0219853	0.0610664	0.0478455	0.130392	-0.886808	3.38528	NTRK1;ERBB2;EGFR
positive regulation of T cell activation (GO:0050870)	3/69	0.0130506	0.0406748	0.029742	0.0918681	-0.780002	3.38437	JAK3;IL2;CCR2
positive regulation of protein complex disassembly (GO:0043243)	43114	0.0949699	0.149782	0.131293	0.211236	-1.43367	3.37513	TNF
positive regulation of superoxide anion generation (GO:0032930)	43112	0.0819721	0.139513	0.114829	0.198746	-1.34868	3.37356	F2RL1
low-density lipoprotein receptor particle metabolic process (GO:0032799)	43112	0.0819721	0.139513	0.114829	0.198746	-1.34702	3.36939	PPARG
regulation of immunoglobulin production (GO:0002637)	43111	0.0754039	0.13495	0.106481	0.193967	-1.3017	3.36477	TLR9
regulation of establishment of cell polarity (GO:2000114)	43116	0.107785	0.160476	0.147453	0.223757	-1.50896	3.36139	PTK2B
positive regulation of apoptotic process (GO:0043065)	6/308	0.0228164	0.0626769	0.074035	0.175341	-0.88914	3.36119	MAPK8;RARG;PTGIS;TNF;TP53;MAP3K11
positive regulation of organelle assembly (GO:1902117)	2/48	0.0456561	0.110235	0.0792816	0.176801	-1.0818	3.33911	EDN1;TNF
positive regulation of cholesterol efflux (GO:0010875)	43114	0.0949699	0.149782	0.131293	0.211236	-1.41724	3.33646	NFKBIA
negative regulation of platelet activation (GO:0010544)	43116	0.107785	0.160476	0.147453	0.223757	-1.49718	3.33515	NOS3
pyrimidine nucleoside metabolic process (GO:0006213)	43116	0.107785	0.160476	0.147453	0.223757	-1.49663	3.33393	DHODH
intestinal absorption (GO:0050892)	43114	0.0949699	0.149782	0.131293	0.211236	-1.41129	3.32246	FABP2
regulation of transcription of nuclear large rRNA transcript from RNA polymerase I promoter (GO:1901836)	43113	0.088494	0.144186	0.123099	0.20489	-1.36703	3.31481	MTOR
regulation of oligodendrocyte differentiation (GO:0048713)	43113	0.088494	0.144186	0.123099	0.20489	-1.36617	3.31272	CXCR4
regulation of leukocyte cell-cell adhesion (GO:1903037)	43112	0.0819721	0.139513	0.114829	0.198746	-1.32274	3.30867	PPARA
somite development (GO:0061053)	43112	0.0819721	0.139513	0.114829	0.198746	-1.31768	3.29601	SMO
intracellular lipid transport (GO:0032365)	43116	0.107785	0.160476	0.147453	0.223757	-1.47219	3.27947	PRKAA2
positive regulation of adaptive immune response based on somatic recombination of immune receptors built from immunoglobulin superfamily domains (GO:0002824)	43111	0.0754039	0.13495	0.106481	0.193967	-1.26552	3.27125	CCR2
neuron apoptotic process (GO:0051402)	43117	0.114125	0.165653	0.15542	0.22904	-1.50517	3.26693	BCL2
regulation of cellular protein catabolic process (GO:1903362)	43118	0.12042	0.170652	0.163314	0.234309	-1.54162	3.26325	HSP90AA1
positive regulation of supramolecular fiber organization (GO:1902905)	3/85	0.022674	0.0626769	0.0492075	0.132441	-0.85888	3.25218	EDN1;F2RL1;PTK2B
negative regulation of cellular protein metabolic process (GO:0032269)	3/90	0.0262925	0.0705468	0.0562983	0.148985	-0.889599	3.23678	EDN1;PLAT;NFKB1
response to steroid hormone (GO:0048545)	2/38	0.029785	0.0779892	0.0535797	0.14266	-0.918643	3.22788	AKR1B1;NR3C1
positive regulation of cytokine production involved in inflammatory response (GO:1900017)	43110	0.068789	0.129802	0.0980549	0.188718	-1.20206	3.21757	TLR4
regulation of cellular component movement (GO:0051270)	2/47	0.0439537	0.107319	0.0765634	0.176801	-1.02907	3.21544	ERBB2;EGFR
regulation of acetyl-CoA biosynthetic process from pyruvate (GO:0010510)	43114	0.0949699	0.149782	0.131293	0.211236	-1.36462	3.21257	DLD
regulation of symbiosis, encompassing mutualism through parasitism (GO:0043903)	43112	0.0819721	0.139513	0.114829	0.198746	-1.28307	3.20943	CXCL8
negative regulation of protein oligomerization (GO:0032460)	43113	0.088494	0.144186	0.123099	0.20489	-1.3199	3.20051	OPRD1
chemical synaptic transmission (GO:0007268)	6/290	0.0175515	0.0514684	0.0591162	0.155258	-0.790519	3.19577	OPRD1;PROKR2;PTGDR2;KCNQ2;KCNQ3;MAPK1
negative regulation of peptidyl-serine phosphorylation (GO:0033137)	43119	0.12667	0.176768	0.171135	0.24134	-1.54443	3.19105	PDE4D
cellular response to hormone stimulus (GO:0032870)	3/81	0.0199893	0.0570746	0.0438739	0.123045	-0.815402	3.19031	AKR1C1;AKR1B1;NR3C1
regulation of exosomal secretion (GO:1903541)	43117	0.114125	0.165653	0.15542	0.22904	-1.46833	3.18695	IFNG
regulation of blood vessel endothelial cell migration (GO:0043535)	2/51	0.0509057	0.114918	0.0876122	0.181611	-1.06941	3.18447	NOS3;PPARG
placenta development (GO:0001890)	43114	0.0949699	0.149782	0.131293	0.211236	-1.3476	3.17251	PPARG
positive regulation of protein localization to cell periphery (GO:1904377)	2/47	0.0439537	0.107319	0.0765634	0.176801	-1.01269	3.16427	IFNG;EGFR
negative regulation of I-kappaB kinase/NF-kappaB signaling (GO:0043124)	2/48	0.0456561	0.110235	0.0792816	0.176801	-1.02355	3.15931	NFKBIA;ESR1
regulation of intrinsic apoptotic signaling pathway (GO:2001242)	2/48	0.0456561	0.110235	0.0792816	0.176801	-1.02173	3.15369	BCL2;TP53
muscle cell migration (GO:0014812)	43111	0.0754039	0.13495	0.106481	0.193967	-1.21671	3.14507	PLAT
histone phosphorylation (GO:0016572)	43110	0.068789	0.129802	0.0980549	0.188718	-1.17231	3.13795	PRKAA2
regulation of telomere maintenance via telomerase (GO:0032210)	2/52	0.0527016	0.116754	0.0904452	0.182999	-1.06388	3.13111	MAPK1;MAPK3
negative regulation of coagulation (GO:0050819)	43116	0.107785	0.160476	0.147453	0.223757	-1.40322	3.12583	EDN1
cellular response to leucine (GO:0071233)	43110	0.068789	0.129802	0.0980549	0.188718	-1.16534	3.11928	MTOR
odontogenesis of dentin-containing tooth (GO:0042475)	43117	0.114125	0.165653	0.15542	0.22904	-1.43448	3.11348	HDAC1
retrograde protein transport, ER to cytosol (GO:0030970)	43119	0.12667	0.176768	0.171135	0.24134	-1.50612	3.1119	HSP90B1
positive regulation of tyrosine phosphorylation of STAT protein (GO:0042531)	2/54	0.0563603	0.118452	0.0961909	0.188718	-1.07803	3.10041	IFNG;IL2
metal ion transport (GO:0030001)	3/102	0.0361605	0.0915083	0.0751545	0.176801	-0.933558	3.09922	SCN9A;SCN4A;ASIC1
regulation of calcium ion transport (GO:0051924)	2/53	0.05452	0.116754	0.0933051	0.187474	-1.06441	3.09657	CCR1;BCL2
glucocorticoid biosynthetic process (GO:0006704)	43111	0.0754039	0.13495	0.106481	0.193967	-1.19637	3.0925	HSD11B1
negative regulation of endoplasmic reticulum unfolded protein response (GO:1900102)	43111	0.0754039	0.13495	0.106481	0.193967	-1.19567	3.0907	HSPA5
protein carboxylation (GO:0018214)	43112	0.0819721	0.139513	0.114829	0.198746	-1.23501	3.08923	F10
pyrimidine nucleoside biosynthetic process (GO:0046134)	43116	0.107785	0.160476	0.147453	0.223757	-1.38656	3.08873	DHODH
regulation of transcription from RNA polymerase I promoter (GO:0006356)	43118	0.12042	0.170652	0.163314	0.234309	-1.44991	3.06912	ERBB2
negative regulation of binding (GO:0051100)	3/83	0.0213083	0.0597596	0.0465025	0.127338	-0.797395	3.0689	NFKBIA;MAPK8;SMO
axonogenesis (GO:0007409)	5/224	0.0219662	0.0610664	0.0635209	0.164585	-0.798854	3.05023	TLR9;CXCR4;MAPK1;S100B;MAPK3
monovalent inorganic cation transport (GO:0015672)	3/105	0.0388857	0.0975434	0.0802545	0.176801	-0.937464	3.04407	SCN9A;SCN4A;ASIC1
regulation of actomyosin structure organization (GO:0110020)	43113	0.088494	0.144186	0.123099	0.20489	-1.25452	3.04198	PTGER4
regulation of protein glycosylation (GO:0060049)	43113	0.088494	0.144186	0.123099	0.20489	-1.25345	3.03939	IFNG
complement activation, lectin pathway (GO:0001867)	43111	0.0754039	0.13495	0.106481	0.193967	-1.17528	3.03798	C1S
positive regulation of immunoglobulin production (GO:0002639)	43120	0.132877	0.181633	0.178883	0.247049	-1.50497	3.03752	TLR9
glutathione metabolic process (GO:0006749)	2/50	0.0491325	0.111205	0.0848068	0.181611	-1.00685	3.03387	GSTM1;GSTA2
negative regulation of ATPase activity (GO:0032780)	43113	0.088494	0.144186	0.123099	0.20489	-1.25113	3.03377	TLR9
positive regulation of mitotic cell cycle (GO:0045931)	2/53	0.05452	0.116754	0.0933051	0.187474	-1.0386	3.0215	EDN1;SPHK1
response to organonitrogen compound (GO:0010243)	2/52	0.0527016	0.116754	0.0904452	0.182999	-1.02219	3.00843	TRPV1;MTOR
regulation of cyclin-dependent protein serine/threonine kinase activity involved in G1/S transition of mitotic cell cycle (GO:0031657)	43115	0.1014	0.156333	0.13941	0.219019	-1.31415	3.00767	EGFR
negative regulation of tumor necrosis factor-mediated signaling pathway (GO:0010804)	43118	0.12042	0.170652	0.163314	0.234309	-1.41964	3.00505	F2RL1
pyruvate metabolic process (GO:0006090)	2/47	0.0439537	0.107319	0.0765634	0.176801	-0.960065	2.99984	GLO1;DLD
modulation by virus of host morphology or physiology (GO:0019048)	43119	0.12667	0.176768	0.171135	0.24134	-1.45014	2.99622	RXRA
positive regulation of granulocyte macrophage colony-stimulating factor production (GO:0032725)	43113	0.088494	0.144186	0.123099	0.20489	-1.23285	2.98945	TLR9
negative regulation of RNA metabolic process (GO:0051253)	43116	0.107785	0.160476	0.147453	0.223757	-1.3419	2.98923	ESR1
positive regulation of interferon-gamma biosynthetic process (GO:0045078)	43112	0.0819721	0.139513	0.114829	0.198746	-1.19348	2.98535	TLR9
response to iron ion (GO:0010039)	43114	0.0949699	0.149782	0.131293	0.211236	-1.26358	2.97472	BCL2
positive regulation of interleukin-4 production (GO:0032753)	43116	0.107785	0.160476	0.147453	0.223757	-1.33373	2.97105	RARA
macrophage activation (GO:0042116)	43118	0.12042	0.170652	0.163314	0.234309	-1.40177	2.96724	TLR4
positive regulation of protein depolymerization (GO:1901881)	43113	0.088494	0.144186	0.123099	0.20489	-1.22366	2.96716	F2RL1
negative regulation of autophagy (GO:0010507)	2/47	0.0439537	0.107319	0.0765634	0.176801	-0.949597	2.96713	BCL2;MTOR
positive regulation of phosphoprotein phosphatase activity (GO:0032516)	43116	0.107785	0.160476	0.147453	0.223757	-1.33156	2.9662	MTOR
sympathetic nervous system development (GO:0048485)	43117	0.114125	0.165653	0.15542	0.22904	-1.35829	2.94811	NTRK1
response to tumor necrosis factor (GO:0034612)	3/98	0.0326867	0.084468	0.0685895	0.17241	-0.860542	2.94373	IKBKB;CXCL8;CHUK
positive regulation of protein metabolic process (GO:0051247)	3/97	0.0318469	0.0826401	0.0669912	0.17241	-0.85396	2.94344	NFKBIA;MAPK8;TNF
regulation of acyl-CoA biosynthetic process (GO:0050812)	43114	0.0949699	0.149782	0.131293	0.211236	-1.24793	2.93788	DLD
regulation of kinase activity (GO:0043549)	3/102	0.0361605	0.0915083	0.0751545	0.176801	-0.884409	2.93605	NTRK1;ERBB2;EGFR
positive regulation of establishment of protein localization to mitochondrion (GO:1903749)	3/111	0.0446405	0.10869	0.0908905	0.183472	-0.944209	2.93565	MAPK8;BCL2;TP53
response to cholesterol (GO:0070723)	43116	0.107785	0.160476	0.147453	0.223757	-1.30969	2.9175	SMO
negative regulation of cellular biosynthetic process (GO:0031327)	2/48	0.0456561	0.110235	0.0792816	0.176801	-0.944865	2.91644	PTGIS;NFKB1
positive regulation of small GTPase mediated signal transduction (GO:0051057)	43116	0.107785	0.160476	0.147453	0.223757	-1.30771	2.91307	NTRK1
positive regulation of mesonephros development (GO:0061213)	43116	0.107785	0.160476	0.147453	0.223757	-1.30642	2.9102	SMO
positive regulation of proteolysis (GO:0045862)	2/53	0.05452	0.116754	0.0933051	0.187474	-1.00034	2.91019	IFNG;TNF
regulation of transcription factor import into nucleus (GO:0042990)	43120	0.132877	0.181633	0.178883	0.247049	-1.44088	2.90818	NFKBIA
gonad development (GO:0008406)	2/50	0.0491325	0.111205	0.0848068	0.181611	-0.964163	2.90525	KITLG;NR0B1
regulation of branching involved in ureteric bud morphogenesis (GO:0090189)	43116	0.107785	0.160476	0.147453	0.223757	-1.30368	2.9041	SMO
water transport (GO:0006833)	43114	0.0949699	0.149782	0.131293	0.211236	-1.23104	2.89811	CFTR
lysine catabolic process (GO:0006554)	43113	0.088494	0.144186	0.123099	0.20489	-1.19419	2.8957	DLD
very-low-density lipoprotein particle assembly (GO:0034379)	43111	0.0754039	0.13495	0.106481	0.193967	-1.11931	2.8933	SOAT1
autonomic nervous system development (GO:0048483)	43116	0.107785	0.160476	0.147453	0.223757	-1.29737	2.89004	NTRK1
regulation of helicase activity (GO:0051095)	43110	0.068789	0.129802	0.0980549	0.188718	-1.07696	2.8827	TP53
peptidyl-glutamic acid carboxylation (GO:0017187)	43112	0.0819721	0.139513	0.114829	0.198746	-1.14731	2.86986	F10
epithelial structure maintenance (GO:0010669)	43113	0.088494	0.144186	0.123099	0.20489	-1.18329	2.86927	TLR9
regulation of cytoskeleton organization (GO:0051493)	3/96	0.0310187	0.0808535	0.0654103	0.168977	-0.825419	2.86682	MAPK1;MTOR;MAPK3
positive regulation of lipid storage (GO:0010884)	43120	0.132877	0.181633	0.178883	0.247049	-1.41881	2.86363	NFKB1
regulation of T cell apoptotic process (GO:0070232)	43111	0.0754039	0.13495	0.106481	0.193967	-1.10682	2.86101	JAK3
positive regulation of pri-miRNA transcription from RNA polymerase II promoter (GO:1902895)	43120	0.132877	0.181633	0.178883	0.247049	-1.4163	2.85856	TP53
T cell homeostasis (GO:0043029)	43111	0.0754039	0.13495	0.106481	0.193967	-1.1039	2.85347	JAK3
defense response to bacterium (GO:0042742)	5/242	0.0293634	0.0773518	0.0817799	0.178354	-0.808216	2.85139	PLA2G1B;PLA2G2A;TLR9;MPO;TLR4
protein insertion into membrane (GO:0051205)	43113	0.088494	0.144186	0.123099	0.20489	-1.17413	2.84705	EGFR
response to UV (GO:0009411)	3/99	0.0335379	0.0863826	0.0702052	0.17241	-0.835293	2.83589	MAPK8;TP53;EGFR
positive regulation of interleukin-13 production (GO:0032736)	43111	0.0754039	0.13495	0.106481	0.193967	-1.09668	2.8348	RARA
regulation of superoxide anion generation (GO:0032928)	43114	0.0949699	0.149782	0.131293	0.211236	-1.20003	2.82511	F2RL1
regulation of peptidyl-serine phosphorylation of STAT protein (GO:0033139)	43119	0.12667	0.176768	0.171135	0.24134	-1.36568	2.82173	IFNG
cellular response to sterol (GO:0036315)	43112	0.0819721	0.139513	0.114829	0.198746	-1.12629	2.81727	SMO
regulation of bone mineralization (GO:0030500)	2/51	0.0509057	0.114918	0.0876122	0.181611	-0.945931	2.81678	CCR1;PTK2B
positive regulation of fatty acid metabolic process (GO:0045923)	43118	0.12042	0.170652	0.163314	0.234309	-1.32713	2.80923	PPARA
regulation of cholesterol efflux (GO:0010874)	43119	0.12667	0.176768	0.171135	0.24134	-1.35785	2.80554	NFKBIA
cardiolipin metabolic process (GO:0032048)	43114	0.0949699	0.149782	0.131293	0.211236	-1.19075	2.80326	PLA2G4A
positive regulation of immune system process (GO:0002684)	43117	0.114125	0.165653	0.15542	0.22904	-1.29123	2.80257	PLA2G1B
mitotic G1/S transition checkpoint (GO:0044819)	43111	0.0754039	0.13495	0.106481	0.193967	-1.07828	2.78724	TP53
regulation of granulocyte macrophage colony-stimulating factor production (GO:0032645)	43114	0.0949699	0.149782	0.131293	0.211236	-1.18382	2.78695	TLR9
glutamine family amino acid catabolic process (GO:0009065)	43117	0.114125	0.165653	0.15542	0.22904	-1.28167	2.78181	NOS3
positive regulation of hydrolase activity (GO:0051345)	4/173	0.0350145	0.0892586	0.084076	0.181611	-0.828726	2.77789	NTRK1;MAPK8;ERBB2;F2RL1
protein deubiquitination (GO:0016579)	5/258	0.0371224	0.0938057	0.100116	0.192045	-0.842399	2.77447	NFKBIA;AKR1B1;ESR1;TP53;CFTR
positive regulation of establishment of protein localization (GO:1904951)	43113	0.088494	0.144186	0.123099	0.20489	-1.1428	2.77109	TNF
regulation of cell communication by electrical coupling involved in cardiac conduction (GO:1901844)	43110	0.068789	0.129802	0.0980549	0.188718	-1.03393	2.76754	PDE4D
regulation of signal transduction (GO:0009966)	5/234	0.0259054	0.0696157	0.0733499	0.174671	-0.752277	2.7483	NTRK1;IRAK1;ERBB2;ESR1;EGFR
positive regulation of hormone secretion (GO:0046887)	43118	0.12042	0.170652	0.163314	0.234309	-1.29217	2.73523	EDN1
epidermal growth factor receptor signaling pathway (GO:0007173)	2/58	0.0639331	0.125979	0.107981	0.196082	-0.993862	2.73304	PTK2B;EGFR
oxidative phosphorylation (GO:0006119)	43112	0.0819721	0.139513	0.114829	0.198746	-1.09084	2.7286	MT-CO2
cellular response to peptide hormone stimulus (GO:0071375)	3/111	0.0446405	0.10869	0.0908905	0.183472	-0.877588	2.72852	PLA2G1B;PPARG;NFKB1
negative regulation of intracellular signal transduction (GO:1902532)	4/162	0.0284837	0.0751486	0.0700258	0.17241	-0.765014	2.72224	PRKAA1;PRKAA2;BCL2;ESR1
circulatory system development (GO:0072359)	3/110	0.0436535	0.107319	0.0890785	0.181611	-0.8611	2.69651	RARG;RARA;RARB
retinoic acid metabolic process (GO:0042573)	43116	0.107785	0.160476	0.147453	0.223757	-1.21022	2.6959	UGT1A9
positive regulation of T-helper cell differentiation (GO:0045624)	43112	0.0819721	0.139513	0.114829	0.198746	-1.07673	2.6933	RARA
cellular response to gamma radiation (GO:0071480)	43118	0.12042	0.170652	0.163314	0.234309	-1.26907	2.68633	TP53
negative regulation of interleukin-8 production (GO:0032717)	43118	0.12042	0.170652	0.163314	0.234309	-1.26905	2.68628	TLR9
glucocorticoid metabolic process (GO:0008211)	43111	0.0754039	0.13495	0.106481	0.193967	-1.03837	2.68407	HSD11B1
regulation of macrophage activation (GO:0043030)	43122	0.145159	0.193248	0.194164	0.260687	-1.38607	2.67501	TLR4
extrinsic apoptotic signaling pathway in absence of ligand (GO:0097192)	43120	0.132877	0.181633	0.178883	0.247049	-1.32498	2.67424	BCL2
cytoplasmic sequestering of transcription factor (GO:0042994)	43117	0.114125	0.165653	0.15542	0.22904	-1.2303	2.67033	NFKBIA
cellular response to leucine starvation (GO:1990253)	43111	0.0754039	0.13495	0.106481	0.193967	-1.03171	2.66687	MTOR
negative regulation of cellular component organization (GO:0051129)	2/55	0.0582221	0.121922	0.0991022	0.190311	-0.937548	2.66591	AKR1B1;TNF
cellular glucuronidation (GO:0052695)	43118	0.12042	0.170652	0.163314	0.234309	-1.25673	2.66021	UGT1A9
positive regulation of protein transport (GO:0051222)	2/57	0.0620089	0.12256	0.104998	0.193967	-0.956529	2.65961	PLA2G1B;TNF
macromolecule biosynthetic process (GO:0009059)	43120	0.132877	0.181633	0.178883	0.247049	-1.31666	2.65746	TNF
negative regulation of interleukin-10 production (GO:0032693)	43114	0.0949699	0.149782	0.131293	0.211236	-1.1262	2.65129	JAK3
adrenergic receptor signaling pathway (GO:0071875)	43121	0.13904	0.187111	0.186559	0.253814	-1.34327	2.65026	PDE4D
regulation of smooth muscle contraction (GO:0006940)	43124	0.157268	0.204049	0.209162	0.274042	-1.42672	2.63916	SPHK1
regulation of protein localization to membrane (GO:1905475)	43118	0.12042	0.170652	0.163314	0.234309	-1.24566	2.63678	AKR1B1
regulation of fatty acid oxidation (GO:0046320)	43114	0.0949699	0.149782	0.131293	0.211236	-1.11981	2.63626	PPARA
heart trabecula morphogenesis (GO:0061384)	43119	0.12667	0.176768	0.171135	0.24134	-1.27538	2.63515	FKBP1A
regulation of protein metabolic process (GO:0051246)	2/60	0.0678412	0.129802	0.114014	0.198746	-0.978667	2.63319	FKBP1A;MAPK8
positive regulation of phospholipase activity (GO:0010518)	43120	0.132877	0.181633	0.178883	0.247049	-1.30205	2.62796	ESR1
positive regulation of protein kinase activity (GO:0045860)	4/173	0.0350145	0.0892586	0.084076	0.181611	-0.783838	2.62742	IFNG;PRKAG1;PTK2B;TNF
positive regulation of cardiac muscle hypertrophy (GO:0010613)	43117	0.114125	0.165653	0.15542	0.22904	-1.20945	2.62507	EDN1
positive regulation of lipid localization (GO:1905954)	43111	0.0754039	0.13495	0.106481	0.193967	-1.01261	2.6175	NFKB1
negative regulation of fibroblast proliferation (GO:0048147)	43119	0.12667	0.176768	0.171135	0.24134	-1.25777	2.59876	TP53
aspartate family amino acid catabolic process (GO:0009068)	43120	0.132877	0.181633	0.178883	0.247049	-1.28518	2.59392	DLD
leukocyte adhesion to vascular endothelial cell (GO:0061756)	43117	0.114125	0.165653	0.15542	0.22904	-1.19445	2.59252	TNF
negative regulation of interleukin-12 production (GO:0032695)	43113	0.088494	0.144186	0.123099	0.20489	-1.06685	2.58692	JAK3
regulation of B cell differentiation (GO:0045577)	43116	0.107785	0.160476	0.147453	0.223757	-1.15457	2.57193	TLR9
regulation of DNA-templated transcription in response to stress (GO:0043620)	43114	0.0949699	0.149782	0.131293	0.211236	-1.09238	2.57167	RPS6KA3
calcium ion transport (GO:0006816)	3/119	0.0529326	0.116754	0.105928	0.193967	-0.87409	2.56872	CCR1;FKBP1A;TRPV1
positive regulation of peptidyl-lysine acetylation (GO:2000758)	43116	0.107785	0.160476	0.147453	0.223757	-1.15112	2.56425	MAPK3
negative regulation of protein dephosphorylation (GO:0035308)	43119	0.12667	0.176768	0.171135	0.24134	-1.23939	2.56079	FKBP1A
positive regulation of protein import into nucleus (GO:0042307)	2/54	0.0563603	0.118452	0.0961909	0.188718	-0.888676	2.55582	IFNG;EGFR
positive regulation of developmental process (GO:0051094)	3/114	0.0476681	0.11057	0.0964183	0.188718	-0.839109	2.55382	RPS6KA3;AKR1B1;TNF
DNA damage response, signal transduction by p53 class mediator resulting in transcription of p21 class mediator (GO:0006978)	43114	0.0949699	0.149782	0.131293	0.211236	-1.08295	2.54948	TP53
positive regulation of B cell activation (GO:0050871)	3/120	0.0540179	0.116754	0.107872	0.196082	-0.869137	2.53653	BCL2;TLR9;IL2
regulation of cell cycle phase transition (GO:1901987)	43117	0.114125	0.165653	0.15542	0.22904	-1.16781	2.53468	TP53
regulation of NMDA receptor activity (GO:2000310)	43114	0.0949699	0.149782	0.131293	0.211236	-1.07514	2.53108	PTK2B
positive regulation of alpha-beta T cell activation (GO:0046635)	43116	0.107785	0.160476	0.147453	0.223757	-1.13583	2.5302	CCR2
protein deacylation (GO:0035601)	43117	0.114125	0.165653	0.15542	0.22904	-1.15958	2.51683	HDAC1
C21-steroid hormone biosynthetic process (GO:0006700)	43117	0.114125	0.165653	0.15542	0.22904	-1.1584	2.51427	AKR1B1
positive regulation of excitatory postsynaptic potential (GO:2000463)	43120	0.132877	0.181633	0.178883	0.247049	-1.24457	2.51195	PTK2B
regulation of response to cytokine stimulus (GO:0060759)	43121	0.13904	0.187111	0.186559	0.253814	-1.27189	2.50944	IRAK1
cellular response to interleukin-7 (GO:0098761)	43120	0.132877	0.181633	0.178883	0.247049	-1.24328	2.50934	JAK3
positive regulation of striated muscle cell differentiation (GO:0051155)	43118	0.12042	0.170652	0.163314	0.234309	-1.18159	2.50115	EDN1
positive regulation of cholesterol transport (GO:0032376)	43118	0.12042	0.170652	0.163314	0.234309	-1.17432	2.48577	NFKBIA
mRNA transcription (GO:0009299)	43122	0.145159	0.193248	0.194164	0.260687	-1.28613	2.48214	TP53
positive regulation of T cell migration (GO:2000406)	43121	0.13904	0.187111	0.186559	0.253814	-1.25784	2.48172	CCR2
telomere maintenance via telomerase (GO:0007004)	43121	0.13904	0.187111	0.186559	0.253814	-1.25605	2.47819	HSP90AA1
regulation of activin receptor signaling pathway (GO:0032925)	43115	0.1014	0.156333	0.13941	0.219019	-1.07564	2.46179	FKBP1A
positive regulation of blood coagulation (GO:0030194)	43120	0.132877	0.181633	0.178883	0.247049	-1.21959	2.46154	TLR4
negative regulation of lymphocyte activation (GO:0051250)	43120	0.132877	0.181633	0.178883	0.247049	-1.21844	2.45923	JAK3
response to corticosteroid (GO:0031960)	43112	0.0819721	0.139513	0.114829	0.198746	-0.979398	2.44984	TNF
positive regulation of smooth muscle contraction (GO:0045987)	43115	0.1014	0.156333	0.13941	0.219019	-1.06825	2.44489	SPHK1
regulation of response to external stimulus (GO:0032101)	3/108	0.0417127	0.1033	0.0855012	0.181611	-0.76825	2.44069	CXCR4;F2RL1;PTGS2
steroid hormone mediated signaling pathway (GO:0043401)	43121	0.13904	0.187111	0.186559	0.253814	-1.23536	2.43735	ESR1
regulation of tyrosine phosphorylation of STAT protein (GO:0042509)	2/62	0.0718263	0.13495	0.120132	0.20489	-0.925121	2.43631	IFNG;IL2
covalent chromatin modification (GO:0016569)	43121	0.13904	0.187111	0.186559	0.253814	-1.21755	2.40221	HDAC1
regulation of tissue remodeling (GO:0034103)	43118	0.12042	0.170652	0.163314	0.234309	-1.13389	2.40019	IL2
positive regulation of cardiac muscle tissue growth (GO:0055023)	43117	0.114125	0.165653	0.15542	0.22904	-1.1016	2.39098	EDN1
action potential (GO:0001508)	2/55	0.0582221	0.121922	0.0991022	0.190311	-0.840622	2.3903	SCN9A;SCN4A
positive regulation of cellular component organization (GO:0051130)	3/107	0.0407592	0.101227	0.0837362	0.181611	-0.746184	2.38785	IFNG;AKR1B1;TNF
cellular response to unfolded protein (GO:0034620)	43123	0.151235	0.198886	0.201698	0.267463	-1.2588	2.37778	HSPA5
regulation of anoikis (GO:2000209)	43121	0.13904	0.187111	0.186559	0.253814	-1.20152	2.37059	BCL2
steroid catabolic process (GO:0006706)	43114	0.0949699	0.149782	0.131293	0.211236	-1.00155	2.35784	HSD11B1
regulation of blood vessel size (GO:0050880)	43113	0.088494	0.144186	0.123099	0.20489	-0.972351	2.35778	NOS3
establishment of protein localization to mitochondrial membrane (GO:0090151)	43113	0.088494	0.144186	0.123099	0.20489	-0.972263	2.35756	HSP90AA1
transcription, DNA-templated (GO:0006351)	6/357	0.0422509	0.104248	0.124482	0.206795	-0.74208	2.34804	AKR1B1;AHR;NR3C1;ESR1;TP53;NFKB1
fibrinolysis (GO:0042730)	43117	0.114125	0.165653	0.15542	0.22904	-1.08047	2.34512	PLAT
regulation of protein binding (GO:0043393)	3/112	0.0456387	0.110235	0.092718	0.186944	-0.755969	2.33368	FKBP1A;MAPK8;BCL2
inositol phosphate-mediated signaling (GO:0048016)	43121	0.13904	0.187111	0.186559	0.253814	-1.18276	2.33357	EDN1
positive regulation of vasoconstriction (GO:0045907)	43116	0.107785	0.160476	0.147453	0.223757	-1.04471	2.32721	TBXA2R
osteoclast differentiation (GO:0030316)	43120	0.132877	0.181633	0.178883	0.247049	-1.15164	2.32438	GLO1
positive regulation of translational initiation (GO:0045948)	43122	0.145159	0.193248	0.194164	0.260687	-1.20209	2.31994	MTOR
negative regulation of NF-kappaB import into nucleus (GO:0042347)	43117	0.114125	0.165653	0.15542	0.22904	-1.06684	2.31554	NFKBIA
protein modification by small protein removal (GO:0070646)	5/262	0.0392413	0.0980185	0.104999	0.193967	-0.714189	2.31256	NFKBIA;AKR1B1;ESR1;TP53;CFTR
negative regulation of androgen receptor signaling pathway (GO:0060766)	43113	0.088494	0.144186	0.123099	0.20489	-0.952478	2.30959	HDAC1
regulation of interleukin-4 production (GO:0032673)	43116	0.107785	0.160476	0.147453	0.223757	-1.03569	2.30712	RARA
eye morphogenesis (GO:0048592)	43121	0.13904	0.187111	0.186559	0.253814	-1.16857	2.30559	RARG
positive regulation of gene silencing by miRNA (GO:2000637)	43121	0.13904	0.187111	0.186559	0.253814	-1.16498	2.29849	EGFR
regulation of toll-like receptor signaling pathway (GO:0034121)	43121	0.13904	0.187111	0.186559	0.253814	-1.16183	2.29228	TLR9
interleukin-15-mediated signaling pathway (GO:0035723)	43114	0.0949699	0.149782	0.131293	0.211236	-0.972475	2.2894	JAK3
negative regulation of cellular carbohydrate metabolic process (GO:0010677)	43118	0.12042	0.170652	0.163314	0.234309	-1.0721	2.26938	PPARA
regulation of toll-like receptor 4 signaling pathway (GO:0034143)	43117	0.114125	0.165653	0.15542	0.22904	-1.03986	2.25698	F2RL1
sterol homeostasis (GO:0055092)	2/59	0.0658773	0.12937	0.110986	0.198746	-0.829261	2.25556	SOAT1;AKR1C1
cholesterol homeostasis (GO:0042632)	2/59	0.0658773	0.12937	0.110986	0.198746	-0.829057	2.255	SOAT1;AKR1C1
DNA packaging (GO:0006323)	43118	0.12042	0.170652	0.163314	0.234309	-1.0634	2.25097	TP53
interleukin-7-mediated signaling pathway (GO:0038111)	43120	0.132877	0.181633	0.178883	0.247049	-1.11525	2.25094	JAK3
regulation of proteolysis involved in cellular protein catabolic process (GO:1903050)	43124	0.157268	0.204049	0.209162	0.274042	-1.20171	2.22292	PTK2B
STAT cascade (GO:0097696)	43123	0.151235	0.198886	0.201698	0.267463	-1.17675	2.22279	CCR2
peptide hormone secretion (GO:0030072)	43126	0.169207	0.214255	0.223884	0.286624	-1.25065	2.22195	EDN1
negative regulation of myeloid cell differentiation (GO:0045638)	43123	0.151235	0.198886	0.201698	0.267463	-1.1717	2.21326	PTK2B
mucosal immune response (GO:0002385)	43125	0.163259	0.209783	0.216557	0.281184	-1.2193	2.20987	PLA2G1B
regulation of hormone secretion (GO:0046883)	43113	0.088494	0.144186	0.123099	0.20489	-0.909555	2.20551	EDN1
regulation of cytokine production involved in inflammatory response (GO:1900015)	43123	0.151235	0.198886	0.201698	0.267463	-1.15179	2.17565	TLR4
regulation of vascular endothelial cell proliferation (GO:1905562)	43113	0.088494	0.144186	0.123099	0.20489	-0.892348	2.16378	PPARG
regulation of protein secretion (GO:0050708)	3/108	0.0417127	0.1033	0.0855012	0.181611	-0.681054	2.16367	IFNG;PLA2G1B;TNF
embryonic hemopoiesis (GO:0035162)	43112	0.0819721	0.139513	0.114829	0.198746	-0.864865	2.16335	KITLG
purine-containing compound biosynthetic process (GO:0072522)	43123	0.151235	0.198886	0.201698	0.267463	-1.1439	2.16073	ADA
response to X-ray (GO:0010165)	43116	0.107785	0.160476	0.147453	0.223757	-0.966124	2.15216	TP53
cellular calcium ion homeostasis (GO:0006874)	3/124	0.0584653	0.122284	0.115789	0.20021	-0.756768	2.14871	CCR1;BCL2;CCR2
ubiquitin-dependent ERAD pathway (GO:0030433)	2/59	0.0658773	0.12937	0.110986	0.198746	-0.789103	2.14633	HSPA5;HSP90B1
regulation of transmembrane transport (GO:0034762)	43125	0.163259	0.209783	0.216557	0.281184	-1.16624	2.11371	BCL2
branched-chain amino acid catabolic process (GO:0009083)	43122	0.145159	0.193248	0.194164	0.260687	-1.09474	2.11278	DLD
regulation of reactive oxygen species biosynthetic process (GO:1903426)	43117	0.114125	0.165653	0.15542	0.22904	-0.969803	2.10492	TLR4
positive regulation of interleukin-8 secretion (GO:2000484)	43115	0.1014	0.156333	0.13941	0.219019	-0.918964	2.10321	F2RL1
chaperone mediated protein folding requiring cofactor (GO:0051085)	43125	0.163259	0.209783	0.216557	0.281184	-1.15265	2.08909	HSPA5
regulation of interleukin-8 secretion (GO:2000482)	43124	0.157268	0.204049	0.209162	0.274042	-1.12911	2.08863	F2RL1
intrinsic apoptotic signaling pathway in response to DNA damage by p53 class mediator (GO:0042771)	43121	0.13904	0.187111	0.186559	0.253814	-1.05446	2.08044	TP53
protein complex assembly (GO:0006461)	4/190	0.046683	0.11057	0.108269	0.1964	-0.676848	2.07412	IRAK1;HDAC1;AKR1B1;TNF
regulation of cardiac muscle hypertrophy (GO:0010611)	43122	0.145159	0.193248	0.194164	0.260687	-1.05583	2.03768	EDN1
hydrogen peroxide metabolic process (GO:0042743)	43121	0.13904	0.187111	0.186559	0.253814	-1.03052	2.03322	MPO
chromatin assembly or disassembly (GO:0006333)	43114	0.0949699	0.149782	0.131293	0.211236	-0.862402	2.03026	TP53
positive regulation of cytokine production involved in immune response (GO:0002720)	43116	0.107785	0.160476	0.147453	0.223757	-0.908145	2.023	F2RL1
positive regulation of neutrophil migration (GO:1902624)	43126	0.169207	0.214255	0.223884	0.286624	-1.13858	2.02284	CXCL8
negative regulation of sprouting angiogenesis (GO:1903671)	43123	0.151235	0.198886	0.201698	0.267463	-1.07033	2.02177	TBXA2R
brain development (GO:0007420)	3/120	0.0540179	0.116754	0.107872	0.196082	-0.687961	2.00777	RARG;RARA;RARB
regulation of protein modification by small protein conjugation or removal (GO:1903320)	43115	0.1014	0.156333	0.13941	0.219019	-0.876488	2.006	HSP90AA1
leukocyte tethering or rolling (GO:0050901)	43117	0.114125	0.165653	0.15542	0.22904	-0.920511	1.99793	TNF
regulation of response to interferon-gamma (GO:0060330)	43115	0.1014	0.156333	0.13941	0.219019	-0.871035	1.99352	IFNG
branched-chain amino acid metabolic process (GO:0009081)	43123	0.151235	0.198886	0.201698	0.267463	-1.05405	1.99101	DLD
positive regulation of vascular endothelial growth factor production (GO:0010575)	43125	0.163259	0.209783	0.216557	0.281184	-1.08679	1.96972	PTGS2
triglyceride catabolic process (GO:0019433)	43123	0.151235	0.198886	0.201698	0.267463	-1.04184	1.96795	FABP2
positive regulation of exosomal secretion (GO:1903543)	43116	0.107785	0.160476	0.147453	0.223757	-0.883069	1.96714	IFNG
DNA geometric change (GO:0032392)	43125	0.163259	0.209783	0.216557	0.281184	-1.08489	1.96627	TP53
embryonic digit morphogenesis (GO:0042733)	43117	0.114125	0.165653	0.15542	0.22904	-0.904345	1.96285	HDAC1
glycerophospholipid metabolic process (GO:0006650)	2/65	0.077942	0.138919	0.129456	0.211236	-0.766171	1.95511	PLA2G1B;PLA2G2A
positive regulation of histone acetylation (GO:0035066)	43122	0.145159	0.193248	0.194164	0.260687	-1.0077	1.94478	MAPK3
cellular response to corticosteroid stimulus (GO:0071384)	43116	0.107785	0.160476	0.147453	0.223757	-0.871279	1.94087	NR3C1
programmed necrotic cell death (GO:0097300)	43117	0.114125	0.165653	0.15542	0.22904	-0.893129	1.9385	TLR4
regulation of viral genome replication (GO:0045069)	2/64	0.0758855	0.135532	0.126329	0.209462	-0.751577	1.93796	CXCL8;TNF
negative regulation of anoikis (GO:2000811)	43116	0.107785	0.160476	0.147453	0.223757	-0.867342	1.93211	BCL2
release of cytochrome c from mitochondria (GO:0001836)	43119	0.12667	0.176768	0.171135	0.24134	-0.924354	1.90987	BCL2
negative regulation of cellular catabolic process (GO:0031330)	2/57	0.0620089	0.12256	0.104998	0.193967	-0.686074	1.90761	BCL2;MTOR
negative regulation of chemokine production (GO:0032682)	43114	0.0949699	0.149782	0.131293	0.211236	-0.80837	1.90306	F2RL1
sulfur compound biosynthetic process (GO:0044272)	3/123	0.0573376	0.12036	0.11379	0.198746	-0.659344	1.88493	HPGDS;GSTM1;GSTA2
long-term synaptic potentiation (GO:0060291)	43122	0.145159	0.193248	0.194164	0.260687	-0.975976	1.88356	PTK2B
regulation of interferon-gamma biosynthetic process (GO:0045072)	43115	0.1014	0.156333	0.13941	0.219019	-0.822798	1.88312	TLR9
positive regulation of interleukin-1 beta secretion (GO:0050718)	43126	0.169207	0.214255	0.223884	0.286624	-1.04698	1.8601	TLR4
positive regulation of protein modification by small protein conjugation or removal (GO:1903322)	2/66	0.080016	0.139513	0.132601	0.212357	-0.731685	1.84789	FKBP1A;SPHK1
activation of NF-kappaB-inducing kinase activity (GO:0007250)	43117	0.114125	0.165653	0.15542	0.22904	-0.851334	1.84779	IRAK1
endoplasmic reticulum calcium ion homeostasis (GO:0032469)	43119	0.12667	0.176768	0.171135	0.24134	-0.892061	1.84315	BCL2
chaperone-mediated protein complex assembly (GO:0051131)	43118	0.12042	0.170652	0.163314	0.234309	-0.87066	1.84299	HSP90AA1
intrinsic apoptotic signaling pathway in response to endoplasmic reticulum stress (GO:0070059)	43125	0.163259	0.209783	0.216557	0.281184	-1.01286	1.83572	BCL2
regulation of phosphate metabolic process (GO:0019220)	43115	0.1014	0.156333	0.13941	0.219019	-0.801628	1.83467	IKBKB
regulation of TOR signaling (GO:0032006)	2/68	0.084215	0.14305	0.138943	0.219019	-0.73932	1.82936	PRKAA1;PRKAA2
B cell proliferation (GO:0042100)	43130	0.192583	0.23544	0.252516	0.312673	-1.10642	1.82252	BCL2
positive regulation of wound healing (GO:0090303)	43127	0.175113	0.220128	0.231142	0.293535	-1.04277	1.81683	MTOR
positive regulation of interleukin-6 secretion (GO:2000778)	43118	0.12042	0.170652	0.163314	0.234309	-0.857941	1.81606	F2RL1
regulation of histone acetylation (GO:0035065)	43127	0.175113	0.220128	0.231142	0.293535	-1.03876	1.80985	MAPK3
ventricular cardiac muscle tissue development (GO:0003229)	43122	0.145159	0.193248	0.194164	0.260687	-0.934484	1.80349	FKBP1A
modulation of excitatory postsynaptic potential (GO:0098815)	43126	0.169207	0.214255	0.223884	0.286624	-1.00667	1.78848	PTK2B
negative regulation of ion transport (GO:0043271)	43121	0.13904	0.187111	0.186559	0.253814	-0.90332	1.78225	PTK2B
positive regulation of cell projection organization (GO:0031346)	2/64	0.0758855	0.135532	0.126329	0.209462	-0.686357	1.76979	NTRK1;PTK2B
regulation of apoptotic signaling pathway (GO:2001233)	43126	0.169207	0.214255	0.223884	0.286624	-0.995367	1.7684	BCL2
regulation of glucose transport (GO:0010827)	43117	0.114125	0.165653	0.15542	0.22904	-0.813579	1.76584	PLA2G1B
positive regulation of Rho protein signal transduction (GO:0035025)	43126	0.169207	0.214255	0.223884	0.286624	-0.986521	1.75268	F2RL1
negative regulation of steroid biosynthetic process (GO:0010894)	43117	0.114125	0.165653	0.15542	0.22904	-0.805255	1.74778	NFKB1
regulation of interferon-alpha production (GO:0032647)	43117	0.114125	0.165653	0.15542	0.22904	-0.802214	1.74118	TLR4
regulation of transmembrane receptor protein serine/threonine kinase signaling pathway (GO:0090092)	43129	0.186801	0.229665	0.245458	0.305897	-1.03649	1.73893	FKBP1A
regulation of T cell proliferation (GO:0042129)	2/63	0.0738468	0.13495	0.123221	0.204896	-0.664237	1.73084	JAK3;IL2
positive regulation of muscle hypertrophy (GO:0014742)	43115	0.1014	0.156333	0.13941	0.219019	-0.75424	1.72621	EDN1
positive regulation of protein targeting to membrane (GO:0090314)	43123	0.151235	0.198886	0.201698	0.267463	-0.910955	1.72072	ERBB2
positive regulation of synaptic transmission, glutamatergic (GO:0051968)	43119	0.12667	0.176768	0.171135	0.24134	-0.8303	1.71554	PTK2B
positive regulation of lipid catabolic process (GO:0050996)	43119	0.12667	0.176768	0.171135	0.24134	-0.830145	1.71522	PPARA
maintenance of protein localization in organelle (GO:0072595)	43119	0.12667	0.176768	0.171135	0.24134	-0.826383	1.70744	HSPA5
peptidyl-glutamic acid modification (GO:0018200)	43128	0.180978	0.225504	0.238333	0.300034	-0.990557	1.69324	F10
regulation of microtubule-based process (GO:0032886)	43127	0.175113	0.220128	0.231142	0.293535	-0.971256	1.69224	ERBB2
interferon-gamma-mediated signaling pathway (GO:0060333)	2/71	0.0906359	0.147326	0.148576	0.225069	-0.703857	1.68989	IFNG;FCGR1A
positive regulation of protein export from nucleus (GO:0046827)	43116	0.107785	0.160476	0.147453	0.223757	-0.756278	1.6847	TP53
regulation of protein ubiquitination involved in ubiquitin-dependent protein catabolic process (GO:2000058)	43126	0.169207	0.214255	0.223884	0.286624	-0.943578	1.67639	PTK2B
negative regulation of blood vessel morphogenesis (GO:2000181)	2/66	0.080016	0.139513	0.132601	0.212357	-0.663299	1.67518	PPARG;CCR2
fibroblast growth factor receptor signaling pathway (GO:0008543)	2/79	0.108414	0.161274	0.174868	0.246005	-0.751281	1.66919	MAPK1;MAPK3
cytoplasmic sequestering of protein (GO:0051220)	43116	0.107785	0.160476	0.147453	0.223757	-0.747902	1.66604	NFKBIA
receptor clustering (GO:0043113)	43125	0.163259	0.209783	0.216557	0.281184	-0.913846	1.65627	ITGAL
negative regulation of angiogenesis (GO:0016525)	2/70	0.0884797	0.144186	0.14535	0.223757	-0.68254	1.65515	PPARG;CCR2
negative regulation of osteoclast differentiation (GO:0045671)	43119	0.12667	0.176768	0.171135	0.24134	-0.799572	1.65205	TLR4
monocarboxylic acid biosynthetic process (GO:0072330)	2/69	0.0863393	0.144186	0.142139	0.2225	-0.674062	1.6511	PLA2G1B;ABCB11
regulation of myeloid cell differentiation (GO:0045637)	2/66	0.080016	0.139513	0.132601	0.212357	-0.653409	1.6502	HDAC1;PTK2B
defense response to Gram-negative bacterium (GO:0050829)	2/72	0.0928075	0.149782	0.151817	0.22904	-0.693071	1.64759	TLR9;TLR4
positive regulation of heart contraction (GO:0045823)	43120	0.132877	0.181633	0.178883	0.247049	-0.814293	1.64351	EDN1
membrane protein intracellular domain proteolysis (GO:0031293)	43125	0.163259	0.209783	0.216557	0.281184	-0.905672	1.64146	NFKB1
monocarboxylic acid catabolic process (GO:0072329)	43126	0.169207	0.214255	0.223884	0.286624	-0.923568	1.64084	PPARD
endoplasmic reticulum to cytosol transport (GO:1903513)	43117	0.114125	0.165653	0.15542	0.22904	-0.755188	1.63911	HSP90B1
positive regulation of lymphocyte migration (GO:2000403)	43118	0.12042	0.170652	0.163314	0.234309	-0.773386	1.63708	PTK2B
positive regulation of neuron apoptotic process (GO:0043525)	43120	0.132877	0.181633	0.178883	0.247049	-0.809384	1.6336	TP53
positive regulation of granulocyte chemotaxis (GO:0071624)	43127	0.175113	0.220128	0.231142	0.293535	-0.934285	1.62782	CXCL8
neurotrophin signaling pathway (GO:0038179)	43118	0.12042	0.170652	0.163314	0.234309	-0.764782	1.61887	NTRK1
superoxide metabolic process (GO:0006801)	43130	0.192583	0.23544	0.252516	0.312673	-0.981695	1.61707	NOS3
bile acid biosynthetic process (GO:0006699)	43127	0.175113	0.220128	0.231142	0.293535	-0.925744	1.61294	ABCB11
negative regulation of wound healing (GO:0061045)	43126	0.169207	0.214255	0.223884	0.286624	-0.90741	1.61213	EDN1
retinoid metabolic process (GO:0001523)	2/76	0.101642	0.156428	0.164916	0.236217	-0.703322	1.608	AKR1C1;UGT1A9
negative regulation of T cell activation (GO:0050868)	1/35	0.220887	0.257875	0.286835	0.338738	-1.06382	1.60648	JAK3
response to organophosphorus (GO:0046683)	43119	0.12667	0.176768	0.171135	0.24134	-0.77714	1.6057	AKR1C1
regulation of neutrophil chemotaxis (GO:0090022)	43130	0.192583	0.23544	0.252516	0.312673	-0.96818	1.59481	CXCL8
cellular response to glucocorticoid stimulus (GO:0071385)	43118	0.12042	0.170652	0.163314	0.234309	-0.751027	1.58975	NR3C1
positive regulation of cell adhesion (GO:0045785)	2/65	0.077942	0.138919	0.129456	0.211236	-0.62201	1.58724	ERBB2;TNF
positive regulation of interleukin-1 secretion (GO:0050716)	43130	0.192583	0.23544	0.252516	0.312673	-0.962749	1.58587	TLR4
regulation of protein transport (GO:0051223)	43128	0.180978	0.225504	0.238333	0.300034	-0.926923	1.58446	TNF
peptidyl-threonine phosphorylation (GO:0018107)	2/69	0.0863393	0.144186	0.142139	0.2225	-0.645469	1.58106	MAPK8;MAPK1
protein exit from endoplasmic reticulum (GO:0032527)	43120	0.132877	0.181633	0.178883	0.247049	-0.775516	1.56525	HSP90B1
vascular endothelial growth factor receptor signaling pathway (GO:0048010)	2/71	0.0906359	0.147326	0.148576	0.225069	-0.650325	1.56137	HSP90AA1;PTK2B
positive regulation of leukocyte activation (GO:0002696)	43117	0.114125	0.165653	0.15542	0.22904	-0.718845	1.56023	TLR4
cellular amino acid catabolic process (GO:0009063)	43124	0.157268	0.204049	0.209162	0.274042	-0.842938	1.55927	DLD
nucleobase-containing compound biosynthetic process (GO:0034654)	43118	0.12042	0.170652	0.163314	0.234309	-0.733126	1.55186	ADA
regulation of cell adhesion mediated by integrin (GO:0033628)	43131	0.198325	0.239091	0.259508	0.317035	-0.95775	1.5495	ADA
lymphocyte activation involved in immune response (GO:0002285)	43123	0.151235	0.198886	0.201698	0.267463	-0.820213	1.54932	F2RL1
positive regulation of phospholipid metabolic process (GO:1903727)	43129	0.186801	0.229665	0.245458	0.305897	-0.922459	1.54762	PTK2B
positive regulation of nuclear division (GO:0051785)	43126	0.169207	0.214255	0.223884	0.286624	-0.8693	1.54443	EDN1
defense response to Gram-positive bacterium (GO:0050830)	2/66	0.080016	0.139513	0.132601	0.212357	-0.610839	1.54269	PLA2G1B;PLA2G2A
response to amyloid-beta (GO:1904645)	43126	0.169207	0.214255	0.223884	0.286624	-0.868177	1.54243	TLR4
platelet-derived growth factor receptor signaling pathway (GO:0048008)	43118	0.12042	0.170652	0.163314	0.234309	-0.728189	1.54141	PLAT
RNA-dependent DNA biosynthetic process (GO:0006278)	43122	0.145159	0.193248	0.194164	0.260687	-0.797096	1.53834	HSP90AA1
mitochondrial electron transport, cytochrome c to oxygen (GO:0006123)	43122	0.145159	0.193248	0.194164	0.260687	-0.794069	1.53249	MT-CO2
cellular response to nerve growth factor stimulus (GO:1990090)	43123	0.151235	0.198886	0.201698	0.267463	-0.808882	1.52791	NTRK1
positive regulation of calcium-mediated signaling (GO:0050850)	43129	0.186801	0.229665	0.245458	0.305897	-0.908904	1.52488	P2RX3
canonical Wnt signaling pathway (GO:0060070)	2/74	0.0971958	0.152699	0.158341	0.232555	-0.646451	1.5069	RARG;SMO
dendritic cell differentiation (GO:0097028)	43122	0.145159	0.193248	0.194164	0.260687	-0.777148	1.49984	F2RL1
cyclic purine nucleotide metabolic process (GO:0052652)	43131	0.198325	0.239091	0.259508	0.317035	-0.919069	1.48692	ADORA2A
lymphocyte differentiation (GO:0030098)	2/74	0.0971958	0.152699	0.158341	0.232555	-0.633959	1.47778	JAK3;IL2
positive regulation of sprouting angiogenesis (GO:1903672)	43129	0.186801	0.229665	0.245458	0.305897	-0.880174	1.47668	PTGS2
regulation of calcium ion transmembrane transport (GO:1903169)	43121	0.13904	0.187111	0.186559	0.253814	-0.744598	1.46909	PTK2B
adenylate cyclase-activating adrenergic receptor signaling pathway (GO:0071880)	43121	0.13904	0.187111	0.186559	0.253814	-0.74126	1.4625	PDE4D
positive regulation of cell communication (GO:0010647)	43129	0.186801	0.229665	0.245458	0.305897	-0.87008	1.45974	EDN1
positive regulation of insulin secretion (GO:0032024)	1/32	0.204025	0.244268	0.266436	0.323676	-0.915644	1.45543	CFTR
cellular lipid catabolic process (GO:0044242)	43125	0.163259	0.209783	0.216557	0.281184	-0.800964	1.45168	PPARD
activation of cysteine-type endopeptidase activity involved in apoptotic process (GO:0006919)	2/80	0.110698	0.164531	0.178206	0.247049	-0.659202	1.45087	PPARG;TNF
B cell activation (GO:0042113)	2/74	0.0971958	0.152699	0.158341	0.232555	-0.619775	1.44471	BCL2;JAK3
regulation of protein complex disassembly (GO:0043244)	43116	0.107785	0.160476	0.147453	0.223757	-0.647145	1.44159	TNF
activation of protein kinase B activity (GO:0032148)	43131	0.198325	0.239091	0.259508	0.317035	-0.889152	1.43852	MTOR
activation of JUN kinase activity (GO:0007257)	43131	0.198325	0.239091	0.259508	0.317035	-0.881635	1.42635	MAP3K11
positive regulation of neutrophil chemotaxis (GO:0090023)	43125	0.163259	0.209783	0.216557	0.281184	-0.785224	1.42315	CXCL8
regulation of actin cytoskeleton organization (GO:0032956)	2/76	0.101642	0.156428	0.164916	0.236217	-0.62221	1.42256	PTK2B;MTOR
TOR signaling (GO:0031929)	43124	0.157268	0.204049	0.209162	0.274042	-0.767324	1.4194	MTOR
negative regulation of viral transcription (GO:0032897)	43124	0.157268	0.204049	0.209162	0.274042	-0.767043	1.41888	HDAC1
regulation of G-protein coupled receptor protein signaling pathway (GO:0008277)	2/75	0.0994118	0.155898	0.161623	0.234309	-0.611759	1.41224	EDN1;CXCL8
negative regulation of Notch signaling pathway (GO:0045746)	43130	0.192583	0.23544	0.252516	0.312673	-0.857162	1.41194	EGFR
positive regulation of interleukin-1 beta production (GO:0032731)	1/32	0.204025	0.244268	0.266436	0.323676	-0.887892	1.41131	TLR4
innate immune response in mucosa (GO:0002227)	43120	0.132877	0.181633	0.178883	0.247049	-0.698962	1.41074	PLA2G1B
negative regulation of JNK cascade (GO:0046329)	43129	0.186801	0.229665	0.245458	0.305897	-0.840485	1.41009	F2RL1
regulation of lymphocyte proliferation (GO:0050670)	43116	0.107785	0.160476	0.147453	0.223757	-0.631421	1.40656	AHR
protein catabolic process (GO:0030163)	2/82	0.115303	0.167224	0.184913	0.253814	-0.650009	1.40414	HSP90AA1;MTOR
muscle contraction (GO:0006936)	3/138	0.0753268	0.13495	0.145102	0.223757	-0.538356	1.39214	EDNRA;BDKRB2;SCN4A
regulation of cell-cell adhesion (GO:0022407)	1/33	0.209686	0.249325	0.273299	0.330165	-0.890395	1.39093	ADA
'de novo' posttranslational protein folding (GO:0051084)	43131	0.198325	0.239091	0.259508	0.317035	-0.849938	1.37507	HSPA5
negative regulation of DNA biosynthetic process (GO:2000279)	43131	0.198325	0.239091	0.259508	0.317035	-0.849932	1.37506	TP53
negative regulation of fat cell differentiation (GO:0045599)	1/33	0.209686	0.249325	0.273299	0.330165	-0.878415	1.37221	TNF
regulation of catenin import into nucleus (GO:0035412)	43120	0.132877	0.181633	0.178883	0.247049	-0.674943	1.36226	EGFR
negative regulation of endothelial cell migration (GO:0010596)	1/35	0.220887	0.257875	0.286835	0.338738	-0.896338	1.35356	PPARG
positive regulation of cellular component biogenesis (GO:0044089)	2/88	0.1294	0.180143	0.205235	0.271561	-0.659662	1.34891	IFNG;TNF
mitochondrial transport (GO:0006839)	3/136	0.0727983	0.13495	0.140773	0.22076	-0.511899	1.34121	HSP90AA1;BCL2;TP53
regulation of establishment or maintenance of cell polarity (GO:0032878)	43118	0.12042	0.170652	0.163314	0.234309	-0.626815	1.32682	PTK2B
mitochondrial transmembrane transport (GO:1990542)	1/33	0.209686	0.249325	0.273299	0.330165	-0.839062	1.31074	PRKAA2
transcription initiation from RNA polymerase I promoter (GO:0006361)	1/34	0.215306	0.253233	0.280099	0.334193	-0.851506	1.30765	MAPK3
modulation by host of viral transcription (GO:0043921)	43128	0.180978	0.225504	0.238333	0.300034	-0.764129	1.30619	HDAC1
negative regulation of apoptotic signaling pathway (GO:2001234)	2/66	0.080016	0.139513	0.132601	0.212357	-0.515073	1.30083	BCL2;AKR1B1
apoptotic cell clearance (GO:0043277)	43127	0.175113	0.220128	0.231142	0.293535	-0.745896	1.29959	RARA
regulation of type I interferon production (GO:0032479)	2/86	0.124656	0.176368	0.198431	0.2658	-0.624139	1.29958	IRAK1;NFKB1
regulation of cell cycle G2/M phase transition (GO:1902749)	2/85	0.122301	0.173177	0.19504	0.261661	-0.61825	1.29911	HSP90AA1;TP53
protein oligomerization (GO:0051259)	4/218	0.0700547	0.132047	0.153993	0.22904	-0.486721	1.29394	IRAK1;AKR1C1;AKR1B1;TP53
negative regulation of extrinsic apoptotic signaling pathway via death domain receptors (GO:1902042)	1/32	0.204025	0.244268	0.266436	0.323676	-0.811078	1.28922	NOS3
regulation of intracellular estrogen receptor signaling pathway (GO:0033146)	43131	0.198325	0.239091	0.259508	0.317035	-0.79661	1.2888	ESR1
positive regulation of peptidyl-serine phosphorylation of STAT protein (GO:0033141)	43119	0.12667	0.176768	0.171135	0.24134	-0.623442	1.28813	IFNG
phagocytosis (GO:0006909)	3/136	0.0727983	0.13495	0.140773	0.22076	-0.491101	1.28672	ADORA2A;RARA;FCGR1A
transcription from RNA polymerase I promoter (GO:0006360)	1/34	0.215306	0.253233	0.280099	0.334193	-0.835248	1.28269	MAPK3
signal peptide processing (GO:0006465)	43126	0.169207	0.214255	0.223884	0.286624	-0.718775	1.277	F10
positive regulation of nucleocytoplasmic transport (GO:0046824)	1/34	0.215306	0.253233	0.280099	0.334193	-0.821655	1.26181	TP53
positive regulation of activated T cell proliferation (GO:0042104)	43120	0.132877	0.181633	0.178883	0.247049	-0.61937	1.25009	IL2
plasma membrane organization (GO:0007009)	1/37	0.231931	0.267174	0.300121	0.349436	-0.854336	1.24846	CXCR4
regulation of endothelial cell migration (GO:0010594)	2/70	0.0884797	0.144186	0.14535	0.223757	-0.514404	1.24742	EDN1;PTK2B
negative regulation of protein binding (GO:0032091)	2/68	0.084215	0.14305	0.138943	0.219019	-0.499214	1.23525	MAPK8;HSPA5
positive regulation of cell cycle (GO:0045787)	2/83	0.117624	0.170305	0.18828	0.255755	-0.575091	1.23085	SPHK1;RARA
negative regulation of macroautophagy (GO:0016242)	43122	0.145159	0.193248	0.194164	0.260687	-0.636498	1.22839	MTOR
ERAD pathway (GO:0036503)	2/78	0.106144	0.160476	0.17154	0.241519	-0.546026	1.22472	HSPA5;HSP90B1
positive regulation of cytosolic calcium ion concentration involved in phospholipase C-activating G-protein coupled signaling pathway (GO:0051482)	43129	0.186801	0.229665	0.245458	0.305897	-0.729652	1.22414	F2RL1
inorganic cation import across plasma membrane (GO:0098659)	43126	0.169207	0.214255	0.223884	0.286624	-0.688101	1.2225	TRPV1
cholesterol efflux (GO:0033344)	43124	0.157268	0.204049	0.209162	0.274042	-0.659235	1.21946	SOAT1
regulation of heterotypic cell-cell adhesion (GO:0034114)	43120	0.132877	0.181633	0.178883	0.247049	-0.590831	1.19249	TNF
regulation of wound healing (GO:0061041)	1/35	0.220887	0.257875	0.286835	0.338738	-0.786885	1.18828	F2RL1
regulation of peptide hormone secretion (GO:0090276)	2/74	0.0971958	0.152699	0.158341	0.232555	-0.509347	1.1873	IFNG;TNF
response to ionizing radiation (GO:0010212)	2/78	0.106144	0.160476	0.17154	0.241519	-0.529307	1.18722	PRKAA1;TP53
heart looping (GO:0001947)	1/37	0.231931	0.267174	0.300121	0.349436	-0.811212	1.18544	SMO
positive regulation of DNA binding (GO:0043388)	1/35	0.220887	0.257875	0.286835	0.338738	-0.781758	1.18054	PPARG
positive regulation of phosphatidylinositol 3-kinase activity (GO:0043552)	43126	0.169207	0.214255	0.223884	0.286624	-0.661755	1.1757	PTK2B
regulation of voltage-gated calcium channel activity (GO:1901385)	43126	0.169207	0.214255	0.223884	0.286624	-0.661535	1.1753	PDE4B
positive regulation of innate immune response (GO:0045089)	1/39	0.242819	0.276779	0.313161	0.359793	-0.82918	1.17365	TLR9
protein localization to chromatin (GO:0071168)	43117	0.114125	0.165653	0.15542	0.22904	-0.539535	1.17104	ESR1
positive regulation of lipid kinase activity (GO:0090218)	43128	0.180978	0.225504	0.238333	0.300034	-0.684463	1.17001	PTK2B
embryonic organ morphogenesis (GO:0048562)	1/34	0.215306	0.253233	0.280099	0.334193	-0.760177	1.1674	RARG
positive regulation of protein oligomerization (GO:0032461)	43124	0.157268	0.204049	0.209162	0.274042	-0.62921	1.16391	TP53
regulation of protein kinase activity (GO:0045859)	3/148	0.088538	0.144186	0.167379	0.239547	-0.478435	1.15988	PRKAG1;PTK2B;TNF
immune response-activating cell surface receptor signaling pathway (GO:0002429)	43121	0.13904	0.187111	0.186559	0.253814	-0.587285	1.15871	FPR1
calcium ion homeostasis (GO:0055074)	2/88	0.1294	0.180143	0.205235	0.271561	-0.562131	1.14947	CCR1;CCR2
entrainment of circadian clock by photoperiod (GO:0043153)	43121	0.13904	0.187111	0.186559	0.253814	-0.582071	1.14842	TP53
regulation of actin filament bundle assembly (GO:0032231)	43125	0.163259	0.209783	0.216557	0.281184	-0.629218	1.14041	PTGER4
response to growth factor (GO:0070848)	43127	0.175113	0.220128	0.231142	0.293535	-0.651582	1.13526	ERBB2
regulation of phosphatidylinositol 3-kinase activity (GO:0043551)	1/34	0.215306	0.253233	0.280099	0.334193	-0.738881	1.1347	PTK2B
nitrogen compound transport (GO:0071705)	2/75	0.0994118	0.155898	0.161623	0.234309	-0.491312	1.13419	EDN1;SLC7A11
response to insulin (GO:0032868)	2/72	0.0928075	0.149782	0.151817	0.22904	-0.475679	1.1308	PLA2G1B;PPARG
calcium ion transmembrane transport (GO:0070588)	2/87	0.127023	0.177118	0.20183	0.267463	-0.543643	1.12175	FKBP1A;TRPV1
positive regulation of protein ubiquitination (GO:0031398)	2/84	0.119957	0.170652	0.191656	0.260137	-0.526445	1.11639	FKBP1A;SPHK1
epithelial cell migration (GO:0010631)	1/37	0.231931	0.267174	0.300121	0.349436	-0.762154	1.11375	NOS3
regulation of protein export from nucleus (GO:0046825)	1/32	0.204025	0.244268	0.266436	0.323676	-0.697387	1.1085	TP53
protein localization to membrane (GO:0072657)	3/161	0.107047	0.160476	0.197699	0.265024	-0.493476	1.10267	IKBKB;ITGAL;TNF
negative regulation of cell-cell adhesion (GO:0022408)	1/32	0.204025	0.244268	0.266436	0.323676	-0.690564	1.09766	PPARA
regulation of epithelial cell differentiation (GO:0030856)	43119	0.12667	0.176768	0.171135	0.24134	-0.530189	1.09546	IFNG
ventricular cardiac muscle tissue morphogenesis (GO:0055010)	1/35	0.220887	0.257875	0.286835	0.338738	-0.719899	1.08712	FKBP1A
negative regulation of homeostatic process (GO:0032845)	43129	0.186801	0.229665	0.245458	0.305897	-0.646414	1.0845	BCL2
telomere maintenance via telomere lengthening (GO:0010833)	43128	0.180978	0.225504	0.238333	0.300034	-0.633135	1.08227	HSP90AA1
apoptotic mitochondrial changes (GO:0008637)	1/35	0.220887	0.257875	0.286835	0.338738	-0.712752	1.07633	BCL2
beta-catenin-TCF complex assembly (GO:1904837)	43131	0.198325	0.239091	0.259508	0.317035	-0.656607	1.06229	HDAC1
regulation of insulin secretion involved in cellular response to glucose stimulus (GO:0061178)	43123	0.151235	0.198886	0.201698	0.267463	-0.554718	1.04782	CFTR
cardiac muscle tissue morphogenesis (GO:0055008)	1/37	0.231931	0.267174	0.300121	0.349436	-0.712663	1.04143	FKBP1A
regulation of release of cytochrome c from mitochondria (GO:0090199)	1/41	0.253554	0.28601	0.325959	0.369364	-0.753087	1.03337	TP53
positive regulation of transcription regulatory region DNA binding (GO:2000679)	43120	0.132877	0.181633	0.178883	0.247049	-0.503685	1.0166	IFNG
cellular response to amino acid stimulus (GO:0071230)	1/33	0.209686	0.249325	0.273299	0.330165	-0.639651	0.999227	MTOR
inositol lipid-mediated signaling (GO:0048017)	1/40	0.248205	0.281808	0.31959	0.365005	-0.714121	0.995127	NTRK1
positive regulation of cell-matrix adhesion (GO:0001954)	1/34	0.215306	0.253233	0.280099	0.334193	-0.636903	0.978087	PTK2B
regulation of actin cytoskeleton reorganization (GO:2000249)	43131	0.198325	0.239091	0.259508	0.317035	-0.602133	0.97416	PTK2B
phospholipid biosynthetic process (GO:0008654)	1/38	0.237394	0.271486	0.306671	0.353977	-0.673807	0.968957	FDPS
regulation of ATP metabolic process (GO:1903578)	1/44	0.269374	0.300728	0.344715	0.38608	-0.734659	0.963621	PRKAG1
androgen receptor signaling pathway (GO:0030521)	1/41	0.253554	0.28601	0.325959	0.369364	-0.695928	0.954938	AKR1B1
positive regulation of apoptotic signaling pathway (GO:2001235)	2/77	0.103886	0.15974	0.168222	0.240555	-0.420434	0.952057	BCL2;TP53
regulation of DNA repair (GO:0006282)	1/38	0.237394	0.271486	0.306671	0.353977	-0.660926	0.950433	EGFR
entry into host cell (GO:0030260)	1/34	0.215306	0.253233	0.280099	0.334193	-0.61737	0.948091	CXCR4
histone deacetylation (GO:0016575)	1/37	0.231931	0.267174	0.300121	0.349436	-0.647186	0.945744	HDAC1
negative regulation of calcium ion transmembrane transporter activity (GO:1901020)	1/33	0.209686	0.249325	0.273299	0.330165	-0.605281	0.945537	TLR9
natural killer cell activation (GO:0030101)	1/37	0.231931	0.267174	0.300121	0.349436	-0.641147	0.936919	IL2
peptidyl-proline modification (GO:0018208)	1/41	0.253554	0.28601	0.325959	0.369364	-0.679451	0.932329	FKBP1A
calcium ion transmembrane import into cytosol (GO:0097553)	1/37	0.231931	0.267174	0.300121	0.349436	-0.631921	0.923437	TRPV1
axon development (GO:0061564)	2/95	0.146316	0.19464	0.22923	0.293036	-0.473692	0.910429	TLR9;S100B
smoothened signaling pathway (GO:0007224)	43131	0.198325	0.239091	0.259508	0.317035	-0.559078	0.904505	SMO
negative regulation of endothelial cell proliferation (GO:0001937)	43131	0.198325	0.239091	0.259508	0.317035	-0.556425	0.900212	PPARG
positive regulation of cell development (GO:0010720)	1/35	0.220887	0.257875	0.286835	0.338738	-0.593827	0.896741	EDN1
regulation of intracellular pH (GO:0051453)	1/45	0.274572	0.304768	0.350851	0.390434	-0.693776	0.896733	CFTR
regulation of anatomical structure morphogenesis (GO:0022603)	2/83	0.117624	0.170305	0.18828	0.255755	-0.416663	0.891767	EGLN1;ERBB2
lymphocyte proliferation (GO:0046651)	1/37	0.231931	0.267174	0.300121	0.349436	-0.599441	0.875973	BCL2
cellular response to radiation (GO:0071478)	1/43	0.264138	0.296025	0.338521	0.380371	-0.651837	0.86778	TP53
negative regulation of ERK1 and ERK2 cascade (GO:0070373)	1/41	0.253554	0.28601	0.325959	0.369364	-0.629891	0.864323	TLR4
positive regulation of cytokine-mediated signaling pathway (GO:0001961)	1/34	0.215306	0.253233	0.280099	0.334193	-0.554479	0.85151	EDN1
positive regulation of transport (GO:0051050)	1/45	0.274572	0.304768	0.350851	0.390434	-0.658768	0.851483	TNF
cellular response to topologically incorrect protein (GO:0035967)	43128	0.180978	0.225504	0.238333	0.300034	-0.492602	0.842043	HSPA5
positive regulation of epithelial cell proliferation (GO:0050679)	2/108	0.178794	0.22443	0.27418	0.330769	-0.487945	0.840007	ERBB2;EGFR
photoperiodism (GO:0009648)	43122	0.145159	0.193248	0.194164	0.260687	-0.434772	0.839077	TP53
endocrine system development (GO:0035270)	43127	0.175113	0.220128	0.231142	0.293535	-0.47979	0.835948	NR0B1
transmembrane receptor protein serine/threonine kinase signaling pathway (GO:0007178)	3/145	0.0844772	0.143355	0.160592	0.234309	-0.333668	0.824584	FKBP1A;IRAK1;MAPK3
regulation of epithelial cell proliferation (GO:0050678)	2/73	0.0949942	0.149782	0.155072	0.22904	-0.349446	0.822573	ERBB2;EGFR
negative regulation of epidermal growth factor receptor signaling pathway (GO:0042059)	1/41	0.253554	0.28601	0.325959	0.369364	-0.598761	0.821607	EGFR
regulation of blood circulation (GO:1903522)	1/37	0.231931	0.267174	0.300121	0.349436	-0.557477	0.81465	BDKRB2
positive regulation of lipid biosynthetic process (GO:0046889)	43129	0.186801	0.229665	0.245458	0.305897	-0.481852	0.808407	MTOR
regulation of complement activation (GO:0030449)	2/110	0.183888	0.227859	0.281103	0.334472	-0.47723	0.808153	C1S;C1R
protein deacetylation (GO:0006476)	1/33	0.209686	0.249325	0.273299	0.330165	-0.516976	0.807591	HDAC1
cellular response to amyloid-beta (GO:1904646)	43124	0.157268	0.204049	0.209162	0.274042	-0.436097	0.806692	TLR4
regulation of cysteine-type endopeptidase activity involved in apoptotic process (GO:0043281)	2/94	0.143872	0.193248	0.225788	0.288849	-0.409159	0.793291	RPS6KA3;TNF
unsaturated fatty acid metabolic process (GO:0033559)	1/45	0.274572	0.304768	0.350851	0.390434	-0.607557	0.785291	PLA2G4A
regulation of generation of precursor metabolites and energy (GO:0043467)	1/47	0.28486	0.314379	0.362952	0.402096	-0.619876	0.778414	PRKAG1
positive regulation of receptor activity (GO:2000273)	1/38	0.237394	0.271486	0.306671	0.353977	-0.53861	0.774539	CFTR
determination of left/right symmetry (GO:0007368)	1/43	0.264138	0.296025	0.338521	0.380371	-0.578805	0.770554	SMO
leukocyte cell-cell adhesion (GO:0007159)	43128	0.180978	0.225504	0.238333	0.300034	-0.447321	0.764641	ITGAL
regulation of glutamate receptor signaling pathway (GO:1900449)	1/33	0.209686	0.249325	0.273299	0.330165	-0.488721	0.763453	PTK2B
regulation of fatty acid biosynthetic process (GO:0042304)	43129	0.186801	0.229665	0.245458	0.305897	-0.453786	0.761322	PRKAA2
regulation of protein localization to cell surface (GO:2000008)	43128	0.180978	0.225504	0.238333	0.300034	-0.440306	0.75265	TNF
positive regulation of mitotic nuclear division (GO:0045840)	1/41	0.253554	0.28601	0.325959	0.369364	-0.543253	0.74544	EDN1
heart morphogenesis (GO:0003007)	1/51	0.305003	0.333429	0.386487	0.423702	-0.626332	0.743727	FKBP1A
wound healing (GO:0042060)	1/51	0.305003	0.333429	0.386487	0.423702	-0.622175	0.738791	ERBB2
fatty acid beta-oxidation (GO:0006635)	1/51	0.305003	0.333429	0.386487	0.423702	-0.616592	0.732162	PPARD
negative regulation of viral genome replication (GO:0045071)	1/51	0.305003	0.333429	0.386487	0.423702	-0.61622	0.73172	TNF
positive regulation of cyclin-dependent protein serine/threonine kinase activity (GO:0045737)	43131	0.198325	0.239091	0.259508	0.317035	-0.446055	0.72165	EGFR
regulation of bone resorption (GO:0045124)	43123	0.151235	0.198886	0.201698	0.267463	-0.373177	0.704901	MC4R
hexose biosynthetic process (GO:0019319)	1/45	0.274572	0.304768	0.350851	0.390434	-0.543355	0.702308	AKR1B1
regulation of androgen receptor signaling pathway (GO:0060765)	43124	0.157268	0.204049	0.209162	0.274042	-0.378554	0.70025	HDAC1
positive regulation of ion transport (GO:0043270)	1/47	0.28486	0.314379	0.362952	0.402096	-0.556205	0.698458	CCR1
axon guidance (GO:0007411)	3/159	0.104106	0.159937	0.192947	0.260687	-0.30871	0.698408	CXCR4;MAPK1;MAPK3
positive regulation of peptide secretion (GO:0002793)	1/36	0.226429	0.26293	0.293509	0.345211	-0.469908	0.697966	PLA2G1B
negative regulation of stress-activated MAPK cascade (GO:0032873)	43131	0.198325	0.239091	0.259508	0.317035	-0.429022	0.694093	F2RL1
regulation of synaptic transmission, glutamatergic (GO:0051966)	1/46	0.279735	0.309706	0.35693	0.396183	-0.542581	0.691202	PTK2B
Wnt signaling pathway (GO:0016055)	2/110	0.183888	0.227859	0.281103	0.334472	-0.406063	0.687637	RARG;SMO
regulation of potassium ion transport (GO:0043266)	1/37	0.231931	0.267174	0.300121	0.349436	-0.47034	0.687316	PTK2B
positive regulation of cell cycle process (GO:0090068)	2/108	0.178794	0.22443	0.27418	0.330769	-0.39674	0.682995	EDN1;TP53
positive regulation of cell-substrate adhesion (GO:0010811)	1/53	0.314863	0.342697	0.397929	0.434195	-0.579743	0.669962	PTK2B
positive regulation of macroautophagy (GO:0016239)	1/45	0.274572	0.304768	0.350851	0.390434	-0.516245	0.667267	PRKAA2
signal transduction in response to DNA damage (GO:0042770)	43126	0.169207	0.214255	0.223884	0.286624	-0.37525	0.666681	TP53
protein processing (GO:0016485)	2/102	0.163656	0.209828	0.253405	0.313104	-0.362435	0.656003	F10;C1R
antibacterial humoral response (GO:0019731)	1/36	0.226429	0.26293	0.293509	0.345211	-0.440658	0.654521	PLA2G1B
response to amino acid (GO:0043200)	1/35	0.220887	0.257875	0.286835	0.338738	-0.430956	0.650788	MTOR
activation of MAPKK activity (GO:0000186)	1/34	0.215306	0.253233	0.280099	0.334193	-0.423014	0.64962	NTRK1
positive regulation of cell-cell adhesion (GO:0022409)	1/34	0.215306	0.253233	0.280099	0.334193	-0.418252	0.642306	TNF
positive regulation of neuron differentiation (GO:0045666)	2/99	0.156178	0.204049	0.24303	0.305062	-0.339316	0.630028	NTRK1;PTK2B
protein localization to chromosome (GO:0034502)	43128	0.180978	0.225504	0.238333	0.300034	-0.364246	0.622635	ESR1
regulation of phagocytosis (GO:0050764)	1/42	0.258865	0.291055	0.33227	0.374802	-0.455192	0.615169	TNF
regulation of megakaryocyte differentiation (GO:0045652)	1/50	0.300021	0.329019	0.380685	0.418802	-0.510618	0.614735	HDAC1
regulation of carbohydrate catabolic process (GO:0043470)	1/38	0.237394	0.271486	0.306671	0.353977	-0.424015	0.609748	PRKAG1
signal transduction by p53 class mediator (GO:0072331)	1/40	0.248205	0.281808	0.31959	0.365005	-0.436773	0.608643	TP53
regulation of cellular biosynthetic process (GO:0031326)	43130	0.192583	0.23544	0.252516	0.312673	-0.368773	0.607453	PRKAA2
odontogenesis (GO:0042476)	1/42	0.258865	0.291055	0.33227	0.374802	-0.447245	0.60443	HDAC1
erythrocyte differentiation (GO:0030218)	1/36	0.226429	0.26293	0.293509	0.345211	-0.405866	0.602843	JAK3
macromolecular complex assembly (GO:0065003)	2/121	0.212241	0.252018	0.319038	0.365005	-0.387676	0.600911	PTK2B;TP53
negative regulation of cell growth (GO:0030308)	2/116	0.199291	0.240089	0.301835	0.351196	-0.369665	0.596266	TP53;ESR2
regulation of immune response (GO:0050776)	4/252	0.105055	0.160476	0.217374	0.282034	-0.262937	0.592468	FKBP1A;PLA2G1B;FCGR1A;ITGAL
regulation of protein catabolic process (GO:0042176)	2/92	0.13901	0.187111	0.218917	0.283824	-0.297514	0.587057	TNF;EGFR
regulation of B cell activation (GO:0050864)	2/96	0.148769	0.197752	0.232676	0.295267	-0.307177	0.585282	TLR9;AHR
B cell differentiation (GO:0030183)	1/53	0.314863	0.342697	0.397929	0.434195	-0.501555	0.579606	JAK3
positive regulation of actin filament polymerization (GO:0030838)	1/52	0.30995	0.338199	0.392235	0.429061	-0.493169	0.57767	PTK2B
carboxylic acid transport (GO:0046942)	1/52	0.30995	0.338199	0.392235	0.429061	-0.491569	0.575796	SLC7A11
intrinsic apoptotic signaling pathway by p53 class mediator (GO:0072332)	1/44	0.269374	0.300728	0.344715	0.38608	-0.438368	0.574988	TP53
regulation of interleukin-1 beta secretion (GO:0050706)	1/35	0.220887	0.257875	0.286835	0.338738	-0.376783	0.568982	TLR4
negative regulation of protein catabolic process (GO:0042177)	1/40	0.248205	0.281808	0.31959	0.365005	-0.401474	0.559453	EGFR
negative regulation of transferase activity (GO:0051348)	43131	0.198325	0.239091	0.259508	0.317035	-0.341024	0.551726	TP53
embryonic heart tube morphogenesis (GO:0003143)	1/41	0.253554	0.28601	0.325959	0.369364	-0.402008	0.551627	SMO
integrin-mediated signaling pathway (GO:0007229)	1/59	0.343615	0.370736	0.430998	0.466176	-0.511822	0.546746	PTK2B
regulation of reactive oxygen species metabolic process (GO:2000377)	1/50	0.300021	0.329019	0.380685	0.418802	-0.453419	0.545873	TP53
cardiac ventricle morphogenesis (GO:0003208)	1/44	0.269374	0.300728	0.344715	0.38608	-0.413325	0.54214	FKBP1A
regulation of cell-matrix adhesion (GO:0001952)	1/53	0.314863	0.342697	0.397929	0.434195	-0.466797	0.53944	PTK2B
negative regulation of protein secretion (GO:0050709)	1/43	0.264138	0.296025	0.338521	0.380371	-0.405194	0.539429	PTGER4
positive regulation of GTPase activity (GO:0043547)	3/193	0.158093	0.204966	0.276777	0.33367	-0.29129	0.537305	NTRK1;ERBB2;F2RL1
regulation of insulin secretion (GO:0050796)	2/99	0.156178	0.204049	0.24303	0.305062	-0.289054	0.536704	IFNG;TNF
regulation of GTPase activity (GO:0043087)	3/189	0.151341	0.198886	0.266662	0.323724	-0.28384	0.535951	NTRK1;ERBB2;F2RL1
membrane protein proteolysis (GO:0033619)	1/36	0.226429	0.26293	0.293509	0.345211	-0.360619	0.535637	NFKB1
positive regulation of ion transmembrane transporter activity (GO:0032414)	43124	0.157268	0.204049	0.209162	0.274042	-0.287322	0.531489	CFTR
T cell differentiation (GO:0030217)	1/39	0.242819	0.276779	0.313161	0.359793	-0.368779	0.521984	IL2
cell morphogenesis involved in neuron differentiation (GO:0048667)	2/98	0.153701	0.201681	0.239576	0.301162	-0.271199	0.507888	TLR9;S100B
regulation of activated T cell proliferation (GO:0046006)	43130	0.192583	0.23544	0.252516	0.312673	-0.307062	0.5058	IL2
negative regulation of transcription factor import into nucleus (GO:0042992)	43124	0.157268	0.204049	0.209162	0.274042	-0.271834	0.50284	NFKBIA
regulation of acute inflammatory response (GO:0002673)	2/122	0.214841	0.253233	0.322467	0.367808	-0.326305	0.50181	C1S;C1R
regulation of organelle organization (GO:0033043)	2/114	0.194138	0.237007	0.294932	0.346416	-0.302608	0.496031	MAPK1;MAPK3
fatty acid biosynthetic process (GO:0006633)	1/48	0.28995	0.319589	0.368918	0.408185	-0.386388	0.478366	PLA2G1B
bicarbonate transport (GO:0015701)	1/42	0.258865	0.291055	0.33227	0.374802	-0.353519	0.477764	CFTR
negative regulation of viral life cycle (GO:1903901)	1/62	0.357538	0.384088	0.44685	0.481224	-0.456273	0.469283	TNF
substantia nigra development (GO:0021762)	1/44	0.269374	0.300728	0.344715	0.38608	-0.355551	0.46636	HSPA5
regulation of epidermal growth factor receptor signaling pathway (GO:0042058)	1/59	0.343615	0.370736	0.430998	0.466176	-0.43499	0.464671	EGFR
protein localization to cell periphery (GO:1990778)	2/118	0.20446	0.244619	0.308726	0.356112	-0.290355	0.460906	IKBKB;TNF
actin filament bundle assembly (GO:0051017)	1/38	0.237394	0.271486	0.306671	0.353977	-0.318678	0.45827	HSP90B1
regulation of cytokine production (GO:0001817)	2/109	0.181339	0.225504	0.277642	0.334017	-0.267547	0.456806	TNF;CCR2
positive regulation of locomotion (GO:0040017)	1/34	0.215306	0.253233	0.280099	0.334193	-0.294578	0.452382	F2RL1
regulation of metal ion transport (GO:0010959)	1/38	0.237394	0.271486	0.306671	0.353977	-0.312368	0.449196	BCL2
long-chain fatty acid metabolic process (GO:0001676)	1/56	0.329392	0.357167	0.414695	0.450508	-0.390079	0.433186	PLA2G4A
cellular divalent inorganic cation homeostasis (GO:0072503)	2/102	0.163656	0.209828	0.253405	0.313104	-0.234692	0.42479	CCR1;CCR2
antimicrobial humoral immune response mediated by antimicrobial peptide (GO:0061844)	1/50	0.300021	0.329019	0.380685	0.418802	-0.351622	0.423319	PLA2G1B
positive regulation of cysteine-type endopeptidase activity involved in apoptotic process (GO:0043280)	2/110	0.183888	0.227859	0.281103	0.334472	-0.245487	0.415715	PPARG;TNF
regulation of glucose import (GO:0046324)	1/32	0.204025	0.244268	0.266436	0.323676	-0.261348	0.415415	PLA2G1B
positive regulation of protein dephosphorylation (GO:0035307)	1/32	0.204025	0.244268	0.266436	0.323676	-0.255957	0.406846	MTOR
peptide transport (GO:0015833)	1/42	0.258865	0.291055	0.33227	0.374802	-0.299165	0.404306	HSP90B1
regulation of stress fiber assembly (GO:0051492)	1/61	0.35293	0.379372	0.441616	0.475881	-0.384695	0.400655	PTGER4
regulation of protein targeting to membrane (GO:0090313)	43128	0.180978	0.225504	0.238333	0.300034	-0.231013	0.394889	ERBB2
protein localization to plasma membrane (GO:0072659)	2/131	0.23836	0.272412	0.35312	0.392707	-0.273072	0.391577	IKBKB;TNF
negative regulation of intrinsic apoptotic signaling pathway (GO:2001243)	1/63	0.362114	0.387803	0.452036	0.485303	-0.384382	0.390455	BCL2
acylglycerol catabolic process (GO:0046464)	43131	0.198325	0.239091	0.259508	0.317035	-0.240866	0.389684	FABP2
negative regulation of multicellular organismal process (GO:0051241)	2/126	0.225271	0.26264	0.336142	0.378677	-0.247455	0.36882	TNF;EGFR
DNA damage response, signal transduction by p53 class mediator resulting in cell cycle arrest (GO:0006977)	1/63	0.362114	0.387803	0.452036	0.485303	-0.362599	0.368327	TP53
base-excision repair (GO:0006284)	1/38	0.237394	0.271486	0.306671	0.353977	-0.254102	0.365408	TP53
cellular response to ionizing radiation (GO:0071479)	1/47	0.28486	0.314379	0.362952	0.402096	-0.281304	0.353249	TP53
cell chemotaxis (GO:0060326)	1/61	0.35293	0.379372	0.441616	0.475881	-0.338342	0.352378	FPR1
positive regulation of release of cytochrome c from mitochondria (GO:0090200)	43127	0.175113	0.220128	0.231142	0.293535	-0.20148	0.351043	TP53
regulation of neuron projection development (GO:0010975)	2/120	0.209644	0.249325	0.315604	0.36236	-0.219603	0.343096	NTRK1;PTK2B
hexose metabolic process (GO:0019318)	1/46	0.279735	0.309706	0.35693	0.396183	-0.266153	0.339056	PPARD
regulation of proteolysis (GO:0030162)	1/64	0.366657	0.392185	0.457174	0.490213	-0.334394	0.335507	PLAT
amino acid transmembrane transport (GO:0003333)	43130	0.192583	0.23544	0.252516	0.312673	-0.201886	0.332552	SLC7A11
response to metal ion (GO:0010038)	1/73	0.406127	0.427295	0.501314	0.528404	-0.361901	0.326105	BCL2
myelination (GO:0042552)	1/38	0.237394	0.271486	0.306671	0.353977	-0.223448	0.321326	CXCR4
positive regulation of endocytosis (GO:0045807)	1/65	0.371168	0.396034	0.462264	0.494144	-0.318782	0.315945	TNF
regulation of transcription from RNA polymerase II promoter in response to hypoxia (GO:0061418)	1/79	0.431074	0.451354	0.528742	0.554285	-0.372484	0.313436	EGLN1
regulation of vesicle-mediated transport (GO:0060627)	2/139	0.259376	0.291441	0.379963	0.418802	-0.225411	0.304188	MAPK1;MAPK3
protein peptidyl-prolyl isomerization (GO:0000413)	1/38	0.237394	0.271486	0.306671	0.353977	-0.206723	0.297275	FKBP1A
cellular protein metabolic process (GO:0044267)	6/485	0.131805	0.181633	0.309754	0.35706	-0.141965	0.287681	ADORA2A;F10;ADORA2B;PLAT;LTA4H;HSP90B1
IRE1-mediated unfolded protein response (GO:0036498)	1/58	0.338907	0.366797	0.425615	0.461377	-0.265325	0.28709	HSPA5
respiratory electron transport chain (GO:0022904)	1/95	0.492626	0.507838	0.594778	0.616071	-0.405047	0.286775	MT-CO2
fatty acid oxidation (GO:0019395)	1/51	0.305003	0.333429	0.386487	0.423702	-0.240776	0.285905	PPARD
regulation of extrinsic apoptotic signaling pathway (GO:2001236)	1/60	0.348289	0.375313	0.436332	0.471358	-0.270691	0.285504	AKR1B1
positive regulation of neuron projection development (GO:0010976)	2/98	0.153701	0.201681	0.239576	0.301162	-0.151586	0.283883	NTRK1;PTK2B
regulation of phosphatase activity (GO:0010921)	1/73	0.406127	0.427295	0.501314	0.528404	-0.310143	0.279466	HSP90B1
sprouting angiogenesis (GO:0002040)	1/45	0.274572	0.304768	0.350851	0.390434	-0.214753	0.277576	PTK2B
sphingolipid biosynthetic process (GO:0030148)	1/67	0.380095	0.403822	0.472302	0.502708	-0.285214	0.275897	SPHK1
cellular response to insulin stimulus (GO:0032869)	2/111	0.186443	0.229665	0.284563	0.338357	-0.163979	0.275424	PLA2G1B;PPARG
positive regulation of phosphatidylinositol 3-kinase signaling (GO:0014068)	1/54	0.31974	0.347787	0.40357	0.439797	-0.240771	0.274539	F2RL1
fat cell differentiation (GO:0045444)	1/56	0.329392	0.357167	0.414695	0.450508	-0.246502	0.273742	PPARG
regulation of protein activation cascade (GO:2000257)	2/109	0.181339	0.225504	0.277642	0.334017	-0.155879	0.266146	C1S;C1R
positive regulation of signaling (GO:0023056)	1/37	0.231931	0.267174	0.300121	0.349436	-0.181565	0.265324	EDN1
cellular response to calcium ion (GO:0071277)	1/43	0.264138	0.296025	0.338521	0.380371	-0.197731	0.263236	ALOX5AP
diterpenoid metabolic process (GO:0016101)	1/63	0.362114	0.387803	0.452036	0.485303	-0.253693	0.2577	AKR1C1
response to calcium ion (GO:0051592)	1/80	0.43513	0.454777	0.533166	0.558248	-0.308031	0.256316	ALOX5AP
ATP-dependent chromatin remodeling (GO:0043044)	43131	0.198325	0.239091	0.259508	0.317035	-0.155063	0.250868	HDAC1
regulation of defense response (GO:0031347)	1/76	0.418734	0.439228	0.515221	0.541746	-0.283459	0.246756	PTGS2
regulation of release of sequestered calcium ion into cytosol by sarcoplasmic reticulum (GO:0010880)	43124	0.157268	0.204049	0.209162	0.274042	-0.129205	0.239004	PDE4D
regulation of coenzyme metabolic process (GO:0051196)	1/40	0.248205	0.281808	0.31959	0.365005	-0.170154	0.23711	PRKAG1
positive regulation of protein binding (GO:0032092)	1/61	0.35293	0.379372	0.441616	0.475881	-0.224519	0.233833	FKBP1A
regulation of cell cycle arrest (GO:0071156)	1/49	0.295003	0.324541	0.374829	0.413934	-0.188207	0.229758	TP53
chemical homeostasis (GO:0048878)	1/39	0.242819	0.276779	0.313161	0.359793	-0.160914	0.227763	PPARG
endothelial cell migration (GO:0043542)	1/36	0.226429	0.26293	0.293509	0.345211	-0.15253	0.226557	NOS3
positive regulation of synaptic transmission (GO:0050806)	1/68	0.384511	0.407267	0.477251	0.506423	-0.227488	0.217429	PTK2B
divalent metal ion transport (GO:0070838)	1/89	0.47036	0.486328	0.571167	0.593384	-0.284477	0.214568	CCR1
regulation of actin filament-based process (GO:0032970)	1/63	0.362114	0.387803	0.452036	0.485303	-0.209673	0.212985	MTOR
C-terminal protein amino acid modification (GO:0018410)	1/83	0.447124	0.465352	0.54619	0.569481	-0.263528	0.212119	FCGR3B
regulation of transcription from RNA polymerase II promoter in response to stress (GO:0043618)	1/94	0.488981	0.50438	0.590935	0.612455	-0.295104	0.211127	EGLN1
myeloid cell differentiation (GO:0030099)	1/45	0.274572	0.304768	0.350851	0.390434	-0.163211	0.210957	JAK3
cellular metal ion homeostasis (GO:0006875)	2/97	0.151231	0.198886	0.236124	0.299424	-0.099569	0.188081	CCR1;CCR2
hemopoiesis (GO:0030097)	1/77	0.422876	0.443038	0.51977	0.545869	-0.21737	0.187085	KITLG
regulation of cell motility (GO:2000145)	2/110	0.183888	0.227859	0.281103	0.334472	-0.109228	0.18497	ERBB2;EGFR
determination of heart left/right asymmetry (GO:0061371)	1/41	0.253554	0.28601	0.325959	0.369364	-0.133305	0.182918	SMO
regulation of cellular component organization (GO:0051128)	2/141	0.264636	0.296393	0.386604	0.423702	-0.130487	0.173469	HSP90AA1;MTOR
regulation of protein serine/threonine kinase activity (GO:0071900)	1/81	0.439156	0.458434	0.537548	0.562158	-0.206024	0.169537	IFNG
renal system development (GO:0072001)	1/60	0.348289	0.375313	0.436332	0.471358	-0.157181	0.165782	SMO
negative regulation of cysteine-type endopeptidase activity (GO:2000117)	1/73	0.406127	0.427295	0.501314	0.528404	-0.177036	0.159525	RPS6KA3
cellular response to transforming growth factor beta stimulus (GO:0071560)	2/101	0.161156	0.208781	0.249945	0.311266	-0.085106	0.155351	FKBP1A;NR3C1
sphingolipid metabolic process (GO:0006665)	1/117	0.566602	0.579623	0.670829	0.687868	-0.260533	0.148008	SPHK1
macromolecule catabolic process (GO:0009057)	1/35	0.220887	0.257875	0.286835	0.338738	-0.0975067	0.147245	MTOR
ciliary basal body-plasma membrane docking (GO:0097711)	1/97	0.49984	0.514663	0.602358	0.622808	-0.206648	0.143303	HSP90AA1
cellular response to DNA damage stimulus (GO:0006974)	4/330	0.207818	0.248465	0.379549	0.418802	-0.0905154	0.142208	BCL2;TP53;MTOR;MAPK3
regulation of extrinsic apoptotic signaling pathway via death domain receptors (GO:1902041)	1/40	0.248205	0.281808	0.31959	0.365005	-0.101627	0.141617	NOS3
positive regulation of signal transduction (GO:0009967)	3/207	0.182415	0.22668	0.312432	0.359793	-0.0813887	0.138481	PTGIS;TLR9;PTK2B
positive regulation of cellular protein localization (GO:1903829)	1/67	0.380095	0.403822	0.472302	0.502708	-0.142642	0.137982	TNF
C-terminal protein lipidation (GO:0006501)	1/76	0.418734	0.439228	0.515221	0.541746	-0.158372	0.137866	FCGR3B
positive regulation of multi-organism process (GO:0043902)	1/38	0.237394	0.271486	0.306671	0.353977	-0.0947106	0.136197	IFNG
intrinsic apoptotic signaling pathway (GO:0097193)	2/102	0.163656	0.209828	0.253405	0.313104	-0.0732132	0.132515	BCL2;TP53
establishment of protein localization to membrane (GO:0090150)	1/84	0.451066	0.468612	0.550451	0.573579	-0.159306	0.12683	EGFR
regulation of neurotransmitter receptor activity (GO:0099601)	1/34	0.215306	0.253233	0.280099	0.334193	-0.0811767	0.124663	PTK2B
protein modification process (GO:0036211)	1/85	0.45498	0.472113	0.554672	0.577285	-0.15687	0.123535	PLAT
transforming growth factor beta receptor signaling pathway (GO:0007179)	1/77	0.422876	0.443038	0.51977	0.545869	-0.137957	0.118736	FKBP1A
regulation of vascular smooth muscle cell proliferation (GO:1904705)	43126	0.169207	0.214255	0.223884	0.286624	-0.0649478	0.115388	PPARG
negative regulation of phosphatase activity (GO:0010923)	1/69	0.388896	0.410659	0.482154	0.510067	-0.121752	0.114988	FKBP1A
regulation of actin filament polymerization (GO:0030833)	1/69	0.388896	0.410659	0.482154	0.510067	-0.121293	0.114554	PTK2B
positive regulation of DNA repair (GO:0045739)	1/39	0.242819	0.276779	0.313161	0.359793	-0.0780139	0.110424	EGFR
negative regulation of phosphorylation (GO:0042326)	1/76	0.418734	0.439228	0.515221	0.541746	-0.123971	0.107919	PPARA
epidermis development (GO:0008544)	1/82	0.443154	0.462052	0.541889	0.566017	-0.130373	0.106102	HDAC1
actin filament organization (GO:0007015)	1/121	0.578852	0.591806	0.683048	0.699158	-0.192297	0.105131	PLA2G1B
positive regulation of protein polymerization (GO:0032273)	1/65	0.371168	0.396034	0.462264	0.494144	-0.10364	0.102718	PTK2B
positive regulation of epithelial to mesenchymal transition (GO:0010718)	1/41	0.253554	0.28601	0.325959	0.369364	-0.071601	0.0982494	MTOR
regulation of mitotic nuclear division (GO:0007088)	1/85	0.45498	0.472113	0.554672	0.577285	-0.117512	0.0925411	EDN1
regulation of Notch signaling pathway (GO:0008593)	1/71	0.397573	0.419311	0.491824	0.519663	-0.0991688	0.091471	EGFR
response to light stimulus (GO:0009416)	1/59	0.343615	0.370736	0.430998	0.466176	-0.0791355	0.0845353	MAPK8
cellular response to type I interferon (GO:0071357)	1/66	0.375647	0.399831	0.467307	0.498307	-0.074926	0.0733604	IRAK1
regulation of epithelial to mesenchymal transition (GO:0010717)	1/69	0.388896	0.410659	0.482154	0.510067	-0.0767454	0.0724817	MTOR
cytoskeleton organization (GO:0007010)	1/127	0.596585	0.60886	0.700537	0.715793	-0.139852	0.0722384	PTK2B
histone modification (GO:0016570)	1/99	0.506951	0.521367	0.609798	0.629749	-0.105982	0.0719979	HDAC1
skeletal system development (GO:0001501)	2/147	0.280417	0.310263	0.406337	0.442535	-0.0552085	0.0701964	PTGER4;RPS6KA3
inorganic anion transmembrane transport (GO:0098661)	1/65	0.371168	0.396034	0.462264	0.494144	-0.0702948	0.0696692	CFTR
mitochondrion organization (GO:0007005)	1/168	0.699437	0.705944	0.796941	0.804822	-0.19297	0.0689826	NOS3
cell-matrix adhesion (GO:0007160)	1/91	0.477888	0.493524	0.579185	0.600636	-0.0921833	0.0680662	ITGAL
negative regulation of cysteine-type endopeptidase activity involved in apoptotic process (GO:0043154)	1/69	0.388896	0.410659	0.482154	0.510067	-0.0704935	0.0665771	RPS6KA3
ribonucleoprotein complex assembly (GO:0022618)	1/157	0.674723	0.682189	0.774609	0.783181	-0.149722	0.0589086	HSP90AA1
organic anion transport (GO:0015711)	1/125	0.590758	0.603623	0.694817	0.710785	-0.111054	0.0584533	CFTR
cell-cell adhesion via plasma-membrane adhesion molecules (GO:0098742)	1/143	0.64033	0.650066	0.74263	0.755247	-0.124148	0.0553416	ITGAL
regulation of epithelial cell migration (GO:0010632)	1/49	0.295003	0.324541	0.374829	0.413934	-0.0445653	0.0544039	IFNG
protein lipidation (GO:0006497)	1/128	0.599467	0.610725	0.703358	0.717408	-0.0990063	0.0506629	FCGR3B
triglyceride metabolic process (GO:0006641)	1/53	0.314863	0.342697	0.397929	0.434195	-0.0428643	0.0495349	FABP2
cation transport (GO:0006812)	1/80	0.43513	0.454777	0.533166	0.558248	-0.0566601	0.0471475	P2RX3
male gamete generation (GO:0048232)	1/155	0.670017	0.677826	0.770295	0.779272	-0.0935941	0.0374799	PRKAG1
negative regulation of protein phosphorylation (GO:0001933)	1/179	0.722286	0.728158	0.817075	0.823718	-0.0961137	0.0312691	PDE4D
nicotinamide nucleotide metabolic process (GO:0046496)	1/46	0.279735	0.309706	0.35693	0.396183	-0.0243247	0.0309876	DLD
regulation of humoral immune response (GO:0002920)	2/114	0.194138	0.237007	0.294932	0.346416	-0.0181717	0.0297868	C1S;C1R
neuron development (GO:0048666)	1/145	0.645456	0.654887	0.74746	0.759714	-0.0665511	0.0291359	MAPK8
nucleotide-excision repair (GO:0006289)	1/109	0.541031	0.554772	0.644972	0.662527	-0.0457466	0.0281012	TP53
protein targeting to mitochondrion (GO:0006626)	1/55	0.324583	0.352834	0.409159	0.445329	-0.0220568	0.0248187	HSP90AA1
negative regulation of proteolysis (GO:0045861)	1/42	0.258865	0.291055	0.33227	0.374802	-0.0175309	0.0236921	PLAT
DNA damage response, signal transduction by p53 class mediator (GO:0030330)	1/83	0.447124	0.465352	0.54619	0.569481	-0.0260422	0.0209618	TP53
glucose metabolic process (GO:0006006)	1/65	0.371168	0.396034	0.462264	0.494144	-0.0210404	0.0208532	PPARD
regulation of exocytosis (GO:0017157)	1/52	0.30995	0.338199	0.392235	0.429061	-0.0166123	0.0194587	CFTR
regulation of Rho protein signal transduction (GO:0035023)	1/58	0.338907	0.366797	0.425615	0.461377	-0.0179252	0.0193956	F2RL1
protein transmembrane import into intracellular organelle (GO:0044743)	1/44	0.269374	0.300728	0.344715	0.38608	-0.00953498	0.0125066	HSP90AA1
peptidyl-threonine modification (GO:0018210)	2/90	0.134185	0.183277	0.212065	0.277636	-0.00567305	0.0113945	MAPK8;MAPK1
cellular response to light stimulus (GO:0071482)	1/67	0.380095	0.403822	0.472302	0.502708	-0.00552119	0.00534083	TP53
epidermal cell differentiation (GO:0009913)	1/68	0.384511	0.407267	0.477251	0.506423	-0.00414727	0.00396389	HDAC1
negative regulation of immune system process (GO:0002683)	1/45	0.274572	0.304768	0.350851	0.390434	-0.000758561	0.000980471	TLR9
negative regulation of canonical Wnt signaling pathway (GO:0090090)	1/149	0.655491	0.66468	0.756853	0.76836	0.0105216	-0.00444401	HDAC1
protein ubiquitination (GO:0016567)	1/507	0.974247	0.974247	0.992169	0.992169	0.220498	-0.00575294	BCL2
positive regulation of cysteine-type endopeptidase activity (GO:2001056)	1/56	0.329392	0.357167	0.414695	0.450508	0.00596581	-0.00662508	TNF
ubiquitin-dependent protein catabolic process (GO:0006511)	1/342	0.91439	0.915444	0.961436	0.962545	0.0829466	-0.00742359	TP53
mitochondrial ATP synthesis coupled electron transport (GO:0042775)	1/86	0.458866	0.475861	0.558854	0.581288	0.0113834	-0.00886764	MT-CO2
regulation of gene silencing by miRNA (GO:0060964)	1/68	0.384511	0.407267	0.477251	0.506423	0.00934925	-0.00893585	PPARG
signal transduction involved in mitotic G1 DNA damage checkpoint (GO:0072431)	1/64	0.366657	0.392185	0.457174	0.490213	0.00912183	-0.00915219	TP53
plasma membrane invagination (GO:0099024)	1/104	0.524294	0.538565	0.627797	0.646415	0.0158739	-0.0102498	FCGR1A
cellular protein localization (GO:0034613)	1/328	0.905248	0.906815	0.955889	0.957543	0.108054	-0.0107563	EGFR
post-translational protein modification (GO:0043687)	1/358	0.923769	0.924302	0.966933	0.967491	0.138482	-0.0109806	HSP90B1
ion transport (GO:0006811)	2/290	0.612744	0.623154	0.760527	0.770738	0.0264611	-0.0129609	P2RX3;ASIC1
carboxylic acid transmembrane transport (GO:1905039)	1/36	0.226429	0.26293	0.293509	0.345211	0.00960647	-0.0142687	SLC7A11
G2/M transition of mitotic cell cycle (GO:0000086)	1/127	0.596585	0.60886	0.700537	0.715793	0.0328358	-0.0169608	HSP90AA1
Ras protein signal transduction (GO:0007265)	1/224	0.799125	0.803289	0.880768	0.885358	0.0834517	-0.0187131	TP53
mitotic cell cycle phase transition (GO:0044772)	1/222	0.796209	0.800822	0.878475	0.883564	0.0900666	-0.0205256	HSP90AA1
protein stabilization (GO:0050821)	1/153	0.665244	0.673783	0.765898	0.775729	0.0739979	-0.0301616	HSP90AA1
regulation of mitotic cell cycle (GO:0007346)	1/166	0.695087	0.701961	0.793051	0.80136	0.103815	-0.0377594	SPHK1
positive regulation of Wnt signaling pathway (GO:0030177)	1/141	0.635131	0.645165	0.737708	0.750681	0.0862448	-0.0391486	NFKB1
cellular protein complex assembly (GO:0043623)	2/145	0.275158	0.305223	0.399792	0.435954	0.0335761	-0.043327	FKBP1A;HSP90AA1
spermatogenesis (GO:0007283)	1/154	0.667639	0.675814	0.768107	0.777512	0.120656	-0.0487458	PRKAG1
cilium assembly (GO:0060271)	1/289	0.874349	0.876368	0.935899	0.938061	0.429296	-0.0576442	HSP90AA1
regulation of cell cycle (GO:0051726)	1/216	0.787206	0.792226	0.871329	0.876885	0.24099	-0.0576605	RARA
regulation of protein dephosphorylation (GO:0035304)	1/41	0.253554	0.28601	0.325959	0.369364	0.0460665	-0.0632115	HSP90B1
mRNA metabolic process (GO:0016071)	1/98	0.503408	0.51803	0.606095	0.626298	0.113958	-0.0782152	TP53
amino acid transport (GO:0006865)	1/49	0.295003	0.324541	0.374829	0.413934	0.0650514	-0.0794127	SLC7A11
protein polyubiquitination (GO:0000209)	1/284	0.869724	0.872236	0.932758	0.935453	0.578364	-0.0807279	BCL2
chloride transmembrane transport (GO:1902476)	1/58	0.338907	0.366797	0.425615	0.461377	0.0759015	-0.0821277	CFTR
proteasomal protein catabolic process (GO:0010498)	1/238	0.818408	0.821721	0.895662	0.899288	0.42631	-0.0854302	TP53
negative regulation of Wnt signaling pathway (GO:0030178)	1/175	0.714184	0.720409	0.809994	0.817529	0.26355	-0.0887146	HDAC1
cell-cell junction organization (GO:0045216)	1/73	0.406127	0.427295	0.501314	0.528404	0.10775	-0.0970918	F2RL1
chromatin remodeling (GO:0006338)	2/117	0.201873	0.242863	0.305282	0.353977	0.0658236	-0.105325	HDAC1;ESR1
chromatin assembly (GO:0031497)	1/66	0.375647	0.399831	0.467307	0.498307	0.109731	-0.107439	TP53
glutamate receptor signaling pathway (GO:0007215)	1/37	0.231931	0.267174	0.300121	0.349436	0.0737567	-0.107782	PTK2B
Golgi vesicle transport (GO:0048193)	1/272	0.857923	0.860899	0.924582	0.927789	0.781327	-0.119731	F10
transmembrane transport (GO:0055085)	4/379	0.28298	0.3129	0.481708	0.510067	0.0958044	-0.120942	P2RX3;ABCB11;CFTR;ASIC1
regulation of canonical Wnt signaling pathway (GO:0060828)	2/214	0.450181	0.467973	0.601706	0.622504	0.160701	-0.128256	HDAC1;NFKB1
protein transport (GO:0015031)	2/327	0.677665	0.684765	0.815958	0.82307	0.336372	-0.130883	PPARG;HSP90B1
cellular response to UV (GO:0034644)	1/68	0.384511	0.407267	0.477251	0.506423	0.145641	-0.139201	TP53
extracellular matrix organization (GO:0030198)	1/230	0.807626	0.811365	0.887393	0.891501	0.68353	-0.146041	ITGAL
negative regulation of hydrolase activity (GO:0051346)	2/109	0.181339	0.225504	0.277642	0.334017	0.0943676	-0.161122	EGLN1;TP53
DNA metabolic process (GO:0006259)	3/315	0.387766	0.410465	0.573152	0.595091	0.17193	-0.162879	HDAC1;TP53;MTOR
gene expression (GO:0010467)	3/412	0.562804	0.576078	0.748417	0.760241	0.293707	-0.16883	AKR1B1;NR3C1;ESR1
regulation of mitotic cell cycle phase transition (GO:1901990)	1/185	0.734013	0.739122	0.827208	0.832966	0.56168	-0.173687	HSP90AA1
mitotic DNA damage checkpoint (GO:0044773)	1/40	0.248205	0.281808	0.31959	0.365005	0.131616	-0.183406	TP53
positive regulation of lymphocyte activation (GO:0051251)	2/105	0.171197	0.216616	0.263791	0.32204	0.104501	-0.184438	TLR9;CCR2
positive regulation of mitochondrion organization (GO:0010822)	1/129	0.60233	0.613281	0.706151	0.719835	0.371978	-0.188574	TP53
BMP signaling pathway (GO:0030509)	1/82	0.443154	0.462052	0.541889	0.566017	0.233416	-0.189963	MAPK3
cellular response to BMP stimulus (GO:0071773)	1/88	0.466556	0.483136	0.567101	0.589513	0.251448	-0.191698	MAPK3
ER to Golgi vesicle-mediated transport (GO:0006888)	1/181	0.726251	0.731731	0.820517	0.826707	0.659494	-0.210945	F10
positive regulation of catabolic process (GO:0009896)	1/63	0.362114	0.387803	0.452036	0.485303	0.21316	-0.216527	TNF
regulation of Wnt signaling pathway (GO:0030111)	1/110	0.544308	0.557803	0.648311	0.665564	0.362485	-0.220478	ESR1
regulation of G2/M transition of mitotic cell cycle (GO:0010389)	1/150	0.657955	0.66679	0.759146	0.769788	0.541215	-0.226562	HSP90AA1
positive regulation of cell cycle arrest (GO:0071158)	1/83	0.447124	0.465352	0.54619	0.569481	0.281917	-0.22692	TP53
proteasome-mediated ubiquitin-dependent protein catabolic process (GO:0043161)	3/292	0.343325	0.370736	0.522162	0.547718	0.218178	-0.23325	HSPA5;TP53;HSP90B1
cell cycle G2/M phase transition (GO:0044839)	1/128	0.599467	0.610725	0.703358	0.717408	0.46066	-0.235726	HSP90AA1
viral process (GO:0016032)	2/221	0.466716	0.483136	0.619125	0.638243	0.313812	-0.239136	RXRA;TP53
negative regulation of MAPK cascade (GO:0043409)	1/81	0.439156	0.458434	0.537548	0.562158	0.295123	-0.242856	TLR4
small GTPase mediated signal transduction (GO:0007264)	1/100	0.510469	0.524674	0.613465	0.63316	0.36513	-0.245522	TP53
nervous system development (GO:0007399)	4/456	0.406614	0.427548	0.626601	0.645567	0.274501	-0.247021	RPS6KA3;ADORA2A;KCNQ2;S100B
DNA repair (GO:0006281)	2/289	0.610859	0.621601	0.758847	0.769788	0.523989	-0.258268	TP53;MTOR
neuron differentiation (GO:0030182)	1/140	0.632503	0.642872	0.735212	0.74858	0.584763	-0.267863	MAPK8
fatty acid catabolic process (GO:0009062)	1/66	0.375647	0.399831	0.467307	0.498307	0.304853	-0.298483	PPARD
regulation of heart contraction (GO:0008016)	1/96	0.496246	0.511266	0.598586	0.619645	0.431054	-0.302033	PDE4D
non-canonical Wnt signaling pathway (GO:0035567)	1/128	0.599467	0.610725	0.703358	0.717408	0.60203	-0.308067	SMO
ion transmembrane transport (GO:0034220)	2/220	0.464372	0.481284	0.616672	0.636092	0.417482	-0.320237	P2RX3;ASIC1
neuron projection morphogenesis (GO:0048812)	2/164	0.324916	0.352975	0.460505	0.493479	0.288155	-0.32394	TLR9;S100B
regulation of protein processing (GO:0070613)	2/129	0.233119	0.268365	0.346345	0.387657	0.22658	-0.329947	C1S;C1R
positive regulation of plasma membrane bounded cell projection assembly (GO:0120034)	1/70	0.39325	0.415004	0.487012	0.514892	0.365729	-0.341339	F2RL1
regulation of translation (GO:0006417)	3/214	0.194935	0.237813	0.330331	0.373829	0.211196	-0.345324	RPS6KA3;ERBB2;MTOR
regulation of cardiac conduction (GO:1903779)	1/68	0.384511	0.407267	0.477251	0.506423	0.37529	-0.358695	PDE4D
positive regulation of intracellular protein transport (GO:0090316)	2/153	0.296173	0.325622	0.425764	0.461377	0.300338	-0.365454	ERBB2;TP53
regulation of immune effector process (GO:0002697)	2/115	0.196712	0.239091	0.298385	0.349436	0.235592	-0.383075	C1S;C1R
B cell receptor signaling pathway (GO:0050853)	1/105	0.527689	0.541412	0.631296	0.649248	0.604469	-0.386405	BCL2
cellular macromolecule biosynthetic process (GO:0034645)	3/368	0.486738	0.502365	0.677126	0.693914	0.538103	-0.38745	AKR1B1;NR3C1;ESR1
negative regulation of immune response (GO:0050777)	1/45	0.274572	0.304768	0.350851	0.390434	0.304922	-0.394124	CCR2
intracellular protein transport (GO:0006886)	3/348	0.45016	0.467973	0.640201	0.658016	0.51355	-0.409891	OPRD1;IFNG;TNF
positive regulation of response to DNA damage stimulus (GO:2001022)	1/50	0.300021	0.329019	0.380685	0.418802	0.340665	-0.410128	EGFR
heterophilic cell-cell adhesion via plasma membrane cell adhesion molecules (GO:0007157)	1/48	0.28995	0.319589	0.368918	0.408185	0.343456	-0.425215	ITGAL
regulation of cellular macromolecule biosynthetic process (GO:2000112)	5/632	0.467262	0.483413	0.714858	0.728283	0.577937	-0.439732	AHR;NR3C1;ESR1;TP53;ESR2
regulation of cell differentiation (GO:0045595)	2/122	0.214841	0.253233	0.322467	0.367808	0.294646	-0.453124	RPS6KA3;AKR1B1
humoral immune response mediated by circulating immunoglobulin (GO:0002455)	2/126	0.225271	0.26264	0.336142	0.378677	0.315178	-0.469758	C1S;C1R
phagocytosis, engulfment (GO:0006911)	1/105	0.527689	0.541412	0.631296	0.649248	0.783614	-0.500924	FCGR1A
positive regulation of canonical Wnt signaling pathway (GO:0090263)	1/114	0.557183	0.570661	0.66136	0.678558	0.867962	-0.507637	NFKB1
type I interferon signaling pathway (GO:0060337)	1/66	0.375647	0.399831	0.467307	0.498307	0.575758	-0.563727	IRAK1
regulation of Ras protein signal transduction (GO:0046578)	1/91	0.477888	0.493524	0.579185	0.600636	0.782743	-0.577961	NTRK1
chloride transport (GO:0006821)	1/74	0.410359	0.431225	0.505993	0.533012	0.651254	-0.580086	CFTR
complement activation, classical pathway (GO:0006958)	2/124	0.220051	0.257875	0.329314	0.372922	0.386826	-0.585615	C1S;C1R
membrane lipid biosynthetic process (GO:0046467)	1/61	0.35293	0.379372	0.441616	0.475881	0.569901	-0.593544	SPHK1
negative regulation of growth (GO:0045926)	2/121	0.212241	0.252018	0.319038	0.365005	0.412223	-0.638959	TP53;ESR2
cellular response to interferon-gamma (GO:0071346)	2/117	0.201873	0.242863	0.305282	0.353977	0.439086	-0.702588	IFNG;FCGR1A
proteolysis (GO:0006508)	3/292	0.343325	0.370736	0.522162	0.547718	0.693559	-0.741468	ANPEP;PLAT;LTA4H
regulation of nucleic acid-templated transcription (GO:1903506)	5/608	0.433944	0.454085	0.682644	0.699156	1.13505	-0.947587	AHR;NR3C1;ESR1;TP53;ESR2
