# Supplementary material for: AICD: an integrated anti-inflammatory compounds database for drug discovery
Source: Sci Rep. 2019 May 23;9:7737. doi: 10.1038/s41598-019-44227-x (PMC6533287; doi:10.1038/s41598-019-44227-x)
Supplement: Supplementary file 6 — Dataset 5 [file 41598_2019_44227_MOESM6_ESM.xlsx]

## Sheet: Supplementary_materials_Disease
Term	Overlap	P-value	Adjusted P-value	Old P-value	Old Adjusted P-value	Z-score	Combined Score	Genes
Arthritis	23/186	3.38754e-22	1.36518e-19	1.65206e-19	6.65779e-17	-4.68465	231.594	PTGER4;NOS2;PLA2G1B;PLA2G2A;CXCR4;TRPV1;ITGAL;PTGS2;MPO;PTGS1;NFKBIA;IKBKB;MAPK8;IFNG;ALOX5;CXCR2;NAMPT;MAPK1;PPARG;FCGR1A;TLR4;CCR2;MAPK3
Lung_disease	16/119	2.54e-16	5.1181e-14	2.30269e-14	4.63993e-12	-3.84777	138.17	EDN1;NOS2;NOS3;PLA2G1B;PTGS2;MPO;TNF;IL2;NFKBIA;MAPK8;FCGR3B;IFNG;PPARG;TP53;CFTR;CCR2
Hypertension	17/289	2.59716e-11	2.09331e-09	7.29377e-10	5.87878e-08	-4.77226	116.319	EDN1;PTGIS;NOS3;PLAT;PTGS2;NR3C1;TNF;PTGS1;NR3C2;HSD11B1;EDNRA;NAMPT;BDKRB2;PPARG;NOS1;PPARA;TLR4
Cerebrovascular_disease	16/225	5.98539e-12	8.04037e-10	1.76811e-10	2.37516e-08	-4.49899	116.262	EDN1;F10;NOS3;PLA2G1B;PDE4D;CXCR4;PLAT;PTGS2;S100B;MPO;TNF;PTGS1;ALOX5AP;PPARG;NOS1;TLR4
Coronary_artery_disease	15/205	1.88933e-11	1.9035e-09	4.69713e-10	4.73235e-08	-4.19613	103.612	EDN1;F10;NOS3;PLA2G1B;PLA2G2A;PTGS2;MPO;TNF;PTGS1;ALOX5AP;LTA;PPARG;PPARA;TLR4;CCR2
Allergic_hypersensitivity_disease	12/123	7.52367e-11	5.0534e-09	1.38279e-09	9.28777e-08	-3.76235	87.7019	CYSLTR1;HRH1;IFNG;PTGDR2;ALOX5;HRH4;TLR9;TRPV1;TNF;TLR4;IL2;CCR3
Toxic_encephalopathy	12/126	1.00018e-10	5.75817e-09	1.7823e-09	1.02609e-07	-3.62788	83.5345	HPGDS;MAPK8;HSPA5;PLA2G1B;PLA2G2A;LTA4H;NOS1;S100B;PTGS2;TP53;TNF;MAPK3
Hyperglycemia	11/108	2.99536e-10	1.4781e-08	4.55921e-09	2.2967e-07	-3.37337	73.9738	HSD11B1;EDN1;MAPK8;NOS3;AKR1B1;PPARG;PPARA;NR3C1;TNF;TLR4;MTOR
Diarrhea	10/151	1.26477e-07	4.2475e-06	9.99658e-07	3.35718e-05	-3.90999	62.1031	IFNG;ERBB2;PTGS2;UGT1A9;MPO;TNF;EGFR;CFTR;IL2;MTOR
Thrombocytopenia	9/95	2.48674e-08	1.00216e-06	2.15806e-07	8.69699e-06	-3.13514	54.8953	KITLG;FCGR2A;FCGR3B;ANPEP;ERBB2;TP53;TNF;IL2;MTOR
Brain_disease	8/77	7.37399e-08	2.70156e-06	5.46635e-07	2.00267e-05	-3.16444	51.9687	MAPK8;NOS3;NOS1;S100B;PTGS2;TLR4;TP53;TNF
Pleurisy	43265	3.30096e-10	1.4781e-08	1.0815e-08	4.8427e-07	-2.18293	47.657	ALOX5;PTGS2;MPO;TNF;ADA;PTGS1
Leukopenia	6/36	1.88297e-07	5.83719e-06	1.2586e-06	3.90165e-05	-2.49166	38.5839	IFNG;TPMT;TP53;TNF;MTOR;IL2
Pancreatitis	7/84	2.25065e-06	5.33536e-05	1.10913e-05	0.00026293	-2.84959	37.0569	F2RL1;TRPV1;TLR4;TP53;MPO;TNF;CFTR
Fatty_liver_disease	7/85	2.4382e-06	5.45885e-05	1.19218e-05	0.000266917	-2.77253	35.8328	MAPK8;HSPA5;NAMPT;PPARG;PPARA;TLR4;TNF
Portal_hypertension	43240	2.39205e-07	6.88568e-06	1.7703e-06	5.09593e-05	-2.23168	34.0241	EDN1;EDNRA;NOS3;NOS1;TNF
Hyperinsulinism	6/54	2.24807e-06	5.33536e-05	1.06184e-05	0.00026293	-2.57197	33.4496	MC4R;EDN1;NOS3;PPARG;PPARA;TNF
Common_cold	6/42	4.89681e-07	1.31561e-05	2.82564e-06	7.59156e-05	-2.1947	31.8879	CYSLTR1;PTGDR2;MPO;TNF;CFTR;PTGS1
Eosinophilia	6/66	7.37498e-06	0.000123838	3.05271e-05	0.00052299	-2.30616	27.2528	CYSLTR1;IFNG;PTGDR2;TNF;IL2;CCR3
Brain_ischemia	5/35	4.59745e-06	8.82272e-05	1.98249e-05	0.000399472	-2.02081	24.8358	NOS3;NOS1;S100B;TNF;MAP3K11
Gastritis	5/43	1.30245e-05	0.000187459	4.88968e-05	0.000729831	-2.02158	22.7401	NOS2;PTGS2;TLR4;TP53;TNF
Exanthem	5/36	5.3086e-06	9.7244e-05	2.24275e-05	0.000430395	-1.86655	22.6714	ERBB2;TNF;MTOR;IL2;EGFR
Carcinoma	100/11318	0.000467931	0.00342866	0.225787	0.259237	-2.94565	22.5848	PLAT;AHR;NR3C1;MPO;NR3C2;RPS6KA3;EDNRA;CYSLTR1;CYSLTR2;ANPEP;NAMPT;SCN9A;PTGDR;AR;SMO;KCNQ2;KCNQ3;CFTR;FPR1;HSP90B1;HRH1;IRAK1;TBXA2R;HRH4;LTA4H;ASIC1;CCR1;HSPA5;NR0B1;TRPV1;ESR1;NFKB1;ESR2;SQLE;TBXAS1;MAP3K11;RARG;AKR1B1;SLC7A11;ITGAL;MC4R;IKBKB;PDE4B;BDKRB2;PDE4A;BDKRB1;NOS1;JAK3;CCR3;HSP90AA1;PTGIS;CHUK;PDE4D;PLA2G4A;IRAK4;ADORA2A;RARA;TLR9;RARB;PPARG;SCN4A;DLD;TLR4;PPARD;OPRD1;PTGER4;PRKAA1;P…
Urticaria	5/34	3.96322e-06	7.98589e-05	1.74635e-05	0.00037041	-1.81306	22.5516	HRH1;CYSLTR1;CYSLTR2;TNF;PTGS1
Lupus_erythematosus	6/77	1.80523e-05	0.00023468	6.84105e-05	0.000889337	-1.97462	21.5672	IRAK1;C1S;C1R;TLR9;ITGAL;MPO
Leishmaniasis	5/40	9.05675e-06	0.00014038	3.55969e-05	0.000569337	-1.85126	21.4969	IFNG;NOS2;TLR9;TLR4;IL2
Ductal_carcinoma_in_situ	43208	6.89862e-06	0.000120876	3.0541e-05	0.00052299	-1.5871	18.8614	ERBB2;PGR;TP53;EGFR
Meningitis	5/44	1.46108e-05	0.000203039	5.40899e-05	0.000778508	-1.67914	18.6951	IFNG;IRAK4;S100B;TLR4;TNF
Infertility	7/163	0.000166143	0.00142459	0.000570318	0.00469057	-2.12429	18.487	AR;NR0B1;PGR;TNF;ESR1;ESR2;CFTR
Aspergillosis	43212	1.61312e-05	0.000216695	6.08185e-05	0.000845168	-1.65494	18.2619	IFNG;TNF;TLR4;CFTR
Pain_agnosia	6/101	8.39435e-05	0.000890243	0.000278116	0.00291472	-1.86039	17.4604	GSTM1;P2RX3;SCN9A;TRPV1;PTGS2;PTGS1
Vasculitis	5/58	5.69234e-05	0.000655432	0.000181556	0.00215197	-1.56281	15.2746	FCGR2A;IFNG;TLR4;MPO;TNF
Angioedema	43209	8.69013e-06	0.000140085	3.67314e-05	0.000569337	-1.24973	14.5635	C1S;C1R;BDKRB2;PLAT
Ulcerative_colitis	6/115	0.000171845	0.00144278	0.000537718	0.00451459	-1.43886	12.4733	PTGER4;FCGR2A;IFNG;CXCR2;AKR1B1;DLD
Colitis	43214	2.31755e-05	0.000283022	8.22215e-05	0.00103548	-1.1303	12.063	IRAK1;NOS2;PTGS2;MPO
Bronchitis	4/31	6.60285e-05	0.000739153	0.00020094	0.00224941	-1.24822	12.0147	PDE4A;MPO;TNF;CFTR
Chagas_disease	4/32	7.50467e-05	0.000817401	0.000224599	0.00244631	-1.19787	11.3767	FDPS;IFNG;MT-CO2;TNF
Neutropenia	5/72	0.000160524	0.00140633	0.000464827	0.00407229	-1.22187	10.6755	KITLG;FCGR3B;ERBB2;MPO;EGFR
Diabetic_retinopathy	4/38	0.000149044	0.00134128	0.000410536	0.00376014	-1.12877	9.94585	EDN1;NOS3;AKR1B1;TNF
Influenza	5/99	0.000704173	0.00489279	0.00180792	0.012349	-1.31126	9.51774	IFNG;TLR9;TNF;TLR4;IL2
Uveitis	4/36	0.000120255	0.00112704	0.000339561	0.0031824	-0.905196	8.17021	IFNG;TLR4;TNF;IL2
Periodontitis	4/35	0.000107483	0.00103132	0.000307587	0.00295138	-0.888245	8.11694	FCGR2A;IFNG;TLR4;TNF
Lymphoid_leukemia	6/152	0.00076437	0.00504985	0.00213679	0.0141168	-1.04048	7.467	TBXAS1;BCL2;PDE4B;TP53;JAK3;EGFR
Mastitis	4/46	0.000315324	0.00244376	0.000802173	0.00621684	-0.74858	6.03498	CXCR1;TLR4;MPO;TNF
Breast_cancer	9/434	0.00387927	0.0183923	0.0122316	0.0530038	-0.880323	4.88765	PROKR2;PRKAA2;PDE4D;SCN9A;ERBB2;TP53;ESR1;EGFR;MTOR
Human_immunodeficiency_virus_infectious_disease	4/69	0.00147273	0.00899046	0.00326989	0.0199661	-0.626263	4.08364	FCGR3B;IFNG;CXCR4;ADA
Cancer	7/300	0.00567076	0.0253924	0.014799	0.0621248	-0.492901	2.5495	NTRK1;RARA;BCL2;RARB;TP53;EGFR;IL2
Male_infertility	5/138	0.0030628	0.0162914	0.00705318	0.0345149	-0.3228	1.8685	AR;KITLG;GSTM1;ESR2;CFTR
Crohn's_disease	6/248	0.00864148	0.0359022	0.0200662	0.0785115	-0.104168	0.494919	PTGER4;FCGR2A;IFNG;ITGAL;DLD;NFKB1
Hypokalemia	3/34	0.00178469	0.0105769	0.00361939	0.0217704	-0.0209426	0.132535	SCN4A;NR3C1;NR3C2
Collagen_disease	43184	0.000718724	0.00490925	0.00161199	0.0113971	0.0657018	-0.475551	IFNG;TNF;IL2
Keratitis	3/39	0.00265607	0.0144648	0.00518761	0.0286385	0.106976	-0.634466	TLR4;MPO;TNF
Toxic_shock_syndrome	43188	0.00111838	0.00704231	0.00238183	0.0154119	0.115732	-0.786498	LTA;TNF;IL2
DOID:9917	43189	0.00123622	0.00766458	0.00260411	0.0163977	0.120679	-0.808032	AR;TP53;EGFR
Lymphatic_system_disease	43177	0.000264439	0.00208958	0.000683035	0.00539732	0.0986097	-0.812337	FCGR3B;IFNG;IL2
Barrett's_esophagus	43179	0.000365613	0.00272856	0.00089846	0.00670518	0.135468	-1.07209	ERBB2;PTGS2;TP53
Peritonitis	3/32	0.00149469	0.00899046	0.00308608	0.0191337	0.207144	-1.34764	TLR4;MPO;TNF
Periodontal_disease	3/37	0.00228167	0.0129509	0.00451913	0.0260173	0.256471	-1.56008	PTGS2;MPO;IL2
Candidiasis	3/44	0.00375101	0.0179959	0.00710852	0.0345149	0.331263	-1.85034	HSP90AA1;IFNG;TNF
Cystitis	43172	9.5128e-05	0.000935038	0.000296534	0.00291472	0.214745	-1.9886	TRPV1;PTGS2;TNF
Schistosomiasis	3/38	0.00246446	0.0137942	0.00484639	0.0275084	0.336476	-2.0208	HPGDS;TNF;IL2
Pulmonary_embolism	3/35	0.00194193	0.011342	0.00390581	0.0231477	0.324039	-2.02332	F10;TBXAS1;PLAT
Irritable_bowel_syndrome	3/50	0.00538213	0.0246477	0.00990374	0.0458759	0.397559	-2.07712	P2RX3;TRPV1;TNF
Neurodegenerative_disease	1/293	0.877931	0.877931	0.917473	0.917473	16.6453	-2.16702	AR
Toxoplasmosis	43175	0.000183376	0.00150818	0.000503768	0.00431954	0.284684	-2.44941	IFNG;TNF;IL2
Cardiovascular_system_disease	1/246	0.828589	0.830651	0.876643	0.878824	13.8812	-2.6101	ABCB11
Osteonecrosis	43185	0.000808265	0.00525372	0.00178706	0.012349	0.411432	-2.92965	FDPS;AKR1C1;TBXAS1
Stomatitis	43176	0.000221515	0.00178541	0.000589052	0.00474776	0.374279	-3.14956	ERBB2;EGFR;MTOR
Immune_system_cancer	4/137	0.0165454	0.0598041	0.0307685	0.110582	0.811218	-3.32733	BCL2;TP53;JAK3;EGFR
Nephritis	43179	0.000365613	0.00272856	0.00089846	0.00670518	0.466651	-3.69304	FCGR2A;C1S;TLR9
Alzheimer's_disease	1/195	0.752475	0.756228	0.809457	0.813495	13.0875	-3.7219	CCR3
Hypogonadism	3/65	0.0111052	0.0430325	0.0193571	0.0764797	0.934581	-4.20594	AR;PROKR2;NR0B1
Skin_cancer	8/454	0.0159052	0.0582709	0.0404786	0.138245	1.19495	-4.94842	SMO;C1S;KCNQ3;PTK2B;TP53;TLR4;EGFR;CFTR
Asthma	3/92	0.0278215	0.0905958	0.0455032	0.145775	1.43215	-5.12988	PRKAA2;PDE4D;S100B
DOID:2627	3/92	0.0278215	0.0905958	0.0455032	0.145775	1.45206	-5.20121	SCN9A;TP53;EGFR
Celiac_disease	3/88	0.0248101	0.0833207	0.040898	0.138248	1.43428	-5.30181	IL2;CCR3;CCR2
Kidney_cancer	26/2584	0.0409428	0.111709	0.193424	0.233383	1.82562	-5.83392	PRKAA2;ABCB11;ITGAL;MPO;EGFR;NR3C2;PTGS1;RPS6KA3;ANPEP;SCN9A;ERBB2;NOS1;UGT1A9;JAK3;CHUK;ESR1;MTOR;NFKB1;AR;SMO;KCNQ3;TLR9;RARB;SCN4A;MAP3K11;CFTR
Pneumonia	3/64	0.010647	0.0416577	0.0186146	0.0742742	1.29965	-5.90365	CXCR2;TLR9;TLR4
Tetanus	3/60	0.00892596	0.036335	0.0158062	0.064999	1.25756	-5.93415	IFNG;TNF;IL2
Chronic_obstructive_pulmonary_disease	1/135	0.619081	0.625287	0.682782	0.693101	13.2288	-6.34349	RARB
Lung_cancer	7/400	0.0242658	0.0821774	0.0551675	0.155637	1.73542	-6.4535	NTRK1;ANPEP;ERBB2;PLA2G4A;TP53;TLR4;EGFR
Lymphangioleiomyomatosis	43174	0.000149771	0.00134128	0.000426831	0.00382251	0.77697	-6.84231	PGR;ESR1;MTOR
Endometrial_cancer	2/292	0.616493	0.624238	0.708771	0.715876	14.4332	-6.98146	TP53;MTOR
Melanoma	8/505	0.0278756	0.0905958	0.0665664	0.16409	1.96261	-7.02614	C1S;NOS3;KCNQ3;PTK2B;TP53;TLR4;EGFR;CFTR
Lobular_neoplasia	43172	9.5128e-05	0.000935038	0.000296534	0.00291472	0.783295	-7.25354	ERBB2;PGR;ESR1
Dyspepsia	2/34	0.0242092	0.0821774	0.0364028	0.126468	1.99756	-7.43297	TRPV1;PTGS2
Pancreatic_cancer	1/137	0.624507	0.629191	0.688117	0.696761	16.4386	-7.73918	TP53
Acute_cystitis	2/37	0.0283471	0.0906658	0.0421305	0.140319	2.19926	-7.83646	CXCR1;TLR4
Alcohol_dependence	1/103	0.520875	0.532773	0.584019	0.59736	12.4143	-8.09719	OPRD1
Osteoporosis	1/130	0.605171	0.615869	0.669047	0.680874	16.164	-8.11825	ESR1
Otitis_media	2/33	0.0228901	0.0788436	0.0345663	0.121132	2.17396	-8.21117	TLR4;TNF
Bilirubin_metabolic_disorder	2/36	0.0269382	0.0897197	0.0401856	0.138245	2.34297	-8.46798	ABCB11;UGT1A9
Sinusitis	43156	0.0134942	0.0513035	0.021293	0.0817246	1.96946	-8.4795	TNF;CFTR
Chronic_fatigue_syndrome	43157	0.0145514	0.0548056	0.0228069	0.0867094	2.05951	-8.71189	NR3C1;TNF
Skin_disease	2/41	0.034268	0.100758	0.0502497	0.147815	2.58515	-8.7211	TP53;MPO
Liver_cancer	4/597	0.615964	0.624238	0.745898	0.751492	18.2357	-8.83644	RPS6KA3;KCNQ3;TP53;NFKB1
Azoospermia	1/96	0.496246	0.511476	0.558642	0.575787	12.651	-8.86437	NR0B1
Cleft_palate	1/98	0.503408	0.517534	0.566045	0.581929	13.056	-8.96102	RARA
Hyperandrogenism	43158	0.0156431	0.0578365	0.024364	0.0909137	2.17318	-9.03547	AR;NR3C1
Severe_combined_immunodeficiency	43172	9.5128e-05	0.000935038	0.000296534	0.00291472	1.0017	-9.27607	IKBKB;JAK3;ADA
Hepatitis	2/46	0.0422757	0.112086	0.061112	0.162835	2.95385	-9.34462	AKR1B1;IL2
Lactic_acidosis	2/42	0.0358171	0.102371	0.052361	0.152909	2.86087	-9.52477	MT-CO2;DLD
Heart_conduction_disease	1/82	0.443154	0.460287	0.503186	0.522639	11.7701	-9.57892	CXCR4
Vaccinia	2/32	0.0216019	0.0750481	0.0327675	0.115836	2.50444	-9.60446	S100B;IL2
Parkinson's_disease	1/99	0.506951	0.519851	0.569701	0.584197	14.445	-9.8131	ITGAL
Neurofibromatosis	2/38	0.029785	0.0945147	0.04411	0.145708	2.7979	-9.83112	TP53;MTOR
Wegener's_granulomatosis	43170	5.54567e-05	0.000655432	0.000195125	0.00224673	1.01131	-9.91075	RXRB;FCGR2A;MPO
Dementia	3/119	0.0529326	0.120072	0.0827664	0.167612	3.44311	-10.1184	CXCR4;S100B;TNF
Prostate_cancer	1/105	0.527689	0.538377	0.591	0.60297	15.8326	-10.121	AR
Rhinitis	43153	0.0105357	0.0416262	0.0170182	0.0685833	2.24719	-10.2314	ALOX5;TRPV1
Encephalitis	2/49	0.0473825	0.117427	0.0679782	0.16409	3.38095	-10.3102	IFNG;IL2
Lipodystrophy	43159	0.0167689	0.0598041	0.0259633	0.09512	2.55363	-10.4398	PPARG;TNF
Dental_caries	2/49	0.0473825	0.117427	0.0679782	0.16409	3.44286	-10.499	EDNRA;SCN9A
Hyperhomocysteinemia	43158	0.0156431	0.0578365	0.024364	0.0909137	2.55635	-10.6286	HSPA5;NOS3
Huntington's_disease	1/76	0.418734	0.438311	0.477352	0.500971	12.2527	-10.6662	AR
Brain_cancer	43156	0.0134942	0.0513035	0.021293	0.0817246	2.50461	-10.7836	PTGER4;EGFR
Amenorrhea	2/53	0.05452	0.120072	0.0775055	0.164149	3.72876	-10.8477	NR0B1;PGR
Pituitary_adenoma	2/31	0.0203452	0.0712968	0.031007	0.110582	2.78949	-10.8648	NR3C1;TP53
Cleft_lip	1/77	0.422876	0.441501	0.481749	0.504272	12.7662	-10.9876	RARA
Uterine_fibroid	2/30	0.0191205	0.0675926	0.0292856	0.106325	2.79049	-11.0419	PGR;ESR1
Cognitive_disorder	2/52	0.0527016	0.120072	0.0750856	0.164149	3.75588	-11.054	PDE4D;RARB
Acquired_immunodeficiency_syndrome	1/78	0.42699	0.444643	0.486108	0.507517	13.0295	-11.088	RXRG
Gout	1/69	0.388896	0.409204	0.445523	0.471249	11.9184	-11.2563	MC4R
Type_2_diabetes_mellitus	5/269	0.0431241	0.113588	0.0804456	0.164149	3.602	-11.3235	CHUK;PDE4B;CXCR4;PPARG;ABCB11
Diabetes_mellitus	1/74	0.410359	0.430664	0.468448	0.49291	12.9506	-11.5354	PPARG
Nonsyndromic_deafness	1/87	0.462725	0.478149	0.523743	0.541202	15.2265	-11.7339	KITLG
Large_intestine_cancer	3/122	0.0562205	0.12116	0.0875246	0.169547	4.1781	-12.0265	NOS1;TP53;MTOR
Chlamydia	43150	0.00790824	0.0331981	0.0131617	0.0564273	2.52084	-12.2005	IFNG;TNF
Lichen_planus	43148	0.00634821	0.0278079	0.0108348	0.0490611	2.44178	-12.3544	IFNG;TNF
Malignant_hyperthermia	43159	0.0167689	0.0598041	0.0259633	0.09512	3.02539	-12.3685	FKBP1A;SCN4A
Retinitis_pigmentosa	1/83	0.447124	0.463216	0.507367	0.525627	15.389	-12.3869	IMPDH1
Globe_disease	1/68	0.384511	0.405649	0.440822	0.467503	13.0899	-12.5111	MTOR
Duchenne_muscular_dystrophy	43152	0.00962231	0.0387779	0.0156851	0.064999	2.70108	-12.5429	NR0B1;NOS1
Polycystic_kidney_disease	2/53	0.05452	0.120072	0.0775055	0.164149	4.36589	-12.7012	MTOR;CFTR
Eating_disorder	43151	0.00874631	0.035967	0.0143993	0.0610832	2.8182	-13.3558	OPRD1;MC4R
Cryptorchidism	2/58	0.0639331	0.126921	0.08996	0.171819	4.86421	-13.3762	AR;PROKR2
Brachydactyly	1/50	0.300021	0.324151	0.349102	0.37718	11.1649	-13.4414	PDE4D
Muscular_atrophy	1/61	0.35293	0.374291	0.406786	0.432545	13.4601	-14.0185	AR
Hypospadias	2/60	0.0678412	0.129542	0.0950972	0.171923	5.28019	-14.2068	AR;NR0B1
Intellectual_disability	3/296	0.351084	0.373317	0.458696	0.483912	13.6823	-14.3217	RPS6KA3;KCNQ2;MTOR
Lymphopenia	43153	0.0105357	0.0416262	0.0170182	0.0685833	3.22707	-14.6928	FCGR3B;ADA
Alopecia_areata	1/56	0.329392	0.352108	0.381223	0.408598	13.2601	-14.7255	IL2
Orofacial_cleft	1/53	0.314863	0.337472	0.365364	0.392645	12.9795	-14.9994	HSD11B1
Prader-Willi_syndrome	1/58	0.338907	0.361322	0.391577	0.417475	14.2198	-15.3863	ASIC1
Rheumatoid_arthritis	3/310	0.37815	0.399985	0.488797	0.509005	16.1057	-15.6622	LTA;AHR;TNF
Angiomyolipoma	43149	0.00710868	0.0301558	0.0119733	0.0524481	3.18825	-15.7705	PGR;MTOR
Perinatal_necrotizing_enterocolitis	43149	0.00710868	0.0301558	0.0119733	0.0524481	3.21342	-15.895	FABP2;TLR4
Cystinuria	43149	0.00710868	0.0301558	0.0119733	0.0524481	3.22918	-15.9729	F10;SLC7A11
Cholestasis	2/67	0.0821071	0.139617	0.113699	0.185847	6.42068	-16.05	ABCB11;TNF
Type_1_diabetes_mellitus	2/158	0.309267	0.332359	0.388152	0.414921	13.9944	-16.4231	LTA;IL2
Atrial_fibrillation	1/46	0.279735	0.303863	0.326773	0.354959	12.9529	-16.5009	F10
Angelman_syndrome	1/44	0.269374	0.293399	0.315326	0.34438	12.6774	-16.6285	ASIC1
Peripheral_vascular_disease	1/47	0.28486	0.308599	0.332426	0.360128	13.2543	-16.6442	KITLG
Alopecia	1/39	0.242819	0.265193	0.285854	0.313895	11.9516	-16.9167	ERBB2
Ovarian_cancer	1/51	0.305003	0.328653	0.354568	0.382061	14.3619	-17.0538	TP53
Leiomyosarcoma	43147	0.00562742	0.0253924	0.00974735	0.0456765	3.41482	-17.6891	PGR;ESR1
post-traumatic_stress_disorder	1/38	0.237394	0.260681	0.279811	0.309791	12.5648	-18.0686	NR3C1
Amnestic_disorder	1/39	0.242819	0.265193	0.285854	0.313895	12.8208	-18.1471	S100B
Down_syndrome	2/89	0.131787	0.173299	0.176923	0.222118	8.98152	-18.2016	FPR1;S100B
Clubfoot	1/33	0.209686	0.234732	0.248823	0.280099	11.6753	-18.2385	AKR1C1
Attention_deficit_hyperactivity_disorder	2/119	0.20705	0.233729	0.26901	0.300308	11.7181	-18.4535	NOS1;UGT1A9
Congenital_diaphragmatic_hernia	1/38	0.237394	0.260681	0.279811	0.309791	13.0589	-18.7792	EDN1
Biliary_tract_cancer	43145	0.0043073	0.0199522	0.00772893	0.0366442	3.45801	-18.8373	TP53;EGFR
Chorioamnionitis	43144	0.00370917	0.0179959	0.00679988	0.0338315	3.38747	-18.9595	TNF;TLR4
Polyneuropathy	43129	0.186801	0.214475	0.223083	0.256864	11.439	-19.1913	TNF
Acquired_metabolic_disease	4/338	0.219692	0.244574	0.321592	0.350275	12.6675	-19.1979	MC4R;PPARG;ESR1;NR3C2
Arthropathy	1/33	0.209686	0.234732	0.248823	0.280099	12.3204	-19.2463	TNF
Heart_disease	2/94	0.143872	0.180553	0.191986	0.232343	10.0342	-19.4546	PDE4B;ESR1
Disease_of_mental_health	1/34	0.215306	0.240356	0.255125	0.286393	12.8335	-19.7083	RXRG
Pleomorphic_adenoma	43148	0.00634821	0.0278079	0.0108348	0.0490611	3.94755	-19.973	ERBB2;TP53
Bacteriuria	43143	0.00315317	0.0162914	0.00592555	0.031421	3.52049	-20.2757	CXCR1;TLR4
Idiopathic_scoliosis	1/37	0.231931	0.256077	0.273716	0.304717	13.8822	-20.2862	ESR2
Degenerative_disc_disease	1/33	0.209686	0.234732	0.248823	0.280099	13.0205	-20.3399	TNF
Brucellosis	43127	0.175113	0.203374	0.209886	0.245171	11.6954	-20.3771	TNF
Schizophrenia	2/126	0.225271	0.250094	0.290724	0.318374	14.0461	-20.935	PTGS2;NFKB1
Klinefelter's_syndrome	43126	0.169207	0.199972	0.203205	0.241568	11.8155	-20.9917	PROKR2
ENSP00000256078	43128	0.180978	0.208383	0.216512	0.250731	12.4037	-21.2027	TP53
Major_depressive_disorder	2/79	0.108414	0.16004	0.147453	0.206671	9.6654	-21.4745	NR3C1;TNF
Synovitis	43127	0.175113	0.203374	0.209886	0.245171	12.346	-21.5107	TNF
Multiple_sclerosis	3/219	0.204006	0.23094	0.284605	0.313895	13.6136	-21.6403	PTGER4;CXCR4;MAPK1
Systemic_lupus_erythematosus	2/83	0.117624	0.165743	0.15912	0.213251	10.149	-21.7215	FCGR2A;SLC7A11
Hemangioma	43130	0.192583	0.21924	0.229599	0.261379	13.2092	-21.7585	TP53
Hypopituitarism	43130	0.192583	0.21924	0.229599	0.261379	13.2576	-21.8383	PROKR2
Motor_neuron_disease	1/36	0.226429	0.250689	0.267571	0.299531	14.7329	-21.8832	OPRD1
Congenital_hemolytic_anemia	43130	0.192583	0.21924	0.229599	0.261379	13.4547	-22.1629	ADA
Congenital_adrenal_hyperplasia	43128	0.180978	0.208383	0.216512	0.250731	13.1586	-22.4931	NR0B1
Obesity	2/103	0.166163	0.196952	0.219483	0.253443	12.6425	-22.6907	MC4R;RARB
Lyme_disease	43125	0.163259	0.194081	0.196467	0.23425	12.8948	-23.3707	MAPK1
Upper_respiratory_tract_disease	43144	0.00370917	0.0179959	0.00679988	0.0338315	4.24078	-23.7354	TP53;EGFR
Metabolic_syndrome_X	43131	0.198325	0.22514	0.23606	0.267978	14.6887	-23.7642	MC4R
Age_related_macular_degeneration	43128	0.180978	0.208383	0.216512	0.250731	14.2021	-24.2768	TLR4
Addison's_disease	43127	0.175113	0.203374	0.209886	0.245171	13.9681	-24.337	NR0B1
Breast_disease	43167	1.91186e-05	0.000240775	9.00931e-05	0.00110023	2.26543	-24.6135	ERBB2;PGR;ESR1
Agammaglobulinemia	43122	0.145159	0.180553	0.175914	0.221541	12.7545	-24.6153	CXCR4
Gastroesophageal_reflux_disease	43124	0.157268	0.189191	0.189673	0.230236	13.3346	-24.6664	TRPV1
Parasitic_helminthiasis_infectious_disease	43144	0.00370917	0.0179959	0.00679988	0.0338315	4.42918	-24.7899	IFNG;TLR4
Familial_adenomatous_polyposis	43125	0.163259	0.194081	0.196467	0.23425	13.9253	-25.2385	PTGS2
Ankylosing_spondylitis	43124	0.157268	0.189191	0.189673	0.230236	13.7288	-25.3955	PTGER4
Microphthalmia	43127	0.175113	0.203374	0.209886	0.245171	14.7766	-25.7456	RARB
Bronchiectasis	43118	0.12042	0.166767	0.147695	0.206671	12.1738	-25.7692	CFTR
Corneal_disease	43124	0.157268	0.189191	0.189673	0.230236	14.0209	-25.936	NR3C2
Leiomyoma	43124	0.157268	0.189191	0.189673	0.230236	14.1392	-26.1548	PGR
Stomach_cancer	43145	0.0043073	0.0199522	0.00772893	0.0366442	4.82655	-26.2923	ERBB2;TP53
Renal_agenesis	43127	0.175113	0.203374	0.209886	0.245171	15.1539	-26.403	PROKR2
Pertussis	43119	0.12667	0.171879	0.154839	0.212245	12.8207	-26.4897	TLR4
Measles	43121	0.13904	0.175103	0.168947	0.214782	13.6453	-26.9221	IL2
Lesch-Nyhan_syndrome	43143	0.00315317	0.0162914	0.00592555	0.031421	4.67984	-26.9528	ADORA2A;ADA
Congenital_myasthenic_syndrome	43120	0.132877	0.173299	0.161922	0.213251	13.3761	-26.9973	SCN4A
Ameloblastoma	43123	0.151235	0.186384	0.182822	0.227399	14.3003	-27.0122	TP53
Hyperaldosteronism	43125	0.163259	0.194081	0.196467	0.23425	14.9044	-27.013	NR3C2
Limb_ischemia	43144	0.00370917	0.0179959	0.00679988	0.0338315	4.88542	-27.3434	NOS3;CXCR4
Autonomic_neuropathy	43121	0.13904	0.175103	0.168947	0.214782	13.935	-27.4937	AKR1B1
Leber_congenital_amaurosis	43124	0.157268	0.189191	0.189673	0.230236	15.0341	-27.81	IMPDH1
Glycine_encephalopathy	43127	0.175113	0.203374	0.209886	0.245171	15.983	-27.8476	KCNQ2
Ileus	43143	0.00315317	0.0162914	0.00592555	0.031421	4.84337	-27.8946	PTGS2;MPO
Obstructive_sleep_apnea	43123	0.151235	0.186384	0.182822	0.227399	15.0071	-28.3472	TNF
Cocaine_dependence	43122	0.145159	0.180553	0.175914	0.221541	14.9276	-28.8092	OPRD1
Pain_disorder	43144	0.00370917	0.0179959	0.00679988	0.0338315	5.16651	-28.9167	SCN9A;TRPV1
Cardiac_arrest	43121	0.13904	0.175103	0.168947	0.214782	14.6734	-28.9505	S100B
Mastocytosis	43124	0.157268	0.189191	0.189673	0.230236	15.7473	-29.1293	KITLG
Oligohydramnios	43119	0.12667	0.171879	0.154839	0.212245	14.1008	-29.1346	AKR1C1
Withdrawal_disorder	43120	0.132877	0.173299	0.161922	0.213251	14.5189	-29.304	AR
Proteinuria	43124	0.157268	0.189191	0.189673	0.230236	15.8506	-29.3204	PLA2G1B
Polycythemia_vera	43123	0.151235	0.186384	0.182822	0.227399	15.6074	-29.4811	JAK3
CHARGE_syndrome	43121	0.13904	0.175103	0.168947	0.214782	14.9764	-29.5483	PROKR2
Brain_edema	43121	0.13904	0.175103	0.168947	0.214782	15.0884	-29.7694	MPO
Spinal_cord_disease	43121	0.13904	0.175103	0.168947	0.214782	15.1769	-29.9439	TNF
Cholangitis	43117	0.114125	0.161376	0.140492	0.200774	13.9234	-30.2201	ABCB11
Legionnaires'_disease	43119	0.12667	0.171879	0.154839	0.212245	14.7037	-30.3802	FKBP1A
Aphasia	43120	0.132877	0.173299	0.161922	0.213251	15.1123	-30.5017	PLAT
Kallmann_syndrome	43118	0.12042	0.166767	0.147695	0.206671	14.4707	-30.6311	PROKR2
Endometritis	43120	0.132877	0.173299	0.161922	0.213251	15.2962	-30.8729	TLR4
Nijmegen_breakage_syndrome	43122	0.145159	0.180553	0.175914	0.221541	16.0355	-30.9473	TP53
Conjunctivitis	43117	0.114125	0.161376	0.140492	0.200774	14.2816	-30.9978	HRH1
Heroin_dependence	43121	0.13904	0.175103	0.168947	0.214782	15.748	-31.0707	OPRD1
Colorectal_adenoma	43118	0.12042	0.166767	0.147695	0.206671	14.7139	-31.1459	PTGS2
Bruxism	43120	0.132877	0.173299	0.161922	0.213251	15.4737	-31.2311	FDPS
Purpura	43117	0.114125	0.161376	0.140492	0.200774	14.5709	-31.6257	MPO
Carney_complex	43119	0.12667	0.171879	0.154839	0.212245	15.3557	-31.7275	F10
Macroglobulinemia	43117	0.114125	0.161376	0.140492	0.200774	14.6274	-31.7483	CXCR4
Peripheral_neuropathy	43125	0.163259	0.194081	0.196467	0.23425	17.8102	-32.2796	NTRK1
Behcet's_disease	43120	0.132877	0.173299	0.161922	0.213251	15.9971	-32.2874	CCR1
Paget's_disease_of_bone	43120	0.132877	0.173299	0.161922	0.213251	16.0317	-32.3572	CXCR4
Osteomyelitis	43121	0.13904	0.175103	0.168947	0.214782	16.6039	-32.7594	TNF
Progressive_relapsing_multiple_sclerosis	43118	0.12042	0.166767	0.147695	0.206671	15.5259	-32.8648	PGR
Complement_deficiency	43116	0.107785	0.159696	0.133229	0.198856	14.8213	-33.0161	C1R
Breast_fibroadenoma	43166	1.20117e-05	0.000179285	6.59259e-05	0.000885604	2.91728	-33.0518	ERBB2;PGR;ESR1
Steatorrhea	43120	0.132877	0.173299	0.161922	0.213251	16.4005	-33.1016	CFTR
Nephrotic_syndrome	43121	0.13904	0.175103	0.168947	0.214782	16.793	-33.1325	PLA2G1B
Nager_acrofacial_dysostosis	43121	0.13904	0.175103	0.168947	0.214782	16.8591	-33.2629	DHODH
Dengue_disease	43119	0.12667	0.171879	0.154839	0.212245	16.4408	-33.9694	FCGR2A
Polycythemia	43116	0.107785	0.159696	0.133229	0.198856	15.2869	-34.0533	EGLN1
Galactosemia	43119	0.12667	0.171879	0.154839	0.212245	16.5142	-34.1211	AKR1B1
Exocrine_pancreatic_insufficiency	43120	0.132877	0.173299	0.161922	0.213251	17.011	-34.3338	CFTR
Takayasu's_arteritis	43117	0.114125	0.161376	0.140492	0.200774	16.1606	-35.0759	TNF
Papilloma	43117	0.114125	0.161376	0.140492	0.200774	16.2076	-35.1779	TP53
dentatorubral-pallidoluysian_atrophy	43120	0.132877	0.173299	0.161922	0.213251	17.5776	-35.4774	AR
Treacher_Collins_syndrome	43124	0.157268	0.189191	0.189673	0.230236	19.2218	-35.5564	DHODH
Prostatitis	43114	0.0949699	0.147772	0.118518	0.185847	15.2593	-35.9234	TNF
Infectious_mononucleosis	43113	0.088494	0.143803	0.11107	0.182699	15.113	-36.6462	IL2
Ectropion	43117	0.114125	0.161376	0.140492	0.200774	16.9541	-36.7983	DHODH
Conn's_syndrome	43120	0.132877	0.173299	0.161922	0.213251	18.4587	-37.2557	NR3C2
Peutz-Jeghers_syndrome	43121	0.13904	0.175103	0.168947	0.214782	18.9184	-37.3259	TP53
Acute_pancreatitis	43141	0.00217	0.012493	0.00434497	0.0253772	6.12588	-37.5702	PLA2G1B;PLA2G2A
Colorectal_cancer	43117	0.114125	0.161376	0.140492	0.200774	17.3388	-37.6333	ESR1
Leptospirosis	43115	0.1014	0.154205	0.125904	0.192925	16.531	-37.8341	TLR4
Generalized_anxiety_disorder	43117	0.114125	0.161376	0.140492	0.200774	17.4612	-37.8988	ASIC1
Fibrodysplasia_ossificans_progressiva	43114	0.0949699	0.147772	0.118518	0.185847	16.2292	-38.2067	FKBP1A
Dentin_sensitivity	43114	0.0949699	0.147772	0.118518	0.185847	16.3799	-38.5615	TRPV1
Acute_lymphocytic_leukemia	43117	0.114125	0.161376	0.140492	0.200774	18.0516	-39.1803	TPMT
Kawasaki_disease	43114	0.0949699	0.147772	0.118518	0.185847	16.6551	-39.2093	FCGR2A
Testicular_cancer	43117	0.114125	0.161376	0.140492	0.200774	18.182	-39.4634	KITLG
interleukin-7_receptor_alpha_deficiency	43115	0.1014	0.154205	0.125904	0.192925	17.2841	-39.5577	FPR1
Histoplasmosis	43117	0.114125	0.161376	0.140492	0.200774	18.3291	-39.7826	TNF
Persistent_generalized_lymphadenopathy	43115	0.1014	0.154205	0.125904	0.192925	17.4236	-39.8771	EGLN1
Neurilemmoma	43116	0.107785	0.159696	0.133229	0.198856	17.9412	-39.9662	TP53
Listeriosis	43116	0.107785	0.159696	0.133229	0.198856	18.0013	-40.1001	TNF
Gingivitis	43113	0.088494	0.143803	0.11107	0.182699	16.5998	-40.2516	TNF
Gas_gangrene	43114	0.0949699	0.147772	0.118518	0.185847	17.1114	-40.2836	PLA2G2A
Aicardi_syndrome	43115	0.1014	0.154205	0.125904	0.192925	17.9708	-41.1293	KCNQ2
Edwards_syndrome	43114	0.0949699	0.147772	0.118518	0.185847	17.5306	-41.2703	FPR1
Tropical_spastic_paraparesis	43115	0.1014	0.154205	0.125904	0.192925	18.5162	-42.3777	IL2
Thyroid_cancer	43118	0.12042	0.166767	0.147695	0.206671	20.0262	-42.3909	TP53
Patau_syndrome	43114	0.0949699	0.147772	0.118518	0.185847	18.1318	-42.6858	FPR1
Malignant_glioma	43142	0.0026399	0.0144648	0.00510692	0.0285846	7.20971	-42.8042	PTGER4;EGFR
Leukocyte_adhesion_deficiency	43114	0.0949699	0.147772	0.118518	0.185847	18.4643	-43.4686	ITGAL
Tuberous_sclerosis	43116	0.107785	0.159696	0.133229	0.198856	19.6626	-43.8008	MTOR
Hypokalemic_periodic_paralysis	43113	0.088494	0.143803	0.11107	0.182699	18.11	-43.9134	SCN4A
Kennedy's_disease	43114	0.0949699	0.147772	0.118518	0.185847	19.1483	-45.0788	AR
Left_ventricular_noncompaction	43116	0.107785	0.159696	0.133229	0.198856	20.7178	-46.1513	FKBP1A
Dry_eye_syndrome	43113	0.088494	0.143803	0.11107	0.182699	19.2544	-46.6884	TNF
Orotic_aciduria	43116	0.107785	0.159696	0.133229	0.198856	21.0988	-47	DHODH
Cholelithiasis	43112	0.0819721	0.139617	0.10356	0.178353	18.8187	-47.0727	ABCB11
Craniopharyngioma	43113	0.088494	0.143803	0.11107	0.182699	19.7758	-47.9527	TP53
Eosinophilic_esophagitis	43112	0.0819721	0.139617	0.10356	0.178353	19.6308	-49.104	CCR3
Intracranial_aneurysm	43113	0.088494	0.143803	0.11107	0.182699	20.2738	-49.1604	EDNRA
Pulmonary_hypertension	43113	0.088494	0.143803	0.11107	0.182699	20.3769	-49.4103	PDE4A
Epilepsy	43112	0.0819721	0.139617	0.10356	0.178353	19.7725	-49.4584	PLA2G4A
Intestinal_benign_neoplasm	43111	0.0754039	0.133867	0.0959866	0.171923	19.1426	-49.4817	TP53
Neurogenic_bladder	43113	0.088494	0.143803	0.11107	0.182699	20.6019	-49.956	P2RX3
Piebaldism	43113	0.088494	0.143803	0.11107	0.182699	20.7688	-50.3607	KITLG
Gynecomastia	43113	0.088494	0.143803	0.11107	0.182699	20.957	-50.8171	AR
Androgenic_alopecia	43110	0.068789	0.129542	0.0883498	0.169547	18.9869	-50.8223	AR
Ganglioglioma	43112	0.0819721	0.139617	0.10356	0.178353	20.4249	-51.0904	TP53
Hypohidrotic_ectodermal_dysplasia	43112	0.0819721	0.139617	0.10356	0.178353	20.7778	-51.973	TNF
Retinoblastoma	43114	0.0949699	0.147772	0.118518	0.185847	22.1839	-52.2253	ESR1
Myoma	43111	0.0754039	0.133867	0.0959866	0.171923	20.4598	-52.8866	PGR
Pseudohypoparathyroidism	43115	0.1014	0.154205	0.125904	0.192925	23.1563	-52.9974	PDE4D
Basal_cell_carcinoma	43113	0.088494	0.143803	0.11107	0.182699	22.138	-53.6806	SMO
Cervix_uteri_carcinoma_in_situ	43111	0.0754039	0.133867	0.0959866	0.171923	20.9524	-54.1598	TP53
Myocarditis	43111	0.0754039	0.133867	0.0959866	0.171923	20.9783	-54.2267	NOS2
Keratopathy	43111	0.0754039	0.133867	0.0959866	0.171923	21.2782	-55.002	AKR1B1
Patent_ductus_arteriosus	43114	0.0949699	0.147772	0.118518	0.185847	23.605	-55.5707	PTGER4
Hemophilia_B	43111	0.0754039	0.133867	0.0959866	0.171923	21.6196	-55.8845	F10
Intestinal_obstruction	43111	0.0754039	0.133867	0.0959866	0.171923	21.6839	-56.0507	CFTR
Trichorhinophalangeal_syndrome_type_II	43112	0.0819721	0.139617	0.10356	0.178353	22.4097	-56.0551	KCNQ3
Li-Fraumeni_syndrome	43112	0.0819721	0.139617	0.10356	0.178353	22.7821	-56.9866	TP53
Esophageal_cancer	43112	0.0819721	0.139617	0.10356	0.178353	23.2563	-58.1727	PDE4D
Achalasia	43111	0.0754039	0.133867	0.0959866	0.171923	22.8085	-58.9576	NOS1
Sick_building_syndrome	43111	0.0754039	0.133867	0.0959866	0.171923	23.2112	-59.9987	TRPV1
SAPHO_syndrome	43109	0.0621271	0.123947	0.080649	0.164149	21.749	-60.4312	TNF
Allergic_rhinitis	43112	0.0819721	0.139617	0.10356	0.178353	24.2145	-60.5696	IL2
Acrodysostosis	43164	3.46794e-06	7.35568e-05	3.11458e-05	0.00052299	4.90153	-61.6218	PDE4D;PDE4B;PDE4A
Esophageal_carcinoma	43138	0.00102693	0.0065691	0.0024093	0.0154119	8.96848	-61.7138	TP53;EGFR
Androgen_insensitivity_syndrome	43110	0.068789	0.129542	0.0883498	0.169547	23.0799	-61.7783	AR
Interstitial_cystitis	43109	0.0621271	0.123947	0.080649	0.164149	22.3893	-62.2104	P2RX3
Pyelonephritis	43111	0.0754039	0.133867	0.0959866	0.171923	24.956	-64.5086	CXCR1
Bone_cancer	43110	0.068789	0.129542	0.0883498	0.169547	24.2748	-64.9766	TP53
Hyperkalemic_periodic_paralysis	43109	0.0621271	0.123947	0.080649	0.164149	23.3911	-64.994	SCN4A
Adenoma	43108	0.0554178	0.120072	0.0728836	0.16409	22.5283	-65.1712	TP53
Macular_holes	43110	0.068789	0.129542	0.0883498	0.169547	24.8661	-66.5595	ALOX5AP
Low_compliance_bladder	43110	0.068789	0.129542	0.0883498	0.169547	25.1489	-67.3164	P2RX3
Anhidrosis	43109	0.0621271	0.123947	0.080649	0.164149	24.3854	-67.7568	NTRK1
Purine_nucleoside_phosphorylase_deficiency	43109	0.0621271	0.123947	0.080649	0.164149	25.0036	-69.4742	ADA
Bile_reflux	43108	0.0554178	0.120072	0.0728836	0.16409	24.7206	-71.513	PTGS2
Peptic_ulcer_disease	43110	0.068789	0.129542	0.0883498	0.169547	26.7705	-71.6568	PTGS2
Hidradenitis_suppurativa	43109	0.0621271	0.123947	0.080649	0.164149	25.9206	-72.0222	TNF
Reactive_arthritis	43106	0.0418561	0.111709	0.057157	0.155637	22.7163	-72.0905	TNF
Henoch-Schoenlein_purpura	43108	0.0554178	0.120072	0.0728836	0.16409	25.0315	-72.4125	HSP90AA1
Osteoarthritis	43110	0.068789	0.129542	0.0883498	0.169547	27.3111	-73.1039	PLA2G4A
Paracoccidioidomycosis	43108	0.0554178	0.120072	0.0728836	0.16409	25.4512	-73.6266	TNF
Hemorrhoid	43111	0.0754039	0.133867	0.0959866	0.171923	28.6658	-74.0982	RPS6KA3
Metaphyseal_dysplasia	43111	0.0754039	0.133867	0.0959866	0.171923	28.8012	-74.4481	NR0B1
Alopecia_universalis	43107	0.048661	0.117427	0.0650531	0.162835	24.8724	-75.1862	AR
Myotonia_congenita	43109	0.0621271	0.123947	0.080649	0.164149	27.062	-75.1938	SCN4A
Keratoconjunctivitis_sicca	43108	0.0554178	0.120072	0.0728836	0.16409	26.1317	-75.5951	TLR4
Intrahepatic_cholestasis	43109	0.0621271	0.123947	0.080649	0.164149	27.4256	-76.204	ABCB11
Pyloric_stenosis	43110	0.068789	0.129542	0.0883498	0.169547	28.4908	-76.2616	NOS1
Coffin-Lowry_syndrome	43109	0.0621271	0.123947	0.080649	0.164149	27.522	-76.4718	RPS6KA3
beta-mannosidosis	43109	0.0621271	0.123947	0.080649	0.164149	27.6144	-76.7287	BCL2
Adenocarcinoma	43109	0.0621271	0.123947	0.080649	0.164149	27.6398	-76.7993	TP53
Subependymal_giant_cell_astrocytoma	43109	0.0621271	0.123947	0.080649	0.164149	27.6883	-76.934	MTOR
Eye_disease	43107	0.048661	0.117427	0.0650531	0.162835	25.4614	-76.9667	MC4R
Glycerol_kinase_deficiency	43108	0.0554178	0.120072	0.0728836	0.16409	27.1552	-78.556	NR0B1
Musculoskeletal_system_disease	43110	0.068789	0.129542	0.0883498	0.169547	29.4317	-78.7801	CCR3
Spermatic_cord_torsion	43109	0.0621271	0.123947	0.080649	0.164149	28.4082	-78.9342	NOS3
Actinic_keratosis	43109	0.0621271	0.123947	0.080649	0.164149	28.4989	-79.1863	TP53
Partington_syndrome	43108	0.0554178	0.120072	0.0728836	0.16409	27.4081	-79.2877	RPS6KA3
Von_Hippel-Lindau_disease	43110	0.068789	0.129542	0.0883498	0.169547	29.7486	-79.6284	EGLN1
Nevoid_basal_cell_carcinoma_syndrome	43108	0.0554178	0.120072	0.0728836	0.16409	27.6096	-79.8707	SMO
Pasteurellosis	43111	0.0754039	0.133867	0.0959866	0.171923	31.2953	-80.895	ITGAL
Septic_arthritis	43107	0.048661	0.117427	0.0650531	0.162835	26.7993	-81.0109	TNF
Prostatic_hypertrophy	43108	0.0554178	0.120072	0.0728836	0.16409	28.0429	-81.1241	AR
Scarlet_fever	43109	0.0621271	0.123947	0.080649	0.164149	29.8674	-82.9887	EDNRA
Neonatal_abstinence_syndrome	43107	0.048661	0.117427	0.0650531	0.162835	27.5972	-83.4231	OPRD1
Sleep_apnea	43107	0.048661	0.117427	0.0650531	0.162835	27.686	-83.6913	EDN1
Hypoactive_sexual_desire_disorder	43108	0.0554178	0.120072	0.0728836	0.16409	30.068	-86.9823	HSD17B2
46_XY_gonadal_dysgenesis	43108	0.0554178	0.120072	0.0728836	0.16409	30.3667	-87.8465	NR0B1
Reticulate_acropigmentation_of_Kitamura	43108	0.0554178	0.120072	0.0728836	0.16409	30.5955	-88.5083	FKBP1A
Legg-Calve-Perthes_Disease	43108	0.0554178	0.120072	0.0728836	0.16409	31.1717	-90.1751	TBXAS1
Hypogonadotropism	43108	0.0554178	0.120072	0.0728836	0.16409	31.195	-90.2425	PROKR2
Epidermolysis_bullosa_acquisita	43106	0.0418561	0.111709	0.057157	0.155637	28.9231	-91.788	HSP90AA1
Inflammatory_bowel_disease	43107	0.048661	0.117427	0.0650531	0.162835	30.9422	-93.5346	PTGER4
Myelodysplastic_syndrome	43108	0.0554178	0.120072	0.0728836	0.16409	32.378	-93.6649	SCN4A
Diabetic_neuropathy	43137	0.000736954	0.00494988	0.00188422	0.0126557	13.0752	-94.3113	NTRK1;GLO1
T_cell_deficiency	43105	0.0350029	0.100758	0.0491947	0.145775	28.4516	-95.3789	IL2
Pericholangitis	43106	0.0418561	0.111709	0.057157	0.155637	31.3307	-99.4286	UGT1A9
Denture_stomatitis	43107	0.048661	0.117427	0.0650531	0.162835	32.9129	-99.4916	CXCR1
Neurogenic_bowel	43107	0.048661	0.117427	0.0650531	0.162835	33.3858	-100.921	PTGIS
Chromosome_Xp21_deletion_syndrome	43107	0.048661	0.117427	0.0650531	0.162835	33.7159	-101.919	NR0B1
Head_and_neck_squamous_cell_carcinoma	43106	0.0418561	0.111709	0.057157	0.155637	32.124	-101.946	TP53
Skin_melanoma	43107	0.048661	0.117427	0.0650531	0.162835	33.8396	-102.293	S100B
Membranous_glomerulonephritis	43106	0.0418561	0.111709	0.057157	0.155637	32.2762	-102.429	PLA2G1B
Anemia	43107	0.048661	0.117427	0.0650531	0.162835	34.8776	-105.431	UGT1A9
Kidney_angiomyolipoma	43107	0.048661	0.117427	0.0650531	0.162835	36.8105	-111.274	MTOR
Scleritis	43105	0.0350029	0.100758	0.0491947	0.145775	36.5658	-122.581	TNF
adult-onset_Still's_disease	43105	0.0350029	0.100758	0.0491947	0.145775	37.2873	-124.999	TNF
Spiradenoma	43105	0.0350029	0.100758	0.0491947	0.145775	38.0386	-127.518	GSTA2
Ocular_cancer	43106	0.0418561	0.111709	0.057157	0.155637	40.3458	-128.038	TP53
Membranoproliferative_glomerulonephritis	43105	0.0350029	0.100758	0.0491947	0.145775	38.9048	-130.422	S100B
Lymphocele	43106	0.0418561	0.111709	0.057157	0.155637	42.8814	-136.085	MTOR
Osteosarcoma	43105	0.0350029	0.100758	0.0491947	0.145775	40.8786	-137.038	TP53
DOID:3858	43105	0.0350029	0.100758	0.0491947	0.145775	42.0924	-141.107	TP53
Meningioma	43106	0.0418561	0.111709	0.057157	0.155637	45.3282	-143.85	SMO
Complement_component_3_deficiency	43105	0.0350029	0.100758	0.0491947	0.145775	43.1859	-144.773	S100B
Pulpitis	43105	0.0350029	0.100758	0.0491947	0.145775	44.7071	-149.873	TRPV1
Chronic_NK-cell_lymphocytosis	43136	0.000493603	0.00348986	0.00142095	0.0102258	20.4124	-155.415	FCGR3B;CXCR1
Factor_X_deficiency	43105	0.0350029	0.100758	0.0491947	0.145775	46.5935	-156.196	F10
Paronychia	43106	0.0418561	0.111709	0.057157	0.155637	49.2713	-156.363	EGFR
Burning_mouth_syndrome	43136	0.000493603	0.00348986	0.00142095	0.0102258	22.7128	-172.931	SCN9A;TRPV1
Pseudohermaphroditism	43105	0.0350029	0.100758	0.0491947	0.145775	55.7227	-186.8	AR
Acute_promyelocytic_leukemia	43105	0.0350029	0.100758	0.0491947	0.145775	59.0408	-197.924	RARA
Primary_polycythemia	43104	0.0281011	0.0905978	0.0411657	0.138248	83.5704	-298.509	EGLN1
