# Supplementary material for: AICD: an integrated anti-inflammatory compounds database for drug discovery
Source: Sci Rep. 2019 May 23;9:7737. doi: 10.1038/s41598-019-44227-x (PMC6533287; doi:10.1038/s41598-019-44227-x)
Supplement: Supplementary file 7 — Dataset 6 [file 41598_2019_44227_MOESM7_ESM.xlsx]

## Sheet: Sheet1
PubChem CID	UniProt ID
7	P29274
7	P29275
51	Q9GZT9
109	P31390
109	P35367
109	Q9H3N8
135	P51580
237	P13569
237	P14555
241	P24557
247	O95342
338	O95342
338	P15121
370	P52020
421	P15121
444	P31390
444	P35367
447	P51580
568	P35869
594	P31390
594	P35367
594	Q9H3N8
595	P31390
595	P35367
595	Q9H3N8
681	O95342
727	P15207
774	P31389
774	P31390
774	P35367
774	Q91ZY2
774	Q91ZY3
774	Q9H3N8
778	P31390
778	P35367
778	Q9H3N8
790	X5DNB4
795	P24557
795	Q16647
838	P51843
863	P15121
864	P15121
876	P31390
876	P35367
876	Q9H3N8
912	Q9H3N8
978	P51580
985	P12104
999	P15121
1054	O95342
1110	Q9GZT9
1150	P05164
1181	P56373
1183	P15207
1188	P29274
1188	X5DNB4
1238	P35367
1238	Q9H3N8
1302	P23219
1318	P32246
1328	P29275
1328	X5DNB4
1329	P29274
1329	P29275
1329	X5DNB4
1330	P29275
1355	P31389
1369	P12104
1372	P14555
1396	P05979
1400	P42345
1433	P29474
1433	P35228
1474	P32246
1480	P15207
1484	Q28969
1508	P00750
1517	P35396
1517	P37231
1517	Q03181
1517	Q07869
1533	P29474
1533	P35228
1543	Q02127
1547	P29274
1613	P15121
1615	P35367
1649	P35228
1674	P35869
1676	P29274
1676	P29275
1676	X5DNB4
1746	P00750
1752	P15207
1775	P35499
1776	P29474
1776	P35228
1794	P29274
1794	P31390
1880	O14920
1882	P29275
1882	X5DNB4
1892	P29275
1892	X5DNB4
1893	P29474
1893	P35228
1908	P29275
1908	X5DNB4
1917	X5DNB4
1922	P29274
1922	P29275
1922	X5DNB4
1923	P07900
1935	O95342
1942	P29274
1942	P29275
1971	Q8NER1
1973	P25023
1973	P26684
1973	P31390
1973	P34978
1981	Q04760
1983	O95342
2016	P13569
2022	O95342
2028	P56373
2031	P31390
2031	P35367
2052	Q14289
2087	P15207
2088	P14324
2090	P04054
2090	Q9NR96
2120	P07943
2120	P15121
2123	P21462
2126	P10276
2126	P10826
2126	P13631
2138	P09871
2146	P09871
2146	P29474
2146	P35228
2151	P05979
2153	P27815
2153	P29274
2153	P29275
2153	X5DNB4
2157	Q14534
2159	P31389
2159	P35367
2159	Q9H3N8
2160	P04629
2160	P31389
2160	P31390
2160	P35367
2160	Q9H3N8
2170	Q9H3N8
2200	P31390
2202	P09917
2211	P05979
2244	P05979
2244	P23219
2247	P31389
2247	P35367
2247	Q9H3N8
2265	O95342
2267	P35367
2286	P37231
2332	P00750
2332	P09871
2333	Q04828
2336	P35869
2344	P35367
2346	Q8NER1
2361	P35869
2375	P06401
2375	P10275
2375	P15207
2378	P04054
2388	P56373
2415	P05979
2444	P31390
2477	O95342
2512	P31389
2519	P27815
2519	P29274
2519	P29275
2519	P42345
2519	X5DNB4
2554	O95342
2554	P35367
2554	P35499
2564	P31390
2578	O95342
2581	P05979
2581	P23219
2605	P10276
2605	P10826
2605	P13631
2662	O62664
2662	O78750
2662	P05979
2662	P09917
2662	P23219
2662	P35354
2662	Q63921
2678	P31389
2678	P35367
2678	Q9H3N8
2683	P04054
2690	P29274
2690	P29275
2691	P29274
2703	P10415
2710	P10415
2710	P31390
2722	P07900
2722	P09917
2722	P13569
2725	P31389
2725	P31390
2725	P35367
2725	Q9H3N8
2726	O95342
2726	P31390
2726	P35367
2726	Q9H3N8
2727	O95342
2733	P29474
2733	P35228
2756	P35367
2756	Q9H3N8
2763	O95342
2763	Q07869
2771	P31389
2771	P31390
2782	Q9H3N8
2788	P07900
2790	P35367
2790	Q9H3N8
2794	O95342
2796	P37231
2796	Q07869
2797	P12104
2797	P37231
2797	Q07869
2801	P31390
2812	P25024
2816	Q04828
2818	O95342
2818	P31389
2818	P31390
2818	P35367
2818	Q9H3N8
2882	O95342
2913	P31389
2913	P31390
2913	P35367
2913	Q9H3N8
2955	O95342
2995	P31389
2995	P31390
2995	P35367
3016	Q04828
3033	O60656
3033	P05979
3033	P10145
3033	P12104
3033	P23219
3033	P25024
3035	P15207
3036	P15207
3077	P31390
3077	Q9H3N8
3100	P31389
3100	P31390
3100	P35367
3100	Q9H3N8
3102	P15207
3103	P31390
3104	P56373
3108	P07900
3117	P13569
3121	O95342
3134	Q14289
3152	O95342
3177	P05979
3177	P23219
3182	X5DNB4
3191	P31389
3191	Q9H3N8
3206	P00813
3218	P09917
3219	P31389
3224	P14061
3224	P15207
3241	P31389
3278	O60760
3291	P35367
3308	P23219
3311	P29474
3311	P35228
3314	P10275
3314	P23219
3331	O95342
3339	P12104
3339	P37231
3339	Q07869
3342	Q04760
3345	P31390
3345	P35367
3348	P35367
3348	Q9H3N8
3371	P05164
3371	P10275
3371	P12104
3371	P15121
3371	Q04828
3372	P15207
3372	P31390
3372	P35367
3373	O95342
3380	P31390
3386	P31389
3386	P31390
3386	P35367
3394	P05979
3394	P12104
3394	P23219
3394	Q04828
3396	P31389
3396	P35367
3397	O95342
3397	P10275
3440	O95342
3440	P28845
3440	P50172
3455	P31390
3463	P37231
3463	Q07869
3469	P09917
3474	O95342
3475	O95342
3488	O95342
3488	P13569
3503	P10415
3503	P15121
3504	P62942
3546	P28482
3547	P41597
3559	O60656
3559	P31389
3559	P31390
3559	P35367
3589	P15207
3610	P09917
3624	P13569
3658	P35367
3658	Q9H3N8
3661	P31390
3661	P35367
3668	P29274
3668	P29275
3671	P27815
3671	Q07343
3672	O62664
3672	O95342
3672	P05979
3672	P09917
3672	P12104
3672	P23219
3678	P21462
3692	Q9H3N8
3696	P31390
3696	P35367
3710	P14555
3711	P04054
3711	P14555
3715	P05979
3715	P09917
3715	P10145
3715	P10275
3715	P15121
3715	P23219
3715	P24557
3715	P37231
3715	Q04760
3715	Q04828
3715	Q63921
3715	Q9Y5Y4
3726	P28482
3748	O95342
3749	P25101
3758	X5DNB4
3767	O95342
3779	O95342
3797	P52333
3799	P52333
3815	P52333
3815	Q16584
3820	P27361
3820	P28482
3820	P51843
3821	P35499
3822	P31389
3822	P35367
3825	P12104
3825	P15121
3825	Q04760
3826	P12104
3827	O95342
3827	P09917
3827	P31389
3827	P35367
3827	Q9H3N8
3838	P56373
3845	P35869
3878	P35499
3899	O95342
3899	Q02127
3922	P10276
3922	P10826
3922	P13631
3922	P19793
3922	P28702
3922	P37231
3922	P48443
3947	P31390
3947	P35367
3957	P31390
3957	P35367
3957	Q9H3N8
3964	P31390
3964	P35367
3964	Q9H3N8
3965	P23219
3969	P09917
3973	P42345
3994	Q4QQW4
4011	P35367
4033	P13569
4034	P31390
4036	P09917
4037	P05979
4037	P12104
4037	Q04828
4042	P15207
4044	P23219
4044	Q04828
4075	Q9UPY5
4078	P35367
4098	O95342
4098	P31390
4115	P15207
4122	P51843
4139	P09623
4168	P31390
4196	P15207
4205	P31390
4205	P35367
4212	P13569
4286	P00750
4292	P05979
4292	P22437
4292	P23219
4300	P00750
4301	P00750
4366	P29474
4366	P35228
4413	P00736
4413	P09871
4416	P15207
4449	O95342
4449	P31389
4449	P31390
4449	P35367
4477	P28482
4485	O95342
4493	P10275
4495	P05164
4495	P23219
4506	P35367
4528	O95342
4528	P31390
4528	P35367
4534	O62664
4534	P07900
4534	P09917
4543	P31390
4543	P35367
4552	P07900
4553	O62664
4553	P05979
4553	P09917
4553	P22437
4553	P23219
4566	Q14289
4585	P31389
4585	P31390
4585	P35367
4592	P27361
4592	P28482
4595	P31390
4601	P31390
4601	P35367
4615	P31389
4641	P13569
4671	Q8NER1
4674	P14324
4687	X5DNB4
4688	O95342
4708	P52333
4713	P28482
4735	P04271
4737	P35367
4740	P01375
4740	P27815
4740	P29275
4740	X5DNB4
4747	P15207
4748	P35367
4761	Q9H3N8
4814	O95342
4826	O95342
4829	O95342
4829	P37231
4830	P31389
4830	P35367
4850	P31389
4883	O95342
4885	P31389
4887	Q9NS75
4887	Q9Y271
4891	O95342
4911	O60656
4911	O95342
4917	P35367
4919	P31390
4919	P35367
4926	P31390
4926	P35367
4927	P31390
4927	P35367
4927	Q9H3N8
4946	O95342
4946	P35367
4976	P31390
4977	X5DNB4
4992	P31389
4992	P31390
4992	P35367
4992	Q9H3N8
5002	P31389
5002	P31390
5002	P35367
5022	P29274
5022	P29275
5035	Q62986
5039	O95342
5054	P05979
5059	P09917
5073	P31389
5073	P31390
5073	P35367
5074	P31389
5083	P51812
5087	P01375
5087	P27815
5087	Q07343
5090	P05979
5090	P09917
5090	P22437
5090	P23219
5090	Q63921
5092	P01375
5092	P27815
5092	Q07343
5092	Q08499
5095	P31389
5100	P19838
5139	P29474
5139	P35228
5141	P09488
5142	P29474
5142	P35228
5147	P10275
5162	P09917
5163	P31389
5164	P28482
5171	P05979
5184	P31390
5212	P27815
5212	P29274
5212	Q08499
5245	P14324
5265	P31390
5265	P35367
5278	P07943
5278	P15121
5279	P04629
5291	O14920
5291	O15111
5291	P04629
5291	P27361
5291	P28482
5291	P42345
5291	P51617
5291	P51812
5291	P52333
5291	P54646
5291	Q13131
5291	Q14289
5291	Q16584
5291	Q9NWZ3
5311	O09106
5311	P13569
5311	P15145
5311	P51843
5312	Q9GZT9
5329	P26684
5336	Q9UPY5
5340	P25101
5340	P26684
5344	P25101
5344	P26684
5345	O60760
5355	O95342
5355	P31390
5361	P56373
5369	P27815
5374	P31389
5381	P10276
5381	P10826
5381	P13631
5405	P31389
5405	P35367
5408	P15207
5426	P01375
5429	X5DNB4
5430	P62942
5438	P00750
5452	P31390
5452	P35367
5472	O95342
5475	P13569
5505	O95342
5509	P10145
5509	Q04760
5522	X5DNB4
5533	P31389
5533	P35367
5566	P31390
5566	P35367
5568	P31390
5574	P31390
5584	P35367
5587	P31390
5587	P35367
5649	O95342
5656	P31389
5656	P31390
5656	P35367
5684	P31390
5684	P35367
5684	Q9H3N8
5694	P05979
5694	P09917
5694	P37231
5694	Q03181
5694	Q07869
5697	P29274
5697	P29275
5697	X5DNB4
5717	P35367
5717	P47712
5717	Q9NS75
5717	Q9Y271
5722	P27815
5722	Q07343
5723	Q08499
5724	P15121
5733	Q04760
5736	P31389
5736	P35367
5743	O95342
5743	P04054
5743	P06401
5743	P08235
5743	P10275
5743	P15207
5753	P15207
5754	P15207
5755	P06401
5755	P08235
5755	P10275
5755	P15207
5756	P15207
5757	O08537
5757	P10275
5757	P15207
5757	Q62986
5761	P31390
5761	P35367
5770	O95342
5770	P13569
5775	P31390
5775	P35367
5803	P10275
5811	P51580
5833	P06401
5833	P08235
5833	P10275
5833	P13569
5833	P15207
5839	P08235
5839	P15207
5852	O95342
5862	Q9UPY5
5870	P14061
5879	P15207
5881	P15207
5888	P15207
5920	P10275
5957	P56373
5971	Q8NER1
5983	O95342
5991	P15207
5993	P15207
5994	O95342
5994	P06401
5994	P08235
5994	P10275
5994	P12104
5994	P15207
5995	P10275
5995	P15207
5997	P15207
6005	P10415
6005	P31389
6010	P15207
6013	P10275
6013	P15207
6021	P56658
6022	P07900
6022	P56373
6098	O95342
6108	P51580
6128	P15207
6167	P51843
6197	P62942
6199	P19838
6230	P06401
6230	P15207
6231	P15207
6234	O95342
6279	P06401
6279	P08235
6279	P10275
6279	P15207
6279	Q04828
6293	P10415
6294	P15207
6318	P51580
6322	P35228
6446	P10275
6496	P06401
6623	P10275
6623	P15207
6643	P15207
6710	P29274
6731	P07900
6763	P04054
6763	Q14289
6834	P31390
6834	P35367
6865	P07900
6984	P15207
7023	P07900
7050	P42345
7090	P09917
7090	P14555
7099	P13569
7103	P15207
7121	P51580
7127	P37231
7127	Q03181
7127	Q07869
7175	P15207
7204	Q13258
7204	Q9Y5Y4
7329	P04054
7393	P15207
7403	P51580
7418	P51580
7433	P51580
7453	P15207
7454	P04054
7456	P15207
7564	P21462
7638	P15207
7933	P15207
7978	P07900
8247	P09917
8321	P29274
8394	Q07343
8468	P51580
8497	P51580
8515	P52333
8572	P15207
8593	O95342
8739	P51580
8842	Q8NER1
8892	P15121
8974	P29274
8974	P29275
8974	P56658
9017	Q8NER1
9064	O62664
9064	P05979
9221	P07900
9222	O14920
9287	P35367
9445	Q04828
9681	P31390
9880	P06401
9880	P10275
9880	P15207
10114	P16232
10114	P28845
10114	P50172
10168	P07900
10189	P23219
10204	P15207
10208	P05979
10228	P09917
10230	O95342
10237	P35367
10239	Q02127
10251	P10275
10251	P15207
10256	P12268
10356	P51580
10365	Q9GZT9
10439	P07900
10439	P29474
10439	P35228
10494	P04054
10494	P35228
10607	P05979
10607	P51843
10624	P31390
10634	P10275
10634	P15207
10635	P10275
10635	P15207
10646	P31390
10658	P19838
10680	P10275
10680	P15207
10774	P23219
11291	P31389
11291	P31390
11302	P15207
11332	P07900
11349	P10275
11359	P07900
11373	P07900
11379	P35228
11393	P15121
11461	P51580
11742	P15207
11768	P10415
11914	P15121
11970	P15121
12085	P51580
12450	Q9NR96
12480	P42345
12575	P51580
12852	P29274
12852	P29275
13089	P15207
13109	P15207
13250	P52020
13342	O95342
13342	P51843
14338	P32246
14347	P15207
14425	P52020
14562	P07900
14610	Q9NR96
14677	P31390
14855	P15207
14982	P28845
14982	P50172
15250	P10145
15331	Q9GZT9
15339	P05979
15347	P29474
15347	P35228
15348	P29474
15348	P35228
15387	P35367
15625	P30561
15625	P35869
15664	P32246
15689	P29474
15689	P35228
15723	P35367
15730	P15207
15765	P29474
15765	P35228
15818	P15207
15880	P15121
15993	P56373
16054	P07900
16157	P00750
16157	P09871
16231	P00750
16231	P29274
16231	P31390
16362	P35367
16741	Q8NER1
16763	P19838
16766	P19838
16857	P51580
16884	P19838
16954	P01375
17097	P15207
17097	P35869
17124	P15121
17155	P35499
17155	P42345
17201	P01375
17649	P51843
17676	P15207
17884	P29274
18381	O95342
18464	Q04828
18636	P35869
18728	P10275
18728	P15207
18786	P42345
19354	P06401
19649	O95342
19861	P31390
19861	Q9H3N8
20039	P56658
20077	P07900
20262	P29274
20262	P29275
20445	P32246
20479	P15144
20825	P15121
21319	O95342
21450	P05164
21507	P29474
21507	P35228
21510	P35869
21648	P10275
21706	P56373
21722	P31390
21722	P35367
21855	P31390
22232	P07900
22375	P29275
22633	P05979
22810	P05979
23190	P56658
23386	P35869
23418	P49654
23647	P10275
23897	P35367
24360	P13569
24650	P14324
24773	P15207
25447	P00813
25447	P56658
25641	P15207
25701	P31390
25701	P35367
25701	Q9H3N8
26248	P07900
26388	P35367
27022	P23219
27023	P23219
27842	P29474
27842	P35228
27861	P05979
28329	X5DNB4
28566	P23219
28858	O95342
28871	Q9Y5Y4
29298	P35367
29698	P10275
30323	P07900
30323	P21462
30931	P10145
31101	P31389
31113	P21462
31211	P10275
31420	P29274
31703	P07900
31771	P26684
32781	P35869
32798	O95342
33584	P37231
33613	O95342
34677	P15145
35454	P35869
35803	P51843
35823	P35869
36187	P35869
36188	P35869
36314	O95342
36381	P35367
36401	P35869
36614	P35869
36709	P06401
36709	P15207
36934	P35869
36982	P15207
37015	Q07343
37015	X5DNB4
37034	P35869
37207	P35869
37459	P31390
37459	P35367
37463	P35367
37463	Q9H3N8
37486	P23219
37632	P35367
38019	P35869
38193	P35869
38213	P35869
38251	P35869
38253	P35869
38254	P35869
38439	P35869
38853	O95342
39042	O95342
39042	P12104
39042	P35396
39042	P37231
39042	Q03181
39042	Q07869
39728	P35869
39729	P35869
39732	P35869
39836	P29474
39836	P35228
39912	P23219
39912	Q04828
39929	P35869
39941	O95342
40479	P35869
40539	Q9UPY5
40589	P35367
40634	P23219
40692	P29274
40854	O60760
41166	P07943
41376	P31389
41376	Q9H3N8
41531	P15121
42128	P35869
42129	P35869
42131	P35869
42134	P35869
42138	P35869
42140	P35869
42836	P35869
42839	P35869
42840	P35869
43255	P35869
43495	P35869
43585	P15121
43815	P31389
43815	P31390
43815	P35367
44023	P31390
44093	P19602
44101	P35869
44259	O14920
44259	O15111
44259	P04626
44259	P04629
44259	P27361
44259	P28482
44259	P42345
44259	P51617
44259	P51812
44259	P52333
44259	P54646
44259	P63085
44259	Q13131
44259	Q14289
44259	Q16584
44259	Q9NWZ3
46533	Q9Y5Y4
47299	P35869
47300	P35869
47650	P35869
47795	P09917
47811	P31389
47936	P51843
49923	P35869
49931	P35869
50204	P05979
50287	P35367
50287	Q9H3N8
50313	O95342
50496	P04054
50610	P35869
50891	P35869
51043	P35869
51126	P35869
51130	P35869
51464	P35869
51550	P24557
51550	P34978
53001	P24557
53001	Q16647
53036	P35869
53154	P35869
53232	P13569
53359	P07943
53359	P15121
53524	P35869
53555	P24557
53555	P34978
53555	Q16647
53600	P70313
54343	P34978
54454	O95342
54454	P13569
54477	P31390
54562	P31389
54687	O95342
54687	Q14534
54897	O95342
55103	P35869
55104	P35869
55111	P35869
55112	P35869
55119	P35869
55125	P35869
55130	P35869
55133	P35869
55217	P31390
55245	P06401
55245	P08235
55245	P10275
55283	P25024
55390	P24557
55390	Q16647
55482	P35367
55844	P26684
55901	P31390
56012	P29274
56069	P10275
56069	P15207
57030	Q02127
57109	P24557
57109	Q9Y271
57242	P31389
57267	P31390
57363	P15207
57637	P14324
59003	P07900
59757	P09917
59758	P15207
60059	P35869
60149	P31389
60149	P31390
60149	P35367
60164	P10276
60164	P10826
60164	P13631
60172	P56658
60312	P35869
60490	O95342
60490	P09917
60490	P14555
60490	P23219
60542	P09917
60680	P31390
60680	P35367
60700	P13569
60751	P29275
60785	P31389
60795	P31390
60795	P35367
60795	Q9H3N8
60835	P35367
60852	P14324
60854	P31389
60854	P31390
60854	P35367
60858	P35367
60858	Q9H3N8
60910	P37231
60923	P09917
60961	P00813
60961	P12268
60961	P20839
60961	P29274
60961	P29275
61253	P52020
62389	P28482
62865	P31389
63078	P35869
63090	P35869
63439	Q9H3N8
64715	P13569
64718	O95342
64928	P37231
64928	Q07869
64929	P12104
64929	P37231
64929	Q03181
64929	Q07869
64945	P28845
64945	Q07869
64945	Q7T3S7
64961	O15111
65015	O08565
65015	P41597
65047	P09488
65058	P56658
65064	O95342
65064	P52020
65084	P23219
65237	P32246
65238	P52020
65269	P03958
65269	P29275
65304	P56373
65434	P15207
65482	P51580
65562	P56373
65569	Q04828
65710	P29274
65752	P23219
65808	O95342
65853	P31390
65895	P31389
65895	P35367
65906	P35367
65906	Q9H3N8
65922	P24557
65924	P52333
65939	P31390
65999	P35396
65999	P37231
65999	Q03181
65999	Q07869
66030	P15207
66120	X5DNB4
66166	P15207
66167	Q04828
66532	P04054
66541	P07900
66644	P05164
67262	O60760
67277	P01375
67364	P04271
67979	P15121
68112	P10275
68258	P10415
68266	P15145
68368	P00813
68368	P56658
68551	P31390
68551	P35367
68570	P15207
68686	P14324
68740	P14324
68873	P06401
68873	P08235
68873	P10275
68928	P07900
68958	P07900
69150	P15207
69519	P15121
69550	P29275
69590	P42345
69591	P42345
69689	P29274
69689	P29275
69894	P09917
70335	P05979
70387	P27815
70639	P29274
70766	P07900
70769	P42345
70821	P42345
70835	X5DNB4
70848	P32246
71237	P14324
71246	P23219
71263	Q9H3N8
71355	Q61263
71356	P27815
71360	P29274
71360	P35367
71398	P09917
71398	P10275
71593	P29274
71593	P29275
71751	P09917
71781	P35367
72099	Q63921
72172	P14555
72172	P15144
72172	P15145
72172	P15684
72172	P97449
72276	P05979
72279	P15207
72303	P09917
72303	P19793
72462	P51843
72574	P07900
72791	P32246
72792	P32246
73046	P29474
73046	P35228
73124	P29274
73124	P29275
73160	P05979
73207	P07943
73255	Q8NER1
73333	P31390
73489	Q8NER1
73568	P52020
73644	P52020
73680	P12268
73680	P20839
73742	P29474
73742	P35228
74050	P14061
74265	P32246
74296	P42345
74709	P51580
74989	Q02127
75048	P15207
75263	Q8NER1
75294	P09917
75409	P42345
75896	P31390
75896	P35367
75896	Q9H3N8
75919	P35367
75919	Q9H3N8
75929	P29274
75929	P29275
76011	P29275
76104	X5DNB4
76302	P15207
76549	Q9GZT9
76743	P05979
76808	P15144
77033	P51677
77098	P06401
77524	P32246
77575	P35367
77812	O60760
77865	P32246
77955	P01375
77999	O95342
77999	P37231
77999	Q03181
77999	Q07869
78016	P51580
78092	P15145
78151	Q8NER1
78268	P29274
78363	P05979
78729	P52020
78747	P07900
78864	P27815
78864	Q07343
78867	P07900
79020	P42345
79618	P07900
79698	P35367
80074	P09917
80220	P29274
80220	X5DNB4
81058	P15121
81439	P28845
81457	P29274
81457	P29275
81472	Q08499
81595	P42345
81829	P09917
82073	P07900
82145	Q03181
82146	P10276
82146	P10826
82146	P13631
82146	P19793
82146	P28702
82146	P48443
83053	P35228
83156	Q9NR96
83307	P27815
83632	P35367
84076	P51843
84770	P14324
85070	P35869
85237	P29474
85237	P35228
85277	P10415
85277	Q14289
85393	P23219
86291	P35869
86344	P29274
87020	P23219
87425	P42345
87653	P31389
87653	Q9H3N8
87754	P15121
87894	P12268
87935	Q9NR96
88281	P09917
88881	P51843
89576	P14555
89954	Q03181
90448	P07943
91469	P15207
91532	P56373
91557	P56373
91613	Q9H3N8
91649	P06401
91649	P10275
91649	P15207
91815	P07900
92117	P31390
92199	P56373
92208	P29275
92337	P23219
92337	Q63921
92411	X5DNB4
92432	P56450
92722	P00750
92730	P28845
92877	P15207
92895	P14061
93039	P07900
93149	P32246
93205	P29274
93205	P29275
93219	X5DNB4
93637	P07900
94022	Q9NR96
94284	Q9GZT9
94320	P14061
94320	P28845
94320	P37059
94381	Q14289
94525	P10275
94688	P31390
94852	P07943
95022	P13569
95028	P29275
95034	Q07869
95121	P29274
95121	P29275
95272	P10275
95285	P26684
95677	Q9QUK6
95696	P10415
95861	P07900
95990	Q04760
96851	P11021
96851	P56658
96852	P56658
97032	P15207
97286	P04271
97297	P28482
97394	Q9GZT9
97537	Q04760
97709	P15145
97762	P15207
97860	P10275
97908	P14555
98196	P07900
98449	P15145
99562	P29275
99619	P29275
100064	P51843
100335	Q9NR96
100478	Q9QUK6
100492	P51843
100520	Q9NR96
100526	P23219
100595	P10275
100596	P51843
100641	Q9NR96
100659	P09917
100780	P05979
100790	P10275
101319	P10275
101420	P29275
101420	X5DNB4
101422	P29275
101430	P29275
101446	P29275
101745	P07900
101788	P08235
101788	P28845
104741	P06401
104826	Q8NER1
104865	O95342
104865	P25101
104865	P26684
104924	P29274
105007	P24557
105007	Q9Y271
105101	P15207
107342	P09871
107780	P35367
107810	P25101
107968	P29474
107968	P35228
107971	P60568
107984	P29474
107984	P35228
107985	P55085
108002	P25101
108003	P07900
108003	P15207
108041	P00736
108107	P31390
108120	P35869
108143	P10276
108143	P10826
108143	P13631
108143	P15145
110634	Q08499
110635	P27815
110635	Q07343
110635	Q08499
111253	P28845
114743	P35367
114864	P10145
114896	P35869
115205	P56373
115206	P35869
115237	P31389
115237	P35367
115239	P23219
117475	P09871
118425	P29474
118425	P35228
119086	P06401
119342	P10276
119342	P10826
119342	P13631
119343	P30411
119376	P31390
119380	P35367
119461	O60760
119461	Q13258
119553	P24557
119570	P13569
119607	P00403
119607	P23219
119812	P35367
120445	P35367
120533	P26684
121026	O60760
122016	P12104
122044	P26684
122065	P31389
122129	P00750
122130	P31389
122149	P25101
122159	P05979
122227	P46663
122267	P00750
122272	P25101
122272	P26684
122296	P00750
122327	Q61263
122660	P15121
122805	P09917
123080	P09917
123585	P15121
123619	P23219
123631	O14920
123631	O15111
123631	P00533
123631	P04626
123631	P04629
123631	P27361
123631	P28482
123631	P42345
123631	P51617
123631	P51812
123631	P52333
123631	P54646
123631	Q13131
123631	Q14289
123631	Q16584
123631	Q9NWZ3
123683	P29274
123683	P29275
123807	P29274
123807	P29275
123814	P15144
123879	Q13258
123879	Q9Y5Y4
123883	P25101
123884	P30411
123884	P46663
124016	P52020
124031	P15144
124072	P09917
124087	P35367
124087	Q9H3N8
124357	P35228
124786	P15145
125101	P09917
125415	P15144
125564	P31390
125628	P21462
125737	P24557
126054	P29274
126079	P29274
126079	P29275
126253	P24557
126565	O14920
126565	O15111
126565	P04629
126565	P27361
126565	P28482
126565	P42345
126565	P51617
126565	P51812
126565	P52333
126565	P54646
126565	Q13131
126565	Q14289
126565	Q16584
126565	Q9NWZ3
126624	P31389
126688	Q9H3N8
126845	Q04760
126941	O95342
127019	P19793
127019	P28702
127096	P31389
127885	P14555
127923	P23219
127928	P27815
127928	Q07343
127942	Q63921
127993	P29274
128016	P10826
128016	P19793
128016	P28702
128016	P48443
128132	P09917
128355	Q9Y271
128442	P07943
128480	P09917
128523	P14324
128525	P29274
128525	P29275
128563	P35367
128784	P29274
128784	P29275
128784	X5DNB4
128814	P37231
128814	Q07869
128853	Q04760
128861	Q04760
129065	P09917
129095	P09917
129232	P09917
129265	P09917
129334	P30561
129432	P25101
129432	P26684
129519	P24557
129723	P05979
130007	P09917
130013	P15144
130331	Q02127
130904	P06401
130956	P14324
130998	P07943
131255	P07900
131419	Q02127
131432	P29274
131432	P29275
131450	P29274
131453	P09917
131713	P24557
131717	P24557
131820	P09917
132127	O60656
132306	P09917
132323	P15121
132581	P10275
132749	O60760
132775	P19793
132862	P29474
132862	P35228
132928	P30411
132937	Q9H3N8
132954	P31389
132954	P35367
132981	P10275
132981	P15207
133017	P35367
133021	O62664
133021	P09917
134505	P35367
134505	Q9H3N8
134780	P01375
134834	P24557
135109	X5DNB4
135411	P10276
135411	P10826
135411	P13631
135754	P10276
135754	P10826
135754	P13631
135776	P56658
136297	P15207
136800	P42345
139311	P15145
141222	P10145
145696	P09917
145726	P09917
145726	Q02127
145955	P24557
146207	P29274
146332	P04054
148198	P43490
148769	P07900
148856	P07943
149096	O95342
149362	P29274
149362	P29275
149784	P00813
149784	P56658
149790	P00813
149790	P27815
149790	P56658
149790	Q07343
149792	P00813
149793	P00813
150716	P35367
151166	P23219
151170	P27815
151170	Q07343
151170	Q08499
151174	P26684
151194	O14920
151194	O15111
151194	P04629
151194	P27361
151194	P28482
151194	P42345
151194	P51617
151194	P51812
151194	P52333
151194	P54646
151194	Q13131
151194	Q14289
151194	Q16584
151194	Q9NWZ3
151221	P35367
151253	Q8NER1
151419	P01375
152034	P29275
152144	P29474
152144	P35228
153224	P31389
153241	P12268
153996	P35367
153999	O14920
153999	O15111
153999	P04629
153999	P27361
153999	P28482
153999	P42345
153999	P51617
153999	P51812
153999	P52333
153999	P54646
153999	Q13131
153999	Q14289
153999	Q16584
153999	Q9NWZ3
154315	P31390
154315	P35367
154315	Q9H3N8
154342	P51580
154575	P27815
154575	Q07343
154575	Q08499
155160	P05979
155160	P09917
155248	Q07343
155815	P04054
155815	P14555
155815	Q9NZK7
155815	Q9QUL3
155922	P14555
155948	P09917
156391	O62664
156391	P05979
156391	P23219
156391	Q04828
156414	O14920
156414	O15111
156414	P04626
156414	P04629
156414	P27361
156414	P28482
156414	P42345
156414	P51617
156414	P51812
156414	P52333
156414	P54646
156414	Q13131
156414	Q14289
156414	Q16584
156414	Q9NWZ3
156422	O14920
156422	O15111
156422	P04629
156422	P27361
156422	P28482
156422	P42345
156422	P51617
156422	P51812
156422	P52333
156422	P54646
156422	Q13131
156422	Q14289
156422	Q16584
156422	Q9NWZ3
156615	P31389
156615	Q91ZY3
156615	Q9H3N8
156639	P15207
156690	P25101
157049	O14920
157809	P14324
157839	P15121
158143	P05979
158758	P27815
158795	P29274
158795	P29275
159271	P23219
159278	P23219
159289	P05164
159289	Q9Y271
159324	Q9H3N8
159594	P25101
159594	P26684
159665	P23219
159738	P00813
159738	P29274
159738	P56658
160024	P15121
160355	P04629
160355	P27361
160355	P28482
160355	P51812
160355	P52333
160355	P54646
160355	Q13131
160355	Q14289
160355	Q16584
160611	Q8NER1
160743	P26684
160921	P07943
161167	P01375
161167	P25963
161713	P29274
161860	Q04828
161898	P51843
162464	P07943
162883	O15111
162910	P31389
163097	P56658
163889	P29274
163889	P29275
164272	P09917
164435	P31389
164435	Q9H3N8
164456	P10276
164456	P10826
164456	P13631
164676	P07943
164682	P05164
164701	Q9UPY5
165002	P35367
165259	P14324
165506	P15207
165521	P10275
167846	P09917
168101	P15145
168386	P21462
169187	P23219
169316	P29274
169317	P29274
169317	P29275
169317	X5DNB4
169445	P14324
170364	P37231
170364	Q03181
170364	Q07869
170389	Q9H3N8
171489	P09917
171596	P23219
172469	O60760
172469	P56373
173117	P24557
173566	P29474
173566	P35228
173727	P31389
173910	P15121
174174	P13569
174907	P29274
176053	P15121
176111	P35869
176155	O14920
176155	O15111
176155	P04629
176155	P27361
176155	P28482
176155	P42345
176155	P51617
176155	P51812
176155	P52333
176155	P54646
176155	Q13131
176155	Q14289
176155	Q16584
176155	Q5SC61
176155	Q9NWZ3
176167	O14920
176167	O15111
176167	P04629
176167	P27361
176167	P28482
176167	P42345
176167	P51617
176167	P51812
176167	P52333
176167	P54646
176167	Q13131
176167	Q14289
176167	Q16584
176167	Q9NWZ3
176407	P29274
176407	P29275
176408	P29274
176408	P29275
176870	O14920
176870	O15111
176870	P00533
176870	P04626
176870	P04629
176870	P27361
176870	P28482
176870	P42345
176870	P51617
176870	P51812
176870	P52333
176870	P54646
176870	Q13131
176870	Q14289
176870	Q16584
176870	Q9NWZ3
177236	P25101
177236	P26684
177238	P10276
177238	P10826
177238	P13631
177491	P31390
177491	P35367
177491	Q9H3N8
177491	Q9UPY5
177788	P14324
178103	P25101
179510	P35367
180510	Q07343
180540	P10145
180621	P35499
[truncated: 92,382 more rows]
[truncated: 29 more columns]
