# Supplementary material for: AICD: an integrated anti-inflammatory compounds database for drug discovery
Source: Sci Rep. 2019 May 23;9:7737. doi: 10.1038/s41598-019-44227-x (PMC6533287; doi:10.1038/s41598-019-44227-x)
Supplement: Supplementary file 8 — Dataset 7 [file 41598_2019_44227_MOESM8_ESM.zip]

Archive with 1 entries (1 files):
- The network of all molecules and targets.cys
