# Supplementary material for: AICD: an integrated anti-inflammatory compounds database for drug discovery
Source: Sci Rep. 2019 May 23;9:7737. doi: 10.1038/s41598-019-44227-x (PMC6533287; doi:10.1038/s41598-019-44227-x)
Supplement: Supplementary file 9 — Dataset 8 [file 41598_2019_44227_MOESM9_ESM.xlsx]

## Sheet: Sheet1
PubChem CID	Uniprot ID
7	P29274
7	P29275
109	P31390
109	P35367
109	Q9H3N8
237	P13569
237	P14555
338	O95342
338	P15121
444	P31390
444	P35367
594	P31390
594	P35367
594	Q9H3N8
595	P31390
595	P35367
595	Q9H3N8
774	P31389
774	P31390
774	P35367
774	Q91ZY2
774	Q91ZY3
774	Q9H3N8
778	P31390
778	P35367
778	Q9H3N8
795	P24557
795	Q16647
876	P31390
876	P35367
876	Q9H3N8
1188	P29274
1188	X5DNB4
1238	P35367
1238	Q9H3N8
1328	P29275
1328	X5DNB4
1329	P29274
1329	P29275
1329	X5DNB4
1433	P29474
1433	P35228
1517	P35396
1517	P37231
1517	Q03181
1517	Q07869
1533	P29474
1533	P35228
1676	P29274
1676	P29275
1676	X5DNB4
1776	P29474
1776	P35228
1794	P29274
1794	P31390
1882	P29275
1882	X5DNB4
1892	P29275
1892	X5DNB4
1893	P29474
1893	P35228
1908	P29275
1908	X5DNB4
1922	P29274
1922	P29275
1922	X5DNB4
1942	P29274
1942	P29275
1973	P25023
1973	P26684
1973	P31390
1973	P34978
2031	P31390
2031	P35367
2090	P04054
2090	Q9NR96
2120	P07943
2120	P15121
2126	P10276
2126	P10826
2126	P13631
2146	P09871
2146	P29474
2146	P35228
2153	P27815
2153	P29274
2153	P29275
2153	X5DNB4
2159	P31389
2159	P35367
2159	Q9H3N8
2160	P04629
2160	P31389
2160	P31390
2160	P35367
2160	Q9H3N8
2244	P05979
2244	P23219
2247	P31389
2247	P35367
2247	Q9H3N8
2332	P00750
2332	P09871
2375	P06401
2375	P10275
2375	P15207
2519	P27815
2519	P29274
2519	P29275
2519	P42345
2519	X5DNB4
2554	O95342
2554	P35367
2554	P35499
2581	P05979
2581	P23219
2605	P10276
2605	P10826
2605	P13631
2662	O62664
2662	O78750
2662	P05979
2662	P09917
2662	P23219
2662	P35354
2662	Q63921
2678	P31389
2678	P35367
2678	Q9H3N8
2690	P29274
2690	P29275
2710	P10415
2710	P31390
2722	P07900
2722	P09917
2722	P13569
2725	P31389
2725	P31390
2725	P35367
2725	Q9H3N8
2726	O95342
2726	P31390
2726	P35367
2726	Q9H3N8
2733	P29474
2733	P35228
2756	P35367
2756	Q9H3N8
2763	O95342
2763	Q07869
2771	P31389
2771	P31390
2790	P35367
2790	Q9H3N8
2796	P37231
2796	Q07869
2797	P12104
2797	P37231
2797	Q07869
2818	O95342
2818	P31389
2818	P31390
2818	P35367
2818	Q9H3N8
2913	P31389
2913	P31390
2913	P35367
2913	Q9H3N8
2995	P31389
2995	P31390
2995	P35367
3033	O60656
3033	P05979
3033	P10145
3033	P12104
3033	P23219
3033	P25024
3077	P31390
3077	Q9H3N8
3100	P31389
3100	P31390
3100	P35367
3100	Q9H3N8
3177	P05979
3177	P23219
3191	P31389
3191	Q9H3N8
3224	P14061
3224	P15207
3311	P29474
3311	P35228
3314	P10275
3314	P23219
3339	P12104
3339	P37231
3339	Q07869
3345	P31390
3345	P35367
3348	P35367
3348	Q9H3N8
3371	P05164
3371	P10275
3371	P12104
3371	P15121
3371	Q04828
3372	P15207
3372	P31390
3372	P35367
3386	P31389
3386	P31390
3386	P35367
3394	P05979
3394	P12104
3394	P23219
3394	Q04828
3396	P31389
3396	P35367
3397	O95342
3397	P10275
3440	O95342
3440	P28845
3440	P50172
3463	P37231
3463	Q07869
3488	O95342
3488	P13569
3503	P10415
3503	P15121
3559	O60656
3559	P31389
3559	P31390
3559	P35367
3658	P35367
3658	Q9H3N8
3661	P31390
3661	P35367
3668	P29274
3668	P29275
3671	P27815
3671	Q07343
3672	O62664
3672	O95342
3672	P05979
3672	P09917
3672	P12104
3672	P23219
3696	P31390
3696	P35367
3711	P04054
3711	P14555
3715	P05979
3715	P09917
3715	P10145
3715	P10275
3715	P15121
3715	P23219
3715	P24557
3715	P37231
3715	Q04760
3715	Q04828
3715	Q63921
3715	Q9Y5Y4
3815	P52333
3815	Q16584
3820	P27361
3820	P28482
3820	P51843
3822	P31389
3822	P35367
3825	P12104
3825	P15121
3825	Q04760
3827	O95342
3827	P09917
3827	P31389
3827	P35367
3827	Q9H3N8
3899	O95342
3899	Q02127
3922	P10276
3922	P10826
3922	P13631
3922	P19793
3922	P28702
3922	P37231
3922	P48443
3947	P31390
3947	P35367
3957	P31390
3957	P35367
3957	Q9H3N8
3964	P31390
3964	P35367
3964	Q9H3N8
4037	P05979
4037	P12104
4037	Q04828
4044	P23219
4044	Q04828
4098	O95342
4098	P31390
4205	P31390
4205	P35367
4292	P05979
4292	P22437
4292	P23219
4366	P29474
4366	P35228
4413	P00736
4413	P09871
4449	O95342
4449	P31389
4449	P31390
4449	P35367
4495	P05164
4495	P23219
4528	O95342
4528	P31390
4528	P35367
4534	O62664
4534	P07900
4534	P09917
4543	P31390
4543	P35367
4553	O62664
4553	P05979
4553	P09917
4553	P22437
4553	P23219
4585	P31389
4585	P31390
4585	P35367
4592	P27361
4592	P28482
4601	P31390
4601	P35367
4740	P01375
4740	P27815
4740	P29275
4740	X5DNB4
4829	O95342
4829	P37231
4830	P31389
4830	P35367
4887	Q9NS75
4887	Q9Y271
4911	O60656
4911	O95342
4919	P31390
4919	P35367
4926	P31390
4926	P35367
4927	P31390
4927	P35367
4927	Q9H3N8
4946	O95342
4946	P35367
4992	P31389
4992	P31390
4992	P35367
4992	Q9H3N8
5002	P31389
5002	P31390
5002	P35367
5022	P29274
5022	P29275
5073	P31389
5073	P31390
5073	P35367
5087	P01375
5087	P27815
5087	Q07343
5090	P05979
5090	P09917
5090	P22437
5090	P23219
5090	Q63921
5092	P01375
5092	P27815
5092	Q07343
5092	Q08499
5139	P29474
5139	P35228
5142	P29474
5142	P35228
5212	P27815
5212	P29274
5212	Q08499
5265	P31390
5265	P35367
5278	P07943
5278	P15121
5291	O14920
5291	O15111
5291	P04629
5291	P27361
5291	P28482
5291	P42345
5291	P51617
5291	P51812
5291	P52333
5291	P54646
5291	Q13131
5291	Q14289
5291	Q16584
5291	Q9NWZ3
5311	O09106
5311	P13569
5311	P15145
5311	P51843
5340	P25101
5340	P26684
5344	P25101
5344	P26684
5355	O95342
5355	P31390
5381	P10276
5381	P10826
5381	P13631
5405	P31389
5405	P35367
5452	P31390
5452	P35367
5509	P10145
5509	Q04760
5533	P31389
5533	P35367
5566	P31390
5566	P35367
5587	P31390
5587	P35367
5656	P31389
5656	P31390
5656	P35367
5684	P31390
5684	P35367
5684	Q9H3N8
5694	P05979
5694	P09917
5694	P37231
5694	Q03181
5694	Q07869
5697	P29274
5697	P29275
5697	X5DNB4
5717	P35367
5717	P47712
5717	Q9NS75
5717	Q9Y271
5722	P27815
5722	Q07343
5736	P31389
5736	P35367
5743	O95342
5743	P04054
5743	P06401
5743	P08235
5743	P10275
5743	P15207
5755	P06401
5755	P08235
5755	P10275
5755	P15207
5757	O08537
5757	P10275
5757	P15207
5757	Q62986
5761	P31390
5761	P35367
5770	O95342
5770	P13569
5775	P31390
5775	P35367
5833	P06401
5833	P08235
5833	P10275
5833	P13569
5833	P15207
5839	P08235
5839	P15207
5994	O95342
5994	P06401
5994	P08235
5994	P10275
5994	P12104
5994	P15207
5995	P10275
5995	P15207
6005	P10415
6005	P31389
6013	P10275
6013	P15207
6022	P07900
6022	P56373
6230	P06401
6230	P15207
6279	P06401
6279	P08235
6279	P10275
6279	P15207
6279	Q04828
6623	P10275
6623	P15207
6763	P04054
6763	Q14289
6834	P31390
6834	P35367
7090	P09917
7090	P14555
7127	P37231
7127	Q03181
7127	Q07869
7204	Q13258
7204	Q9Y5Y4
8974	P29274
8974	P29275
8974	P56658
9064	O62664
9064	P05979
9880	P06401
9880	P10275
9880	P15207
10114	P16232
10114	P28845
10114	P50172
10251	P10275
10251	P15207
10439	P07900
10439	P29474
10439	P35228
10494	P04054
10494	P35228
10607	P05979
10607	P51843
10634	P10275
10634	P15207
10635	P10275
10635	P15207
10680	P10275
10680	P15207
11291	P31389
11291	P31390
12852	P29274
12852	P29275
13342	O95342
13342	P51843
14982	P28845
14982	P50172
15347	P29474
15347	P35228
15348	P29474
15348	P35228
15625	P30561
15625	P35869
15689	P29474
15689	P35228
15765	P29474
15765	P35228
16157	P00750
16157	P09871
16231	P00750
16231	P29274
16231	P31390
17097	P15207
17097	P35869
17155	P35499
17155	P42345
18728	P10275
18728	P15207
19861	P31390
19861	Q9H3N8
20262	P29274
20262	P29275
21507	P29474
21507	P35228
21722	P31390
21722	P35367
25447	P00813
25447	P56658
25701	P31390
25701	P35367
25701	Q9H3N8
27842	P29474
27842	P35228
30323	P07900
30323	P21462
36709	P06401
36709	P15207
37015	Q07343
37015	X5DNB4
37459	P31390
37459	P35367
37463	P35367
37463	Q9H3N8
39042	O95342
39042	P12104
39042	P35396
39042	P37231
39042	Q03181
39042	Q07869
39836	P29474
39836	P35228
39912	P23219
39912	Q04828
41376	P31389
41376	Q9H3N8
43815	P31389
43815	P31390
43815	P35367
44259	O14920
44259	O15111
44259	P04626
44259	P04629
44259	P27361
44259	P28482
44259	P42345
44259	P51617
44259	P51812
44259	P52333
44259	P54646
44259	P63085
44259	Q13131
44259	Q14289
44259	Q16584
44259	Q9NWZ3
50287	P35367
50287	Q9H3N8
51550	P24557
51550	P34978
53001	P24557
53001	Q16647
53359	P07943
53359	P15121
53555	P24557
53555	P34978
53555	Q16647
54454	O95342
54454	P13569
54687	O95342
54687	Q14534
55245	P06401
55245	P08235
55245	P10275
55390	P24557
55390	Q16647
56069	P10275
56069	P15207
57109	P24557
57109	Q9Y271
60149	P31389
60149	P31390
60149	P35367
60164	P10276
60164	P10826
60164	P13631
60490	O95342
60490	P09917
60490	P14555
60490	P23219
60680	P31390
60680	P35367
60795	P31390
60795	P35367
60795	Q9H3N8
60854	P31389
60854	P31390
60854	P35367
60858	P35367
60858	Q9H3N8
60961	P00813
60961	P12268
60961	P20839
60961	P29274
60961	P29275
64928	P37231
64928	Q07869
64929	P12104
64929	P37231
64929	Q03181
64929	Q07869
64945	P28845
64945	Q07869
64945	Q7T3S7
65015	O08565
65015	P41597
65064	O95342
65064	P52020
65269	P03958
65269	P29275
65895	P31389
65895	P35367
65906	P35367
65906	Q9H3N8
65999	P35396
65999	P37231
65999	Q03181
65999	Q07869
68368	P00813
68368	P56658
68551	P31390
68551	P35367
68873	P06401
68873	P08235
68873	P10275
69689	P29274
69689	P29275
71360	P29274
71360	P35367
71398	P09917
71398	P10275
71593	P29274
71593	P29275
72172	P14555
72172	P15144
72172	P15145
72172	P15684
72172	P97449
72303	P09917
72303	P19793
73046	P29474
73046	P35228
73124	P29274
73124	P29275
73680	P12268
73680	P20839
73742	P29474
73742	P35228
75896	P31390
75896	P35367
75896	Q9H3N8
75919	P35367
75919	Q9H3N8
75929	P29274
75929	P29275
77999	O95342
77999	P37231
77999	Q03181
77999	Q07869
78864	P27815
78864	Q07343
80220	P29274
80220	X5DNB4
81457	P29274
81457	P29275
82146	P10276
82146	P10826
82146	P13631
82146	P19793
82146	P28702
82146	P48443
85237	P29474
85237	P35228
85277	P10415
85277	Q14289
87653	P31389
87653	Q9H3N8
91649	P06401
91649	P10275
91649	P15207
92337	P23219
92337	Q63921
93205	P29274
93205	P29275
94320	P14061
94320	P28845
94320	P37059
95121	P29274
95121	P29275
96851	P11021
96851	P56658
101420	P29275
101420	X5DNB4
101788	P08235
101788	P28845
104865	O95342
104865	P25101
104865	P26684
105007	P24557
105007	Q9Y271
107968	P29474
107968	P35228
107984	P29474
107984	P35228
108003	P07900
108003	P15207
108143	P10276
108143	P10826
108143	P13631
108143	P15145
110635	P27815
110635	Q07343
110635	Q08499
115237	P31389
115237	P35367
118425	P29474
118425	P35228
119342	P10276
119342	P10826
119342	P13631
119461	O60760
119461	Q13258
119607	P00403
119607	P23219
122272	P25101
122272	P26684
123631	O14920
123631	O15111
123631	P00533
123631	P04626
123631	P04629
123631	P27361
123631	P28482
123631	P42345
123631	P51617
123631	P51812
123631	P52333
123631	P54646
123631	Q13131
123631	Q14289
123631	Q16584
123631	Q9NWZ3
123683	P29274
123683	P29275
123807	P29274
123807	P29275
123879	Q13258
123879	Q9Y5Y4
123884	P30411
123884	P46663
124087	P35367
124087	Q9H3N8
126079	P29274
126079	P29275
126565	O14920
126565	O15111
126565	P04629
126565	P27361
126565	P28482
126565	P42345
126565	P51617
126565	P51812
126565	P52333
126565	P54646
126565	Q13131
126565	Q14289
126565	Q16584
126565	Q9NWZ3
127019	P19793
127019	P28702
127928	P27815
127928	Q07343
128016	P10826
128016	P19793
128016	P28702
128016	P48443
128525	P29274
128525	P29275
128784	P29274
128784	P29275
128784	X5DNB4
128814	P37231
128814	Q07869
129432	P25101
129432	P26684
131432	P29274
131432	P29275
132862	P29474
132862	P35228
132954	P31389
132954	P35367
132981	P10275
132981	P15207
133021	O62664
133021	P09917
134505	P35367
134505	Q9H3N8
135411	P10276
135411	P10826
135411	P13631
135754	P10276
135754	P10826
135754	P13631
145726	P09917
145726	Q02127
149362	P29274
149362	P29275
149784	P00813
149784	P56658
149790	P00813
149790	P27815
149790	P56658
149790	Q07343
151170	P27815
151170	Q07343
151170	Q08499
151194	O14920
151194	O15111
151194	P04629
151194	P27361
151194	P28482
151194	P42345
151194	P51617
151194	P51812
151194	P52333
151194	P54646
151194	Q13131
151194	Q14289
151194	Q16584
151194	Q9NWZ3
152144	P29474
152144	P35228
153999	O14920
153999	O15111
153999	P04629
153999	P27361
153999	P28482
153999	P42345
153999	P51617
153999	P51812
153999	P52333
153999	P54646
153999	Q13131
153999	Q14289
153999	Q16584
153999	Q9NWZ3
154315	P31390
154315	P35367
154315	Q9H3N8
154575	P27815
154575	Q07343
154575	Q08499
155160	P05979
155160	P09917
155815	P04054
155815	P14555
155815	Q9NZK7
155815	Q9QUL3
156391	O62664
156391	P05979
156391	P23219
156391	Q04828
156414	O14920
156414	O15111
156414	P04626
156414	P04629
156414	P27361
156414	P28482
156414	P42345
156414	P51617
156414	P51812
156414	P52333
156414	P54646
156414	Q13131
156414	Q14289
156414	Q16584
156414	Q9NWZ3
156422	O14920
156422	O15111
156422	P04629
156422	P27361
156422	P28482
156422	P42345
156422	P51617
156422	P51812
156422	P52333
156422	P54646
156422	Q13131
156422	Q14289
156422	Q16584
156422	Q9NWZ3
156615	P31389
156615	Q91ZY3
156615	Q9H3N8
158795	P29274
158795	P29275
159289	P05164
159289	Q9Y271
159594	P25101
159594	P26684
159738	P00813
159738	P29274
159738	P56658
160355	P04629
160355	P27361
160355	P28482
160355	P51812
160355	P52333
160355	P54646
160355	Q13131
160355	Q14289
160355	Q16584
161167	P01375
161167	P25963
163889	P29274
163889	P29275
164435	P31389
164435	Q9H3N8
164456	P10276
164456	P10826
164456	P13631
169317	P29274
169317	P29275
169317	X5DNB4
170364	P37231
170364	Q03181
170364	Q07869
172469	O60760
172469	P56373
173566	P29474
173566	P35228
176155	O14920
176155	O15111
176155	P04629
176155	P27361
176155	P28482
176155	P42345
176155	P51617
176155	P51812
176155	P52333
176155	P54646
176155	Q13131
176155	Q14289
176155	Q16584
176155	Q5SC61
176155	Q9NWZ3
176167	O14920
176167	O15111
176167	P04629
176167	P27361
176167	P28482
176167	P42345
176167	P51617
176167	P51812
176167	P52333
176167	P54646
176167	Q13131
176167	Q14289
176167	Q16584
176167	Q9NWZ3
176407	P29274
176407	P29275
176408	P29274
176408	P29275
176870	O14920
176870	O15111
176870	P00533
176870	P04626
176870	P04629
176870	P27361
176870	P28482
176870	P42345
176870	P51617
176870	P51812
176870	P52333
176870	P54646
176870	Q13131
176870	Q14289
176870	Q16584
176870	Q9NWZ3
177236	P25101
177236	P26684
177238	P10276
177238	P10826
177238	P13631
177491	P31390
177491	P35367
177491	Q9H3N8
177491	Q9UPY5
182140	P25101
182140	P26684
182612	P15144
182612	P15145
183790	P32246
183790	P41597
183790	P51677
183790	P51683
185566	P29274
185566	P29275
185861	P31390
185861	P35367
185861	Q9H3N8
186002	P25101
186002	P26684
189081	P29474
189081	P35228
193337	P35367
193337	Q91ZY1
193337	Q91ZY2
193337	Q91ZY3
193337	Q9H3N8
194468	P24557
194468	Q16647
197001	P35367
197001	Q9H3N8
203391	P29474
203391	P35228
206044	P37231
206044	Q07869
208901	P37231
208901	Q07869
208908	O14920
208908	O15111
208908	P04629
208908	P27361
208908	P28482
208908	P42345
208908	P51617
208908	P51812
208908	P52333
208908	P54646
208908	Q13131
208908	Q14289
208908	Q16584
208908	Q9NWZ3
211124	P29474
211124	P35228
214350	O43525
214350	O43526
215492	P29274
215492	P29275
216235	P25101
216235	P26684
216239	O14920
216239	O15111
216239	P04629
216239	P27361
216239	P28482
216239	P42345
216239	P51617
216239	P51812
216239	P52333
216239	P54646
216239	Q13131
216239	Q14289
216239	Q16584
216239	Q9NWZ3
216466	P29274
216466	P29275
219024	P29274
219024	P29275
230826	Q13258
230826	Q9Y5Y4
242652	P29274
242652	P29275
243059	P37231
243059	Q03181
243059	Q07869
247436	P29274
247436	P29275
247678	P29274
247678	P29275
248828	Q13258
248828	Q9Y5Y4
254021	P04054
254021	Q14289
261000	P06401
261000	P08235
261000	P10275
261000	P15207
262093	P04054
262093	Q9NR96
262484	P29474
262484	P35228
265603	P29275
265603	X5DNB4
269792	P14061
269792	P37059
272529	P01375
272529	P04054
277936	P15144
277936	P15145
281242	P15144
281242	P15145
287208	P29474
287208	P35228
292255	P29474
292255	P35228
296008	P00736
296008	P09871
309375	P29274
309375	P29275
317495	P29474
317495	P35228
322632	P29474
322632	P35228
322634	P29474
322634	P35228
325144	P05979
325144	P09917
327764	P35367
327764	Q9H3N8
337359	P07943
337359	P15121
337359	P80276
339720	P37231
339720	Q03181
339720	Q07869
346737	Q13258
346737	Q9Y5Y4
347590	P29474
347590	P35228
359052	O14920
359052	O15111
359698	P29274
359698	P29275
359705	P29274
359705	P29275
381598	P14555
381598	P47712
386674	P29274
386674	P29275
395949	P29274
395949	P29275
414707	P29274
414707	P29275
414708	P29274
414708	P29275
439201	P25023
439201	P30411
439201	P46663
439246	P14061
439246	P37059
439518	P15144
439518	P15145
439693	P00813
439693	P56658
440005	P29474
440005	P35228
441082	P35367
441082	Q9H3N8
441405	P10275
441405	P15207
442549	P07900
442549	Q14289
442972	P56726
442972	Q99835
443872	P06401
443872	P08235
443872	P10275
444655	P00750
444655	P09871
444795	P10276
444795	P10826
444795	P13631
444795	P19793
444795	P28702
444795	P48443
445501	P42345
445501	P62942
445575	P10276
445575	P10826
445575	P13631
445643	P42345
445643	P62942
446155	O95342
446155	P13569
446156	O95342
446156	P13569
446284	O62664
446284	P37231
446541	P12268
446541	P20839
446541	P37231
446758	P37231
446758	Q03181
446758	Q07869
447077	O14920
447077	O15111
447077	P04629
447077	P27361
447077	P28482
447077	P42345
447077	P51617
447077	P51812
447077	P52333
447077	P54646
447077	Q13131
447077	Q14289
447077	Q16584
447077	Q9NWZ3
447458	P37231
447458	Q07869
448055	P27815
448055	Q07343
448222	P29274
448222	P29275
448222	Q29092
449021	P29474
449021	P35228
449171	P10276
449171	P10826
449171	P13631
449171	P19793
449171	P28702
449171	P48443
449193	P27815
449193	Q07343
449193	Q08499
449459	P06401
449459	P15207
451705	P04629
451705	P27361
451705	P28482
451705	P51812
451705	P52333
451705	P54646
451705	Q13131
451705	Q14289
451705	Q16584
452612	P29274
452612	P29275
456309	P29274
456309	P29275
474314	P15144
474314	P15145
477579	P12268
477579	P20839
483339	P32246
483339	P41597
483339	P51677
483340	P32246
483340	P41597
483340	P51677
483341	P32246
483341	P41597
483341	P51677
483342	P32246
483342	P41597
483342	P51677
483343	P32246
483343	P41597
483343	P51677
483344	P32246
483344	P41597
483344	P51677
503945	P14061
503945	P37059
510912	P12268
510912	P20839
512282	P32246
512282	P51675
512282	Q9JLY8
541615	P29274
541615	P29275
541903	P29274
541903	P29275
544920	P29474
544920	P35228
550981	P35367
550981	Q9H3N8
584509	P28845
584509	P50172
610479	P04054
610479	P10275
610479	P12104
613528	O14920
613528	O15111
636403	P28845
636403	P50172
637584	P37231
637584	Q03181
637584	Q07869
637760	P15207
637760	P22437
642530	P09917
642530	P23219
644241	O14920
644241	O15111
644241	P04629
644241	P27361
644241	P28482
644241	P42345
644241	P51617
644241	P51812
644241	P52333
644241	P54646
644241	Q13131
644241	Q14289
644241	Q16584
644241	Q9NWZ3
647508	P01375
647508	P10145
652313	P07900
652313	P21462
656910	P29476
656910	P29477
656911	P29476
656911	P29477
656914	P29476
656914	P29477
656915	P29476
656915	P29477
657048	P37231
657048	Q07869
657378	P29274
657378	P29275
658196	P28845
658196	P50172
659101	P25963
659101	Q9NR96
659413	P07900
659413	P09488
659413	P10415
663844	P07900
663844	P09488
663844	P10415
667467	P31390
667467	P35367
667468	P31389
667468	P31390
667468	P35367
667468	Q9H3N8
671605	P43490
671605	Q8NER1
674359	P06401
674359	P10275
688585	P31389
688585	P35367
689043	P07900
689043	P09917
708870	P29474
708870	P35228
736083	P09488
736083	P10415
736282	P31390
736282	P35367
737253	P09488
737253	Q14289
743242	P29274
743242	P29275
743900	P01375
743900	P10145
743974	P29274
743974	P35367
743974	P37231
743974	Q03181
743974	Q07343
743974	Q07869
750351	P29274
750351	P29275
751540	P12268
751540	P20839
761923	P01375
761923	P10145
762708	P09488
762708	P10415
764995	P29474
764995	P35228
780945	P01375
780945	P10145
792486	P24557
792486	Q16647
814607	P01375
814607	P10145
822296	P29274
822296	P29275
851050	P29274
851050	P29275
851051	P29274
851051	P29275
851052	P29274
851052	P29275
874861	P01375
874861	P37059
893110	P09488
893110	Q14289
906099	P29274
906099	P29275
909915	P01375
909915	P10145
909915	Q9NR96
937381	P09488
937381	P10415
941651	P31390
941651	P35367
969516	P04054
969516	P05979
969516	P09917
969516	P15144
969516	P16232
969516	P23219
969516	P28845
969516	P35228
969516	Q04760
969516	Q9NR96
969516	Q9QUK6
984480	P28845
984480	P50172
984483	P28845
984483	P50172
984493	P28845
984493	P50172
984541	P28845
984541	P50172
1002248	P09488
1002248	P10415
1002249	P09488
1002249	P10415
1036385	Q14289
1036385	Q9NR96
1041872	P28845
1041872	P50172
1072898	P09488
1072898	P10415
1088438	P01375
1088438	P10145
1101166	Q13258
1101166	Q9Y5Y4
1125827	P04054
1125827	P05979
1135925	P28845
1135925	P50172
1139867	P12268
1139867	P62942
1192535	P09488
1192535	P10415
1201252	P37231
1201252	Q07869
1203924	P28845
1203924	P50172
1268251	P16232
1268251	P28845
1285388	P37231
1285388	Q03181
1285388	Q07869
1306590	P37231
1306590	Q07869
1311254	P09488
1311254	P10415
1328217	P37231
1328217	Q07869
1331726	P10415
1331726	Q14289
1375038	P29474
1375038	P35228
1385343	P01375
1385343	P04054
1471860	P01375
1471860	P04054
1475852	P28845
1475852	P50172
1475853	P28845
1475853	P50172
1548887	O95342
1548887	P19793
1548887	Q04760
1549008	P13569
1549008	P52020
1549008	Q14534
1550234	P01375
1550234	P19838
1551384	P16232
1551384	P28845
1551387	P16232
1551387	P28845
1556232	P37231
1556232	Q07869
1562409	P28845
1562409	P50172
1608030	P01375
1608030	P04054
1714884	P10276
1714884	P10826
1732003	P28845
1732003	P37059
1834356	P06401
1834356	P10275
1834359	P06401
1834359	P10275
1877197	P04054
1877197	P05979
1909086	P16232
1909086	P28845
1928929	Q14289
1928929	Q9NR96
1930463	P09488
1930463	P10415
2082094	P21462
2082094	Q9NR96
2132479	O14920
2132479	P28482
2142222	P07900
2142222	P21462
2142225	P04054
2142225	Q14289
2151868	P09488
2151868	P10415
2214845	P28845
2214845	P50172
2322517	P04054
2322517	P05979
2337532	P28482
2337532	P51812
2463285	P01375
2463285	P04054
2524461	P01375
2524461	P07900
2733506	P29474
2733506	P35228
2733526	O95342
2733526	P06401
2733526	P15207
2734580	P10275
2734580	P15207
2741412	P28845
2741412	P50172
2756534	O14920
2756534	O15111
2773172	P29274
2773172	P29275
2778315	P29474
2778315	P35228
2782903	O14920
2782903	O15111
2800647	P37231
2800647	Q03181
2800647	Q07869
2817023	P29274
2817023	P29275
2817165	P29274
2817165	P29275
2818222	P29474
2818222	P35228
2851184	P28845
2851184	P50172
2882437	P28845
2882437	P50172
2941086	P06401
2941086	P10275
2950639	P14061
2950639	P28845
2950639	P50172
2952744	P06401
2952744	P10275
2952945	P06401
2952945	P10275
2997948	P04054
2997948	P07900
3000005	P07900
3000005	P21462
3001055	P35367
3001055	Q9H3N8
3006070	P14061
3006070	P37059
3006071	P14061
3006071	P37059
3006074	P14061
3006074	P37059
3006076	P14061
3006076	P37059
3006104	P14061
3006104	P37059
3006288	P12268
3006288	P20839
3016310	P29474
3016310	P35228
3021729	P27815
3021729	Q07343
3025917	P10826
3025917	P13631
3025917	P19793
3025917	P28702
3025917	P48443
3025918	P19793
3025918	P28702
3025918	P48443
3025919	P19793
3025919	P28702
3025919	P48443
3025934	P28702
3025934	P48443
3025935	P19793
3025935	P28702
3025935	P48443
3025936	P19793
3025936	P28702
3025936	P48443
3025986	O14920
3025986	O15111
3025986	P04629
3025986	P27361
3025986	P28482
3025986	P42345
3025986	P51617
3025986	P51812
3025986	P52333
3025986	P54646
3025986	Q13131
3025986	Q14289
3025986	Q16584
3025986	Q9NWZ3
3032915	P31390
3032915	Q9H3N8
3035241	P52333
3035241	Q13131
3035746	P31389
3035746	Q9H3N8
3035780	P19793
3035780	P28702
3035817	P04629
3035817	Q16584
3035905	P31389
3035905	P35367
3035905	Q91ZY1
3035905	Q9H3N8
3036892	P28845
3036892	P50172
3038522	O14920
3038522	O15111
3038522	P04629
3038522	P27361
3038522	P28482
3038522	P42345
3038522	P51617
3038522	P51812
3038522	P52333
3038522	P54646
3038522	Q13131
3038522	Q14289
3038522	Q16584
3038522	Q9NWZ3
3038525	O14920
3038525	O15111
3038525	P04629
3038525	P27361
3038525	P28482
3038525	P42345
3038525	P51617
3038525	P51812
3038525	P52333
3038525	P54646
3038525	Q13131
3038525	Q14289
3038525	Q16584
3038525	Q9NWZ3
3041343	P35367
3041343	Q9H3N8
3052762	P30411
3052762	P35367
3058754	P23219
3058754	Q8HZR1
3062316	O14920
3062316	O15111
3062316	P04629
3062316	P27361
3062316	P28482
3062316	P42345
3062316	P51617
3062316	P51812
3062316	P52333
3062316	P54646
3062316	Q13131
3062316	Q14289
3062316	Q16584
3062316	Q9NWZ3
3071852	P29274
3071852	P29275
3081361	O14920
3081361	O15111
3081361	P04629
3081361	P27361
3081361	P28482
3081361	P42345
3081361	P51617
3081361	P51812
3081361	P52333
3081361	P54646
3081361	Q13131
3081361	Q14289
3081361	Q16584
3081361	Q9NWZ3
3086599	P29274
3086599	P29275
3101746	P04054
3101746	P07900
3128425	P09488
3128425	P10415
3140491	P12268
3140491	P20839
3151867	P12268
3151867	P20839
3162488	P29274
3162488	P29275
3162667	P29274
3162667	P29275
3201696	P35367
3201696	Q9H3N8
3236395	P21462
3236395	Q14289
3239318	P09488
3239318	P10415
3239318	P21462
3241407	P01375
3241407	P21462
3268009	P29474
3268009	P35228
3287412	P29474
3287412	P35228
3392731	P12104
3392731	P35396
3392731	P37231
3392731	Q03181
3392731	Q07869
3604343	P28845
3604343	P50172
3630776	P14061
3630776	P28845
3630776	P37059
3630776	P50172
3636377	P29474
3636377	P35228
3699263	P06401
3699263	P08235
3713518	P27815
3713518	Q07343
3723424	P35367
3723424	Q13258
3723424	Q9Y271
3733033	Q9NS75
3733033	Q9Y271
3792909	P29474
3792909	P35228
3816305	P06401
3816305	P08235
3848929	O14920
3848929	P28482
3943541	P49654
3943541	P56373
3979172	P29274
3979172	P29275
4102304	P29474
4102304	P35228
4247236	P29474
4247236	P35228
4254532	P27815
4254532	Q07343
4262401	P29474
4262401	P35228
4267904	P01375
4267904	P04054
4271604	P35367
4271604	Q13258
4271604	Q9Y271
4284720	P31389
4284720	P35367
4287647	P37231
4287647	Q07869
4306515	P05979
4306515	P23219
4348598	P28845
4348598	P50172
4355631	P29274
4355631	P29275
4388708	P37231
4388708	Q03181
4388708	Q07869
4456138	P06401
4456138	P10275
4469124	P10276
4469124	P10826
4469124	P13631
4469991	P29474
4469991	P35228
4469991	Q28969
4518233	P37231
4518233	Q03181
4518233	Q07869
4521392	P04629
4521392	P27361
4521392	P28482
4521392	P51812
4521392	P52333
4521392	P54646
4521392	Q13131
4521392	Q14289
4521392	Q16584
4651649	P12268
4651649	P20839
4711697	P23219
4711697	Q04828
4763851	P15121
4763851	P23219
4763851	Q04828
4840815	O00206
4840815	Q9QUK6
4879298	P09488
4879298	Q9NR96
4908365	P31389
4908365	P35367
4908365	P70174
4908365	Q91ZY1
4908365	Q91ZY2
4908365	Q91ZY3
4908365	Q9H3N8
5033052	P29274
5033052	P29275
5139184	P29274
5139184	P29275
5185174	P06401
5185174	P08235
5213229	P04054
5213229	P09488
5248753	P29274
5248753	P29275
5249134	P29274
5249134	P29275
5280343	P04054
5280343	P05164
5280343	P07943
5280343	P09917
5280343	P15121
5280343	P25024
5280343	P31390
5280343	P37059
5280343	Q04760
5280360	O60760
5280360	Q9R261
5280373	P10275
5280373	P37059
5280443	P07943
5280443	P10275
5280443	P13569
5280443	P14061
5280443	P37059
5280445	P07943
5280445	P09917
5280445	Q04760
5280637	P01375
5280637	P60568
5280863	P07943
5280863	P09917
5280863	P10275
5280863	P14061
5280863	P35869
5280863	P37059
5280863	Q04760
5280934	O62664
5280934	P04054
5280934	P37231
5280961	P10275
5280961	P14061
5280961	P15207
5280961	P23219
5280961	P34158
5280961	P37059
5281040	Q9NS75
5281040	Q9Y271
5281437	P29274
5281437	P29275
5281600	P14555
5281600	P31390
5281600	P47712
5281605	P09917
5281605	Q04760
5281671	P05979
5281671	P09917
5281671	P23219
5281787	P23219
5281787	Q04828
5281794	P09917
5281794	Q8NER1
5281805	P37231
5281805	Q03181
5281805	Q07869
5281813	O14920
5281813	O15111
5281813	P09917
5281855	P52020
5281855	Q8MU52
5281888	Q9NS75
5281888	Q9Y271
5281894	P14061
5281894	P15207
5281894	P37059
5282316	P37231
5282316	Q07869
5282363	P15207
5282363	Q8NER1
5282440	P13569
5282440	P24557
5282443	P31389
5282443	P31390
5282443	P35367
5283454	Q07869
5283454	Q8NER1
5284373	O95342
5284373	P21462
5284373	P62942
5284373	Q02127
5284442	P24557
5284442	P34978
5284442	Q16647
5284616	P42345
5284616	P62942
5284650	P15207
5284650	Q8NER1
5287705	P10276
5287705	P10826
5287705	P13631
[truncated: 24,780 more rows]
